# Supplementary material for: A Complete Analysis of HA and NA Genes of Influenza A Viruses
Source: PLoS One. 2010 Dec 29;5(12):e14454. doi: 10.1371/journal.pone.0014454 (PMC3012125; doi:10.1371/journal.pone.0014454)
Supplement: Table S2 — The NA subgroups identified in this analysis. This table includes all NA subgroups identified in this analysis. (2.15 MB XLS) [file pone.0014454.s002.xls]

## Sheet: N1
N1g1.1	AF250356	Brevig_Mission/1/18	Human	H1	N1	USA	NorthAmerica	1918
N1g1.2.1	DQ508907	Wilson-Smith/1933	Human	H1	N1	UnitedKingdom	Europe	1933
N1g1.2.1	J02177	WSN/1933	Human	H1	N1	UnitedKingdom	Europe	1933
N1g1.2.1	L25817	WSN/1933	Human	H1	N1	UnitedKingdom	Europe	1933
N1g1.2.1	CY034134	WSN/1933	Human	H1	N1	UnitedKingdom	Europe	1933
N1g1.2.1	CY010790	WSN/1933TS61	Human	H1	N1	UnitedKingdom	Europe	1933
N1g1.2.2	L25815	NWS/1933	Human	H1	N1	UnitedKingdom	Europe	1933
N1g1.2.2	CY045758	UnitedKingdom/1/1933	Human	H1	N1	UnitedKingdom	Europe	1933
N1g1.2.2	CY009606	Wilson-Smith/33	Human	H1	N1	UnitedKingdom	Europe	1933
N1g1.2.2	L25816	WS/1933	Human	H1	N1	UnitedKingdom	Europe	1933
N1g1.2.3	CY009326	Melbourne/35	Human	H1	N1	Australia	Oceania	1935
N1g1.2.3	CY045774	Melbourne/1/1946	Human	H1	N1	Australia	Oceania	1946
N1g1.2.4	CY020471	Phila/1935	Human	H1	N1	USA	NorthAmerica	1935
N1g1.2.4	CY020447	Henry/1936	Human	H1	N1	USA	NorthAmerica	1936
N1g1.2.4	J02146	PuertoRico/8/1934	Human	H1	N1	PuertoRico	NorthAmerica	1934
N1g1.2.4	AF389120	PuertoRico/8/34/MountSinai	Human	H1	N1	PuertoRico	NorthAmerica	1934
N1g1.2.4	CY045766	PuertoRico/8-1/1934	Human	H1	N1	PuertoRico	NorthAmerica	1934
N1g1.2.4	CY040172	PuertoRico/8-SV14/1934	Human	H1	N1	PuertoRico	NorthAmerica	1934
N1g1.2.4	EF467823	PuertoRico/8/34	Human	H1	N1	PuertoRico	NorthAmerica	1934
N1g1.2.4	CY009446	PuertoRico/8/34	Human	H1	N1	PuertoRico	NorthAmerica	1934
N1g1.2.4	CY019957	Alaska/1935	Human	H1	N1	USA	NorthAmerica	1935
N1g1.2.4	CY033579	PuertoRico/8/1934	Human	H1	N1	PuertoRico	NorthAmerica	1934
N1g1.2.5	CY009278	Bel/1942	Human	H1	N1	USA	NorthAmerica	1942
N1g1.2.5	AF494252	Weiss/43	Human	H1	N1	USA	NorthAmerica	1943
N1g1.2.5	CY021711	AA/Huston/1945	Human	H1	N1	USA	NorthAmerica	1945
N1g1.2.5	AF250365	Weiss/43	Human	H1	N1	USA	NorthAmerica	1943
N1g1.2.5	CY009454	Weiss/43	Human	H1	N1	USA	NorthAmerica	1943
N1g1.2.6	AY122326	Marton/43	Human	H1	N1	USA	NorthAmerica	1943
N1g1.2.6	CY020463	Iowa/1943	Human	H1	N1	USA	NorthAmerica	1943
N1g1.2.6	CY020287	AA/Marton/1943	Human	H1	N1	USA	NorthAmerica	1943
N1g1.2.7	AF494253	FortMonmouth/1/47	Human	H1	N1	USA	NorthAmerica	1947
N1g1.2.7	AY122327	Rhodes/47	Human	H1	N1	USA	NorthAmerica	1947
N1g1.2.7	CY013273	Hickox/1940	Human	H1	N1	USA	NorthAmerica	1940
N1g1.2.7	CY009614	FortMonmouth/1/47	Human	H1	N1	USA	NorthAmerica	1947
N1g1.2.7	AF250357	FM/1/47	Human	H1	N1	USA	NorthAmerica	1947
N1g1.2.7	CY045782	FortMonmouth/1/1947	Human	H1	N1	USA	NorthAmerica	1947
N1g1.2.7	Y14193	FM/1/47	Human	H1	N1	USA	NorthAmerica	1947
N1g1.2.7	CY009598	Cam/46	Human	H1	N1	Australia	Oceania	1946
N1g1.3	CY021055	Malaya/302/1954	Human	H1	N1	Malaysia	Asia	1954
N1g1.3	CY009342	Malaysia/54	Human	H1	N1	Malaysia	Asia	1954
N1g1.3	CY009334	FortWorth/50	Human	H1	N1	USA	NorthAmerica	1950
N1g1.3	CY019949	Albany/4835/1948	Human	H1	N1	USA	NorthAmerica	1948
N1g1.3	CY021703	Albany/4836/1950	Human	H1	N1	USA	NorthAmerica	1950
N1g1.3	CY021903	Albany/1618/1951	Human	H1	N1	USA	NorthAmerica	1951
N1g1.3	CY022023	Albany/14/1951	Human	H1	N1	USA	NorthAmerica	1951
N1g1.3	CY022095	Albany/13/1951	Human	H1	N1	USA	NorthAmerica	1951
N1g1.3	CY021823	Albany/12/1951	Human	H1	N1	USA	NorthAmerica	1951
N1g1.3	CY008990	Denver/57	Human	H1	N1	USA	NorthAmerica	1957
N1g1.4	CY009294	HongKong/117/77	Human	H1	N1	HongKong	Asia	1977
N1g1.4	CY020575	Tientsin/78/1977	Human	H1	N1	China	Asia	1977
N1g1.4	K02018	USSR/90/1977	Human	H1	N1	Russia	Europe	1977
N1g1.4	CY019973	Roma/1949	Human	H1	N1	Italy	Europe	1949
N1g1.4	CY021911	USSR/46/1979	Human	H1	N1	Russia	Europe	1979
N1g1.4	M38335	Kiev/59/1979	Human	H1	N1	Ukraine	Europe	1979
N1g1.4	M38309	Leningrad/54/1	Human	H1	N1	Russia	Europe	1954
N1g1.4	CY009286	USSR/92/77	Human	H1	N1	Russia	Europe	1977
N1g1.4	CY010374	USSR/90/77	Human	H1	N1	Russia	Europe	1977
N1g1.4	DQ508899	USSR/90/1977	Human	H1	N1	Russia	Europe	1977
N1g1.4	CY020183	Maryland/2/1980	Human	H1	N1	USA	NorthAmerica	1980
N1g1.4	CY010878	Memphis/11/1978	Human	H1	N1	USA	NorthAmerica	1978
N1g1.4	CY017365	Memphis/20/1978	Human	H1	N1	USA	NorthAmerica	1978
N1g1.4	CY011298	Memphis/1/1978	Human	H1	N1	USA	NorthAmerica	1978
N1g1.4	CY010894	Memphis/15/1978	Human	H1	N1	USA	NorthAmerica	1978
N1g1.4	CY010870	Memphis/10/1978	Human	H1	N1	USA	NorthAmerica	1978
N1g1.4	CY010902	Memphis/17/1978	Human	H1	N1	USA	NorthAmerica	1978
N1g1.4	CY010886	Memphis/13/1978	Human	H1	N1	USA	NorthAmerica	1978
N1g1.4	CY026413	Albany/8/1979	Human	H1	N1	USA	NorthAmerica	1979
N1g1.4	CY019741	Memphis/1/1979	Human	H1	N1	USA	NorthAmerica	1979
N1g1.4	CY028726	California/45/1978	Human	H1	N1	USA	NorthAmerica	1978
N1g1.4	CY021719	California/10/1978	Human	H1	N1	USA	NorthAmerica	1978
N1g1.4	CY019965	Arizona/14/1978	Human	H1	N1	USA	NorthAmerica	1978
N1g1.4	CY021799	Albany/20/1978	Human	H1	N1	USA	NorthAmerica	1978
N1g1.4	CY020175	Lackland/7/1978	Human	H1	N1	USA	NorthAmerica	1978
N1g1.4	CY020167	Lackland/3/1978	Human	H1	N1	USA	NorthAmerica	1978
N1g1.4	CY020295	Brazil/11/1978	Human	H1	N1	Brazil	SouthAmerica	1978
N1g1.5.1.1	AF494254	India/80	Human	H1	N1	India	Asia	1980
N1g1.5.1.1	CY020455	India/6263/1980	Human	H1	N1	India	Asia	1980
N1g1.5.1.1	CY021031	Baylor/4052/1981	Human	H1	N1	USA	NorthAmerica	1981
N1g1.5.1.1	CY010910	Memphis/7/1980	Human	H1	N1	USA	NorthAmerica	1980
N1g1.5.1.2	CY021039	Christ'sHospital/157/1982	Human	H1	N1	UnitedKingdom	Europe	1982
N1g1.5.1.2	CY021727	Memphis/1/1984	Human	H1	N1	USA	NorthAmerica	1984
N1g1.5.1.2	CY019063	Memphis/42/1983	Human	H1	N1	USA	NorthAmerica	1983
N1g1.5.1.2	CY013881	Memphis/10/1983	Human	H1	N1	USA	NorthAmerica	1983
N1g1.5.1.2	CY020239	Memphis/39/1983	Human	H1	N1	USA	NorthAmerica	1983
N1g1.5.1.2	CY019047	Memphis/40/1983	Human	H1	N1	USA	NorthAmerica	1983
N1g1.5.1.2	CY019095	Memphis/51/1983	Human	H1	N1	USA	NorthAmerica	1983
N1g1.5.1.2	CY017221	Memphis/27/1983	Human	H1	N1	USA	NorthAmerica	1983
N1g1.5.1.2	CY010966	Memphis/16/1983	Human	H1	N1	USA	NorthAmerica	1983
N1g1.5.1.2	CY017237	Memphis/29/1983	Human	H1	N1	USA	NorthAmerica	1983
N1g1.5.1.2	CY013297	Memphis/14/1983	Human	H1	N1	USA	NorthAmerica	1983
N1g1.5.1.2	CY010958	Memphis/15/1983	Human	H1	N1	USA	NorthAmerica	1983
N1g1.5.1.2	CY019087	Memphis/50/1983	Human	H1	N1	USA	NorthAmerica	1983
N1g1.5.1.2	CY019231	Memphis/47/1983	Human	H1	N1	USA	NorthAmerica	1983
N1g1.5.1.2	CY017253	Memphis/32/1983	Human	H1	N1	USA	NorthAmerica	1983
N1g1.5.1.2	CY010950	Memphis/12/1983	Human	H1	N1	USA	NorthAmerica	1983
N1g1.5.1.2	CY019223	Memphis/31/1983	Human	H1	N1	USA	NorthAmerica	1983
N1g1.5.1.2	CY019071	Memphis/46/1983	Human	H1	N1	USA	NorthAmerica	1983
N1g1.5.1.2	CY017205	Memphis/23/1983	Human	H1	N1	USA	NorthAmerica	1983
N1g1.5.1.2	CY012442	Memphis/19/1983	Human	H1	N1	USA	NorthAmerica	1983
N1g1.5.1.2	CY011306	Memphis/11/1983	Human	H1	N1	USA	NorthAmerica	1983
N1g1.5.1.2	CY011314	Memphis/13/1983	Human	H1	N1	USA	NorthAmerica	1983
N1g1.5.1.2	CY010918	Memphis/3/1983	Human	H1	N1	USA	NorthAmerica	1983
N1g1.5.1.2	CY010926	Memphis/4/1983	Human	H1	N1	USA	NorthAmerica	1983
N1g1.5.1.2	CY010934	Memphis/7/1983	Human	H1	N1	USA	NorthAmerica	1983
N1g1.5.1.2	CY010942	Memphis/8/1983	Human	H1	N1	USA	NorthAmerica	1983
N1g1.5.1.2	CY017421	Memphis/21/1983	Human	H1	N1	USA	NorthAmerica	1983
N1g1.5.1.2	CY010974	Memphis/17/1983	Human	H1	N1	USA	NorthAmerica	1983
N1g1.5.1.2	CY010982	Memphis/18/1983	Human	H1	N1	USA	NorthAmerica	1983
N1g1.5.1.2	CY017197	Memphis/20/1983	Human	H1	N1	USA	NorthAmerica	1983
N1g1.5.1.2	CY017229	Memphis/28/1983	Human	H1	N1	USA	NorthAmerica	1983
N1g1.5.1.2	CY017429	Memphis/22/1983	Human	H1	N1	USA	NorthAmerica	1983
N1g1.5.1.2	CY017437	Memphis/26/1983	Human	H1	N1	USA	NorthAmerica	1983
N1g1.5.1.2	CY017871	Memphis/25/1983	Human	H1	N1	USA	NorthAmerica	1983
N1g1.5.1.2	CY017879	Memphis/35/1983	Human	H1	N1	USA	NorthAmerica	1983
N1g1.5.1.2	CY019239	Memphis/53/1983	Human	H1	N1	USA	NorthAmerica	1983
N1g1.5.1.2	CY019765	Memphis/54/1983	Human	H1	N1	USA	NorthAmerica	1983
N1g1.5.1.2	CY019039	Memphis/38/1983	Human	H1	N1	USA	NorthAmerica	1983
N1g1.5.1.2	CY019055	Memphis/41/1983	Human	H1	N1	USA	NorthAmerica	1983
N1g1.5.1.2	CY019079	Memphis/48/1983	Human	H1	N1	USA	NorthAmerica	1983
N1g1.5.1.2	CY027533	Memphis/44/1983	Human	H1	N1	USA	NorthAmerica	1983
N1g1.5.1.2	CY017245	Memphis/30/1983	Human	H1	N1	USA	NorthAmerica	1983
N1g1.5.1.2	CY017213	Memphis/24/1983	Human	H1	N1	USA	NorthAmerica	1983
N1g1.5.1.2	CY020487	Tonga/14/1984	Human	H1	N1	Tonga	Oceania	1984
N1g1.5.1.2	AJ006954	Fiji/15899/83	Human	H1	N1	Fiji	Oceania	1983
N1g1.5.1.2	CY020191	NewZealand/7/1983	Human	H1	N1	NewZealand	Oceania	1983
N1g1.5.1.2	CY020439	Chile/1/1983	Human	H1	N1	Chile	SouthAmerica	1983
N1g1.5.1.2	M24783	Chile/1/1983	Human	H1	N1	Chile	SouthAmerica	1983
N1g1.5.1.2	X15281	Chile/1/83/	Human	H1	N1	Chile	SouthAmerica	1983
N1g1.5.1.3	CY012882	Memphis/1/1983	Human	H1	N1	USA	NorthAmerica	1983
N1g1.5.1.3	CY012890	Memphis/2/1983	Human	H1	N1	USA	NorthAmerica	1983
N1g1.5.1.3	CY009622	Baylor/11735/82	Human	H1	N1	USA	NorthAmerica	1982
N1g1.5.1.3	CY015526	Memphis/6/1983	Human	H1	N1	USA	NorthAmerica	1983
N1g1.5.1.3	CY019757	Memphis/49/1983	Human	H1	N1	USA	NorthAmerica	1983
N1g1.5.1.3	CY010366	Baylor/11515/82	Human	H1	N1	USA	NorthAmerica	1982
N1g1.5.2	D31948	Yamagata/120/1986	Human	H1	N1	Japan	Asia	1986
N1g1.5.2	CY020479	Singapore/6/1986	Human	H1	N1	Singapore	Asia	1986
N1g1.5.2	DQ508875	Taiwan/01/1986	Human	H1	N1	Taiwan	Asia	1986
N1g1.5.2	EU004442	swine/Tianjin/01/04	Swine	H1	N1	China	Asia	2004
N1g1.5.2	EF584334	Neimenggu/63/1997	Human	H1	N1	China	Asia	1997
N1g1.5.2	CY045854	Siena/4/1987	Human	H1	N1	Italy	Europe	1987
N1g1.5.2	CY019103	Memphis/12/1986	Human	H1	N1	USA	NorthAmerica	1986
N1g1.5.2	CY019773	Memphis/3/1987	Human	H1	N1	USA	NorthAmerica	1987
N1g1.5.2	CY021735	NewYork/2924-1/1986	Human	H1	N1	USA	NorthAmerica	1986
N1g1.5.2	CY020567	Texas/2922-3/1986	Human	H1	N1	USA	NorthAmerica	1986
N1g1.5.2	CY019781	Memphis/4/1987	Human	H1	N1	USA	NorthAmerica	1987
N1g1.5.2	CY021975	Memphis/1/1987	Human	H1	N1	USA	NorthAmerica	1987
N1g1.6.1	D31944	Hokkaido/11/1988	Human	H1	N1	Japan	Asia	1988
N1g1.6.1	D31950	Yamagata/32/1989	Human	H1	N1	Japan	Asia	1989
N1g1.6.1	D31945	Hokkaido/2/1992	Human	H1	N1	Japan	Asia	1992
N1g1.6.1	D31947	sw/Obihiro/5/1992	Swine	H1	N1	Japan	Asia	1992
N1g1.6.1	CY036825	Siena/10/1989	Human	H1	N1	Italy	Europe	1989
N1g1.6.1	CY036945	Siena/9/1989	Human	H1	N1	Italy	Europe	1989
N1g1.6.1	CY013305	NewYork/656/1995	Human	H1	N1	USA	NorthAmerica	1995
N1g1.6.1	CY009318	Texas/36/91	Human	H1	N1	USA	NorthAmerica	1991
N1g1.6.1	CY033600	Texas/36/1991	Human	H1	N1	USA	NorthAmerica	1991
N1g1.6.1	DQ508891	Texas/36/1991	Human	H1	N1	USA	NorthAmerica	1991
N1g1.6.2	AJ518099	Johannesburg/82/96	Human	H1	N1	SouthAfrica	Africa	1996
N1g1.6.2	AY904335	Taiwan/117/96	Human	H1	N1	Taiwan	Asia	1996
N1g1.6.2	DQ415338	TW/130/96	Human	H1	N1	Taiwan	Asia	1996
N1g1.6.2	CY036841	Siena/14/1995	Human	H1	N1	Italy	Europe	1995
N1g1.6.2	CY019135	Memphis/7/1996	Human	H1	N1	USA	NorthAmerica	1996
N1g1.6.2	CY010526	NewYork/620/1995	Human	H1	N1	USA	NorthAmerica	1995
N1g1.6.2	AF398872	Charlottesville/28/95	Human	H1	N1	USA	NorthAmerica	1995
N1g1.6.2	CY019869	Memphis/13/1996	Human	H1	N1	USA	NorthAmerica	1996
N1g1.6.2	CY012874	NewYork/650/1995	Human	H1	N1	USA	NorthAmerica	1995
N1g1.6.2	CY015534	NewYork/694/1995	Human	H1	N1	USA	NorthAmerica	1995
N1g1.6.2	CY011794	NewYork/626/1996	Human	H1	N1	USA	NorthAmerica	1996
N1g1.6.2	CY010830	NewYork/651/1995	Human	H1	N1	USA	NorthAmerica	1995
N1g1.6.2	CY012866	NewYork/642/1995	Human	H1	N1	USA	NorthAmerica	1995
N1g1.6.2	CY012858	NewYork/630/1995	Human	H1	N1	USA	NorthAmerica	1995
N1g1.6.2	CY010838	NewYork/653/1996	Human	H1	N1	USA	NorthAmerica	1996
N1g1.6.2	CY013873	NewYork/616/1995	Human	H1	N1	USA	NorthAmerica	1995
N1g1.6.2	CY010502	NewYork/607/1995	Human	H1	N1	USA	NorthAmerica	1995
N1g1.6.2	CY011274	NewYork/645/1995	Human	H1	N1	USA	NorthAmerica	1995
N1g1.6.2	CY019111	Memphis/2/1996	Human	H1	N1	USA	NorthAmerica	1996
N1g1.6.2	CY019119	Memphis/3/1996	Human	H1	N1	USA	NorthAmerica	1996
N1g1.6.2	CY016965	NewYork/633/1995	Human	H1	N1	USA	NorthAmerica	1995
N1g1.6.2	CY021007	Memphis/15/1996	Human	H1	N1	USA	NorthAmerica	1996
N1g1.6.2	CY011802	NewYork/629/1995	Human	H1	N1	USA	NorthAmerica	1995
N1g1.6.2	CY010822	NewYork/638/1995	Human	H1	N1	USA	NorthAmerica	1995
N1g1.6.2	CY010486	NewYork/604/1995	Human	H1	N1	USA	NorthAmerica	1995
N1g1.6.2	CY010806	NewYork/614/1995	Human	H1	N1	USA	NorthAmerica	1995
N1g1.6.2	CY019789	Memphis/6/1996	Human	H1	N1	USA	NorthAmerica	1996
N1g1.6.2	CY013289	NewYork/646/1996	Human	H1	N1	USA	NorthAmerica	1996
N1g1.6.2	CY020255	Memphis/14/1996	Human	H1	N1	USA	NorthAmerica	1996
N1g1.6.2	CY010742	NewYork/644/1995	Human	H1	N1	USA	NorthAmerica	1995
N1g1.6.2	CY010846	NewYork/640/1996	Human	H1	N1	USA	NorthAmerica	1996
N1g1.6.2	CY019805	Memphis/11/1996	Human	H1	N1	USA	NorthAmerica	1996
N1g1.6.2	CY019797	Memphis/10/1996	Human	H1	N1	USA	NorthAmerica	1996
N1g1.6.2	CY019127	Memphis/5/1996	Human	H1	N1	USA	NorthAmerica	1996
N1g1.6.2	CY010542	NewYork/627/1995	Human	H1	N1	USA	NorthAmerica	1995
N1g1.6.2	CY011282	NewYork/649/1995	Human	H1	N1	USA	NorthAmerica	1995
N1g1.6.2	AF398868	Charlottesville/31/95	Human	H1	N1	USA	NorthAmerica	1995
N1g1.6.2	AF398869	Charlottesville/31/95	Human	H1	N1	USA	NorthAmerica	1995
N1g1.6.2	EF584338	Auckland/6/1996	Human	H1	N1	NewZealand	Oceania	1996
N1g1.6.3	EF584337	Durbin/113/1997	Human	H1	N1	SouthAfrica	Africa	1997
N1g1.6.3	EU097709	Denmark/14/2001	Human	H1	N1	Denmark	Europe	2001
N1g1.6.3	EU097717	Denmark/6/2001	Human	H1	N1	Denmark	Europe	2001
N1g1.6.3	EU097711	Denmark/17/2001	Human	H1	N1	Denmark	Europe	2001
N1g1.6.3	EU097714	Denmark/36/2001	Human	H1	N1	Denmark	Europe	2001
N1g1.6.3	EU097716	Denmark/40/2001	Human	H1	N1	Denmark	Europe	2001
N1g1.6.3	AJ518104	Bayern/7/95	Human	H1	N1	Germany	Europe	1995
N1g1.6.3	AJ518098	Oslo/734/98	Human	H1	N1	Norway	Europe	1998
N1g1.6.3	EF584336	Austria/262/1997	Human	H1	N1	Austria	Europe	1997
N1g1.6.3	CY000451	NewYork/146/2000	Human	H1	N1	USA	NorthAmerica	2000
N1g1.6.3	EU100506	NewYork/14/2000	Human	H0	N1	USA	NorthAmerica	2000
N1g1.6.3	CY008150	NewYork/307/2001	Human	H1	N1	USA	NorthAmerica	2001
N1g1.6.3	EU100507	Colorado/1/2001	Human	H0	N1	USA	NorthAmerica	2001
N1g1.6.3	CY010494	NewYork/605/1995	Human	H1	N1	USA	NorthAmerica	1995
N1g1.6.3	CY013281	NewYork/643/1995	Human	H1	N1	USA	NorthAmerica	1995
N1g1.6.3	CY010534	NewYork/621/1995	Human	H1	N1	USA	NorthAmerica	1995
N1g1.6.3	CY010510	NewYork/615/1995	Human	H1	N1	USA	NorthAmerica	1995
N1g1.6.3	CY016733	SouthAustralia/64/2000	Human	H1	N1	Australia	Oceania	2000
N1g1.6.3	CY016725	SouthAustralia/63/2000	Human	H1	N1	Australia	Oceania	2000
N1g1.6.3	CY016669	SouthAustralia/45/2000	Human	H1	N1	Australia	Oceania	2000
N1g1.6.3	CY017157	SouthAustralia/46/2000	Human	H1	N1	Australia	Oceania	2000
N1g1.6.3	CY017381	SouthAustralia/26/2000	Human	H1	N1	Australia	Oceania	2000
N1g1.6.3	CY017815	SouthAustralia/30/2000	Human	H1	N1	Australia	Oceania	2000
N1g1.6.3	CY021751	SouthAustralia/44/2000	Human	H1	N1	Australia	Oceania	2000
N1g1.6.3	CY017021	SouthAustralia/29/2000	Human	H1	N1	Australia	Oceania	2000
N1g1.6.3	CY017141	SouthAustralia/25/2000	Human	H1	N1	Australia	Oceania	2000
N1g1.6.3	CY017149	SouthAustralia/36/2000	Human	H1	N1	Australia	Oceania	2000
N1g1.6.3	CY018935	SouthAustralia/40/2000	Human	H1	N1	Australia	Oceania	2000
N1g1.6.3	CY017831	SouthAustralia/39/2000	Human	H1	N1	Australia	Oceania	2000
N1g1.6.3	EF584339	Brazil/199/1997	Human	H1	N1	Brazil	SouthAmerica	1997
N1g1.7.1	AJ518096	Johannesburg/159/97	Human	H1	N1	SouthAfrica	Africa	1997
N1g1.7.1	CY033616	Beijing/262/1995	Human	H1	N1	China	Asia	1995
N1g1.7.1	AJ518097	Wuhan/371/95	Human	H1	N1	China	Asia	1995
N1g1.7.1	AY180836	Quail/Nanchang/12-340/2000	Avian	H1	N1	China	Asia	2000
N1g1.7.1	CY005429	Quail/Nanchang/12-340/2000	Avian	H1	N1	China	Asia	2000
N1g1.7.1	EF584341	Wuhan/100/1997	Human	H1	N1	China	Asia	1997
N1g1.7.1	EF584378	Neimenggu/36/1998	Human	H1	N1	China	Asia	1998
N1g1.7.1	EF584340	HongKong/364/1997	Human	H1	N1	HongKong	Asia	1997
N1g1.7.1	CY017013	Nanchang/14/1996	Human	H1	N1	China	Asia	1996
N1g1.7.1	CY013855	Nanchang/26/1996	Human	H1	N1	China	Asia	1996
N1g1.7.1	CY013839	Nanchang/17/1996	Human	H1	N1	China	Asia	1996
N1g1.7.1	CY013847	Nanchang/19/1996	Human	H1	N1	China	Asia	1996
N1g1.7.1	CY016054	Nanchang/21/1996	Human	H1	N1	China	Asia	1996
N1g1.7.1	CY016238	Nanchang/11/1996	Human	H1	N1	China	Asia	1996
N1g1.7.1	CY016246	Nanchang/23/1996	Human	H1	N1	China	Asia	1996
N1g1.7.1	CY016254	Nanchang/25/1996	Human	H1	N1	China	Asia	1996
N1g1.7.1	CY017005	Nanchang/9/1996	Human	H1	N1	China	Asia	1996
N1g1.7.1	CY013815	Nanchang/13/1996	Human	H1	N1	China	Asia	1996
N1g1.7.1	CY013823	Nanchang/15/1996	Human	H1	N1	China	Asia	1996
N1g1.7.1	CY013831	Nanchang/16/1996	Human	H1	N1	China	Asia	1996
N1g1.7.1	CY016230	Nanchang/8/1996	Human	H1	N1	China	Asia	1996
N1g1.7.1	EF584342	Nanchang/4/1998	Human	H1	N1	China	Asia	1998
N1g1.7.1	DQ415339	TW/3355/97	Human	H1	N1	Taiwan	Asia	1997
N1g1.7.1	EF584335	Taiwan/1348/1997	Human	H1	N1	Taiwan	Asia	1997
N1g1.7.2.1	DQ986135	Paris/1694/01	Human	H1	N1	France	Europe	2001
N1g1.7.2.1	CY020151	Memphis/7/2001	Human	H1	N1	USA	NorthAmerica	2001
N1g1.7.2.1	CY001954	NewYork/205/2001	Human	H1	N1	USA	NorthAmerica	2001
N1g1.7.2.1	CY020143	Memphis/6/2001	Human	H1	N1	USA	NorthAmerica	2001
N1g1.7.2.1	CY003466	NewYork/442/2001	Human	H1	N1	USA	NorthAmerica	2001
N1g1.7.2.1	CY002394	NewYork/343/2001	Human	H1	N1	USA	NorthAmerica	2001
N1g1.7.2.1	CY002698	NewYork/312/2001	Human	H1	N1	USA	NorthAmerica	2001
N1g1.7.2.1	CY022159	Auckland/580/2000	Human	H1	N1	NewZealand	Oceania	2000
N1g1.7.2.1	CY016262	NewSouthWales/26/2000	Human	H1	N1	Australia	Oceania	2000
N1g1.7.2.1	CY010390	Canterbury/63/2000	Human	H1	N1	NewZealand	Oceania	2000
N1g1.7.2.1	CY010102	Canterbury/27/2000	Human	H1	N1	NewZealand	Oceania	2000
N1g1.7.2.1	CY016565	NewSouthWales/30/2000	Human	H1	N1	Australia	Oceania	2000
N1g1.7.2.2	DQ249254	Taiwan/2984/2002	Human	H1	N1	Taiwan	Asia	2002
N1g1.7.2.2	DQ249258	Taiwan/30017/2002	Human	H1	N1	Taiwan	Asia	2002
N1g1.7.2.2	DQ249256	Taiwan/30020/2002	Human	H1	N1	Taiwan	Asia	2002
N1g1.7.2.2	AY297142	Seoul/11/2002	Human	H1	N1	SouthKorea	Asia	2002
N1g1.7.2.2	CY040076	Taiwan/567/2002	Human	H1	N1	Taiwan	Asia	2002
N1g1.7.2.2	CY040148	Taiwan/52/2002	Human	H1	N1	Taiwan	Asia	2002
N1g1.7.2.2	AY297146	Pusan/45/2002	Human	H1	N1	SouthKorea	Asia	2002
N1g1.7.2.2	AY297141	Chonnam/07/2002	Human	H1	N1	SouthKorea	Asia	2002
N1g1.7.2.2	AY310408	Pusan/46/2002	Human	H1	N1	SouthKorea	Asia	2002
N1g1.7.2.2	AY297143	Chonnam/18/2002	Human	H1	N1	SouthKorea	Asia	2002
N1g1.7.2.2	AY297144	Pusan/23/2002	Human	H1	N1	SouthKorea	Asia	2002
N1g1.7.2.2	AY297147	Gwangju/90/2002	Human	H1	N1	SouthKorea	Asia	2002
N1g1.7.2.2	AY297150	Chungbuk/50/2002	Human	H1	N1	SouthKorea	Asia	2002
N1g1.7.2.2	AY297148	Pusan/44/2002	Human	H1	N1	SouthKorea	Asia	2002
N1g1.7.2.2	AY297149	Pusan/47/2002	Human	H1	N1	SouthKorea	Asia	2002
N1g1.7.2.2	AY310407	Seoul/33/2002	Human	H1	N1	SouthKorea	Asia	2002
N1g1.7.2.2	AY310411	Pusan/22/2002	Human	H1	N1	SouthKorea	Asia	2002
N1g1.7.2.2	AY297145	Pusan/24/2002	Human	H1	N1	SouthKorea	Asia	2002
N1g1.7.2.2	AY310410	Chonnam/19/2002	Human	H1	N1	SouthKorea	Asia	2002
N1g1.7.2.2	AY297151	Gwangju/55/2002	Human	H1	N1	SouthKorea	Asia	2002
N1g1.7.2.2	AY310412	Chonnam/51/2002	Human	H1	N1	SouthKorea	Asia	2002
N1g1.7.2.2	AY297153	Gwangju/58/2002	Human	H1	N1	SouthKorea	Asia	2002
N1g1.7.2.2	AY297140	Seoul/15/2002	Human	H1	N1	SouthKorea	Asia	2002
N1g1.7.2.2	AY297152	Gwangju/57/2002	Human	H1	N1	SouthKorea	Asia	2002
N1g1.7.2.2	AY310409	Seoul/13/2002	Human	H1	N1	SouthKorea	Asia	2002
N1g1.7.2.2	CY040156	Taiwan/123/2002	Human	H1	N1	Taiwan	Asia	2002
N1g1.7.2.2	AB433814	Morioka/27/2002	Human	H1	N1	Japan	Asia	2002
N1g1.7.2.2	EU516330	HongKong/CUHK-13003/2002	Human	H1	N1	HongKong	Asia	2002
N1g1.7.2.2	AB428672	Morioka/17/2002	Human	H1	N1	Japan	Asia	2002
N1g1.7.2.2	AJ518093	Bratislava/47/2000	Human	H1	N1	Slovakia	Europe	2000
N1g1.7.2.2	EU097712	Denmark/20/2001	Human	H1	N1	Denmark	Europe	2001
N1g1.7.2.2	AJ518095	Denmark/40/2000	Human	H1	N1	Denmark	Europe	2000
N1g1.7.2.2	EU097715	Denmark/40/2000	Human	H1	N1	Denmark	Europe	2000
N1g1.7.2.2	EU100512	Arizona/13/2002	Human	H0	N1	USA	NorthAmerica	2002
N1g1.7.2.2	CY019877	Memphis/8/2001	Human	H1	N1	USA	NorthAmerica	2001
N1g1.7.2.2	CY002618	NewYork/208/2001	Human	H1	N1	USA	NorthAmerica	2001
N1g1.7.2.2	CY003290	NewYork/444/2001	Human	H1	N1	USA	NorthAmerica	2001
N1g1.7.2.2	CY003402	NewYork/306/2001	Human	H1	N1	USA	NorthAmerica	2001
N1g1.7.2.2	CY003394	NewYork/305/2001	Human	H1	N1	USA	NorthAmerica	2001
N1g1.7.2.2	CY006421	NewYork/212/2001	Human	H1	N1	USA	NorthAmerica	2001
N1g1.7.2.2	CY003314	NewYork/302/2001	Human	H1	N1	USA	NorthAmerica	2001
N1g1.7.2.2	CY006365	NewYork/303/2001	Human	H1	N1	USA	NorthAmerica	2001
N1g1.7.2.2	EU100511	Ohio/1/2002	Human	H0	N1	USA	NorthAmerica	2002
N1g1.7.2.2	EU100510	Washington/6/2001	Human	H0	N1	USA	NorthAmerica	2001
N1g1.7.2.2	CY003018	NewYork/246/2001	Human	H1	N1	USA	NorthAmerica	2001
N1g1.7.2.2	CY002402	NewYork/345/2001	Human	H1	N1	USA	NorthAmerica	2001
N1g1.7.2.2	CY002570	NewYork/281/2001	Human	H1	N1	USA	NorthAmerica	2001
N1g1.7.2.2	CY006877	NewYork/309/2001	Human	H1	N1	USA	NorthAmerica	2001
N1g1.7.2.2	CY003322	NewYork/342/2001	Human	H1	N1	USA	NorthAmerica	2001
N1g1.7.2.2	CY003330	NewYork/346/2001	Human	H1	N1	USA	NorthAmerica	2001
N1g1.7.2.2	CY006357	NewYork/242/2001	Human	H1	N1	USA	NorthAmerica	2001
N1g1.7.2.2	EU100508	Colorado/2/2001	Human	H0	N1	USA	NorthAmerica	2001
N1g1.7.2.2	EU100509	Hawaii/15/2001	Human	H0	N1	USA	NorthAmerica	2001
N1g1.7.2.2	CY003482	NewYork/446/2001	Human	H1	N1	USA	NorthAmerica	2001
N1g1.7.2.2	CY006173	NewYork/447/2001	Human	H1	N1	USA	NorthAmerica	2001
N1g1.7.2.2	CY002642	NewYork/233/2000	Human	H1	N1	USA	NorthAmerica	2000
N1g1.7.2.2	CY010854	NewYork/235/2001	Human	H1	N1	USA	NorthAmerica	2001
N1g1.7.2.2	CY002650	NewYork/234/2000	Human	H1	N1	USA	NorthAmerica	2000
N1g1.7.2.2	CY003010	NewYork/241/2001	Human	H1	N1	USA	NorthAmerica	2001
N1g1.7.2.2	CY006781	NewYork/344/2001	Human	H1	N1	USA	NorthAmerica	2001
N1g1.7.2.2	CY002802	NewYork/308/2001	Human	H1	N1	USA	NorthAmerica	2001
N1g1.7.2.2	CY003026	NewYork/341/2001	Human	H1	N1	USA	NorthAmerica	2001
N1g1.7.2.2	CY003835	NewYork/445/2001	Human	H1	N1	USA	NorthAmerica	2001
N1g1.7.2.2	CY010326	Canterbury/126/2001	Human	H1	N1	NewZealand	Oceania	2001
N1g1.7.2.2	CY009862	Canterbury/08/2001	Human	H1	N1	NewZealand	Oceania	2001
N1g1.7.2.2	CY022535	Auckland/605/2001	Human	H1	N1	NewZealand	Oceania	2001
N1g1.7.2.2	CY010238	Canterbury/40/2001	Human	H1	N1	NewZealand	Oceania	2001
N1g1.7.2.2	CY010558	Canterbury/54/2001	Human	H1	N1	NewZealand	Oceania	2001
N1g1.7.2.2	CY010774	Canterbury/22/2001	Human	H1	N1	NewZealand	Oceania	2001
N1g1.7.2.2	CY020431	WesternAustralia/22/2001	Human	H1	N1	Australia	Oceania	2001
N1g1.7.2.2	CY011202	Waikato/20/2001	Human	H1	N1	NewZealand	Oceania	2001
N1g1.7.2.2	CY010302	Canterbury/73/2001	Human	H1	N1	NewZealand	Oceania	2001
N1g1.7.2.2	CY010478	Canterbury/106/2001	Human	H1	N1	NewZealand	Oceania	2001
N1g1.7.2.2	CY010438	Canterbury/68/2001	Human	H1	N1	NewZealand	Oceania	2001
N1g1.7.2.2	CY010342	Canterbury/144/2001	Human	H1	N1	NewZealand	Oceania	2001
N1g1.7.2.2	CY009958	Canterbury/66/2001	Human	H1	N1	NewZealand	Oceania	2001
N1g1.7.2.2	CY010278	Canterbury/58/2001	Human	H1	N1	NewZealand	Oceania	2001
N1g1.7.2.2	CY010198	Canterbury/27/2001	Human	H1	N1	NewZealand	Oceania	2001
N1g1.7.2.2	CY010206	Canterbury/29/2001	Human	H1	N1	NewZealand	Oceania	2001
N1g1.7.2.2	CY010286	Canterbury/64/2001	Human	H1	N1	NewZealand	Oceania	2001
N1g1.7.2.2	CY011602	Waikato/3/2001	Human	H1	N1	NewZealand	Oceania	2001
N1g1.7.2.2	CY019925	WesternAustralia/20/2001	Human	H1	N1	Australia	Oceania	2001
N1g1.7.2.2	CY020423	WesternAustralia/21/2001	Human	H1	N1	Australia	Oceania	2001
N1g1.7.2.2	CY011610	Wellington/32/2001	Human	H1	N1	NewZealand	Oceania	2001
N1g1.7.2.2	CY010414	Canterbury/51/2001	Human	H1	N1	NewZealand	Oceania	2001
N1g1.7.2.2	CY010214	Canterbury/30/2001	Human	H1	N1	NewZealand	Oceania	2001
N1g1.7.2.2	CY010254	Canterbury/47/2001	Human	H1	N1	NewZealand	Oceania	2001
N1g1.7.2.2	CY011410	Canterbury/26/2001	Human	H1	N1	NewZealand	Oceania	2001
N1g1.7.2.2	CY011178	Wellington/3/2001	Human	H1	N1	NewZealand	Oceania	2001
N1g1.7.2.2	CY011242	Wellington/28/2001	Human	H1	N1	NewZealand	Oceania	2001
N1g1.7.2.2	CY011210	Waikato/18/2001	Human	H1	N1	NewZealand	Oceania	2001
N1g1.7.2.2	CY012306	Wellington/17/2001	Human	H1	N1	NewZealand	Oceania	2001
N1g1.7.2.2	CY010334	Canterbury/139/2001	Human	H1	N1	NewZealand	Oceania	2001
N1g1.7.2.2	CY010294	Canterbury/72/2001	Human	H1	N1	NewZealand	Oceania	2001
N1g1.7.2.2	CY011082	Canterbury/60/2001	Human	H1	N1	NewZealand	Oceania	2001
N1g1.7.2.2	CY010766	Canterbury/20/2001	Human	H1	N1	NewZealand	Oceania	2001
N1g1.7.2.2	CY020279	WesternAustralia/19/2001	Human	H1	N1	Australia	Oceania	2001
N1g1.7.2.2	CY010782	Canterbury/42/2001	Human	H1	N1	NewZealand	Oceania	2001
N1g1.7.2.2	CY011162	Waikato/4/2001	Human	H1	N1	NewZealand	Oceania	2001
N1g1.7.2.2	CY009870	SouthCanterbury/15/2001	Human	H1	N1	NewZealand	Oceania	2001
N1g1.7.2.2	CY009878	Canterbury/16/2001	Human	H1	N1	NewZealand	Oceania	2001
N1g1.7.2.2	CY009886	Canterbury/41/2001	Human	H1	N1	NewZealand	Oceania	2001
N1g1.7.2.2	CY010166	Canterbury/21/2001	Human	H1	N1	NewZealand	Oceania	2001
N1g1.7.2.2	CY010174	Canterbury/23/2001	Human	H1	N1	NewZealand	Oceania	2001
N1g1.7.2.2	CY010190	Canterbury/25/2001	Human	H1	N1	NewZealand	Oceania	2001
N1g1.7.2.2	CY010318	Canterbury/125/2001	Human	H1	N1	NewZealand	Oceania	2001
N1g1.7.2.2	CY011170	Waikato/7/2001	Human	H1	N1	NewZealand	Oceania	2001
N1g1.7.2.2	CY011186	Waikato/10/2001	Human	H1	N1	NewZealand	Oceania	2001
N1g1.7.2.2	CY011194	Waikato/16/2001	Human	H1	N1	NewZealand	Oceania	2001
N1g1.7.2.2	CY010222	Canterbury/34/2001	Human	H1	N1	NewZealand	Oceania	2001
N1g1.7.2.2	CY010230	Canterbury/35/2001	Human	H1	N1	NewZealand	Oceania	2001
N1g1.7.2.2	CY010406	WestCoast/33/2001	Human	H1	N1	NewZealand	Oceania	2001
N1g1.7.2.2	CY010422	Canterbury/63/2001	Human	H1	N1	NewZealand	Oceania	2001
N1g1.7.2.2	CY011218	Wellington/9/2001	Human	H1	N1	NewZealand	Oceania	2001
N1g1.7.2.2	CY010446	Canterbury/69/2001	Human	H1	N1	NewZealand	Oceania	2001
N1g1.7.2.2	CY011394	Waikato/80/2001	Human	H1	N1	NewZealand	Oceania	2001
N1g1.7.2.2	CY011226	Waikato/51/2001	Human	H1	N1	NewZealand	Oceania	2001
N1g1.7.2.2	CY011234	Waikato/42/2001	Human	H1	N1	NewZealand	Oceania	2001
N1g1.7.2.2	CY009966	Canterbury/74/2001	Human	H1	N1	NewZealand	Oceania	2001
N1g1.7.2.2	CY009974	Canterbury/76/2001	Human	H1	N1	NewZealand	Oceania	2001
N1g1.7.2.2	CY009982	Canterbury/153/2001	Human	H1	N1	NewZealand	Oceania	2001
N1g1.7.2.2	CY010350	Canterbury/155/2001	Human	H1	N1	NewZealand	Oceania	2001
N1g1.7.2.2	CY011074	WestCoast/31/2001	Human	H1	N1	NewZealand	Oceania	2001
N1g1.7.2.2	CY022543	Auckland/606/2001	Human	H1	N1	NewZealand	Oceania	2001
N1g1.7.2.2	CY011090	Canterbury/152/2001	Human	H1	N1	NewZealand	Oceania	2001
N1g1.7.2.2	CY010182	Canterbury/24/2001	Human	H1	N1	NewZealand	Oceania	2001
N1g1.7.2.2	CY010246	Canterbury/45/2001	Human	H1	N1	NewZealand	Oceania	2001
N1g1.7.2.2	CY010262	Canterbury/48/2001	Human	H1	N1	NewZealand	Oceania	2001
N1g1.7.2.2	CY010430	Canterbury/65/2001	Human	H1	N1	NewZealand	Oceania	2001
N1g1.7.2.2	CY010454	Canterbury/70/2001	Human	H1	N1	NewZealand	Oceania	2001
N1g1.7.2.2	CY010462	Canterbury/71/2001	Human	H1	N1	NewZealand	Oceania	2001
N1g1.7.2.2	CY010470	Canterbury/79/2001	Human	H1	N1	NewZealand	Oceania	2001
N1g1.7.2.2	CY010150	Canterbury/17/2001	Human	H1	N1	NewZealand	Oceania	2001
N1g1.7.2.2	CY010158	Canterbury/19/2001	Human	H1	N1	NewZealand	Oceania	2001
N1g1.7.2.2	CY010358	SouthCanterbury/159/2001	Human	H1	N1	NewZealand	Oceania	2001
N1g1.7.2.2	CY016437	Waikato/92/2001	Human	H1	N1	NewZealand	Oceania	2001
N1g1.7.2.2	CY019207	Canterbury/05/2001	Human	H1	N1	NewZealand	Oceania	2001
N1g1.7.3	DQ249252	Taiwan/929/99	Human	H1	N1	Taiwan	Asia	1999
N1g1.7.3	DQ415340	TW/4845/99	Human	H1	N1	Taiwan	Asia	1999
N1g1.7.3	CY040140	Taiwan/5072/1999	Human	H1	N1	Taiwan	Asia	1999
N1g1.7.3	EU097708	Denmark/11/2001	Human	H1	N1	Denmark	Europe	2001
N1g1.7.3	EU097713	Denmark/3/2001	Human	H1	N1	Denmark	Europe	2001
N1g1.7.3	EU100505	Hawaii/1/2000	Human	H0	N1	USA	NorthAmerica	2000
N1g1.7.3	CY020263	Memphis/1/2001	Human	H1	N1	USA	NorthAmerica	2001
N1g1.7.3	CY021695	Memphis/15/2000	Human	H1	N1	USA	NorthAmerica	2000
N1g1.7.3	CY002674	NewYork/310/2001	Human	H1	N1	USA	NorthAmerica	2001
N1g1.7.3	CY003002	NewYork/239/2001	Human	H1	N1	USA	NorthAmerica	2001
N1g1.7.3	CY009238	NewYork/441/2001	Human	H1	N1	USA	NorthAmerica	2001
N1g1.7.3	CY020271	WesternAustralia/18/2001	Human	H1	N1	Australia	Oceania	2001
N1g1.7.3	CY016645	NewSouthWales/18/1999	Human	H1	N1	Australia	Oceania	1999
N1g1.7.3	CY017125	NewSouthWales/24/1999	Human	H1	N1	Australia	Oceania	1999
N1g1.7.3	AJ518092	NewCaledonia/20/99	Human	H1	N1	NewCaledonia	Oceania	1999
N1g1.7.3	EU103982	NewCaledonia/20/1999	Human	H1	N1	NewCaledonia	Oceania	1999
N1g1.7.3	DQ508859	NewCaledonia/20/1999	Human	H1	N1	NewCaledonia	Oceania	1999
N1g1.7.3	CY033624	NewCaledonia/20/1999	Human	H1	N1	NewCaledonia	Oceania	1999
N1g1.7.3	EF566040	NewCaledonia/20/1999	Human	H1	N1	NewCaledonia	Oceania	1999
N1g1.7.3	CY009198	Canterbury/36/2000	Human	H1	N1	NewZealand	Oceania	2000
N1g1.7.3	CY009838	SouthCanterbury/59/2000	Human	H1	N1	NewZealand	Oceania	2000
N1g1.7.3	CY011786	Canterbury/55/2000	Human	H1	N1	NewZealand	Oceania	2000
N1g1.7.3	CY020511	Wellington/6/2000	Human	H1	N1	NewZealand	Oceania	2000
N1g1.7.3	CY010118	Canterbury/58/2000	Human	H1	N1	NewZealand	Oceania	2000
N1g1.7.3	CY011586	Dunedin/2/2000	Human	H1	N1	NewZealand	Oceania	2000
N1g1.7.3	CY009182	Canterbury/30/2000	Human	H1	N1	NewZealand	Oceania	2000
N1g1.7.3	CY009814	Canterbury/78/2000	Human	H1	N1	NewZealand	Oceania	2000
N1g1.7.3	CY022495	Auckland/587/2000	Human	H1	N1	NewZealand	Oceania	2000
N1g1.7.3	CY022151	Auckland/579/2000	Human	H1	N1	NewZealand	Oceania	2000
N1g1.7.3	CY023012	Auckland/591/2000	Human	H1	N1	NewZealand	Oceania	2000
N1g1.7.3	CY013034	Wellington/18/2000	Human	H1	N1	NewZealand	Oceania	2000
N1g1.7.3	CY025036	Auckland/597/2000	Human	H1	N1	NewZealand	Oceania	2000
N1g1.7.3	CY026157	Auckland/585/2000	Human	H1	N1	NewZealand	Oceania	2000
N1g1.7.3	CY016198	Wellington/14/2000	Human	H1	N1	NewZealand	Oceania	2000
N1g1.7.3	CY016973	Wellington/24/2000	Human	H1	N1	NewZealand	Oceania	2000
N1g1.7.3	CY022487	Auckland/586/2000	Human	H1	N1	NewZealand	Oceania	2000
N1g1.7.3	CY022175	Auckland/582/2000	Human	H1	N1	NewZealand	Oceania	2000
N1g1.7.3	CY023020	Auckland/595/2000	Human	H1	N1	NewZealand	Oceania	2000
N1g1.7.3	CY009798	Canterbury/79/2000	Human	H1	N1	NewZealand	Oceania	2000
N1g1.7.3	CY011954	Waikato/19/2000	Human	H1	N1	NewZealand	Oceania	2000
N1g1.7.3	CY013042	Waikato/18/2000	Human	H1	N1	NewZealand	Oceania	2000
N1g1.7.3	CY009822	Canterbury/60/2000	Human	H1	N1	NewZealand	Oceania	2000
N1g1.7.3	CY022167	Auckland/581/2000	Human	H1	N1	NewZealand	Oceania	2000
N1g1.7.3	CY025028	Auckland/584/2000	Human	H1	N1	NewZealand	Oceania	2000
N1g1.7.3	CY009806	Canterbury/87/2000	Human	H1	N1	NewZealand	Oceania	2000
N1g1.7.3	CY010134	Canterbury/100/2000	Human	H1	N1	NewZealand	Oceania	2000
N1g1.7.3	CY012602	Wellington/11/2000	Human	H1	N1	NewZealand	Oceania	2000
N1g1.7.3	CY022511	Auckland/590/2000	Human	H1	N1	NewZealand	Oceania	2000
N1g1.7.3	CY009774	SouthCanterbury/31/2000	Human	H1	N1	NewZealand	Oceania	2000
N1g1.7.3	CY009782	SouthCanterbury/40/2000	Human	H1	N1	NewZealand	Oceania	2000
N1g1.7.3	CY009206	SouthCanterbury/35/2000	Human	H1	N1	NewZealand	Oceania	2000
N1g1.7.3	CY009174	SouthCanterbury/50/2000	Human	H1	N1	NewZealand	Oceania	2000
N1g1.7.3	CY009222	Canterbury/32/2000	Human	H1	N1	NewZealand	Oceania	2000
N1g1.7.3	CY010094	Canterbury/43/2000	Human	H1	N1	NewZealand	Oceania	2000
N1g1.7.3	CY012610	Wellington/16/2000	Human	H1	N1	NewZealand	Oceania	2000
N1g1.7.3	CY010142	Canterbury/95/2000	Human	H1	N1	NewZealand	Oceania	2000
N1g1.7.3	CY009846	Canterbury/57/2000	Human	H1	N1	NewZealand	Oceania	2000
N1g1.7.3	CY009790	Canterbury/76/2000	Human	H1	N1	NewZealand	Oceania	2000
N1g1.7.3	CY010126	Canterbury/54/2000	Human	H1	N1	NewZealand	Oceania	2000
N1g1.7.3	CY011778	Canterbury/48/2000	Human	H1	N1	NewZealand	Oceania	2000
N1g1.7.3	CY010110	Canterbury/51/2000	Human	H1	N1	NewZealand	Oceania	2000
N1g1.7.3	CY021631	Wellington/4/2000	Human	H1	N1	NewZealand	Oceania	2000
N1g1.7.3	CY012298	Wellington/7/2000	Human	H1	N1	NewZealand	Oceania	2000
N1g1.7.3	CY010998	Wellington/2/2000	Human	H1	N1	NewZealand	Oceania	2000
N1g1.7.3	CY009942	Canterbury/9/2000	Human	H1	N1	NewZealand	Oceania	2000
N1g1.7.3	CY010382	Canterbury/8/2000	Human	H1	N1	NewZealand	Oceania	2000
N1g1.7.3	CY009190	Canterbury/28/2000	Human	H1	N1	NewZealand	Oceania	2000
N1g1.7.3	CY009214	Canterbury/33/2000	Human	H1	N1	NewZealand	Oceania	2000
N1g1.7.3	CY009534	Canterbury/37/2000	Human	H1	N1	NewZealand	Oceania	2000
N1g1.7.3	CY009542	Canterbury/5/2000	Human	H1	N1	NewZealand	Oceania	2000
N1g1.7.3	CY009550	Canterbury/65/2000	Human	H1	N1	NewZealand	Oceania	2000
N1g1.7.3	CY009758	Canterbury/23/2000	Human	H1	N1	NewZealand	Oceania	2000
N1g1.7.3	CY009766	Canterbury/7/2000	Human	H1	N1	NewZealand	Oceania	2000
N1g1.7.3	CY011006	Wellington/3/2000	Human	H1	N1	NewZealand	Oceania	2000
N1g1.7.3	CY011014	Wellington/5/2000	Human	H1	N1	NewZealand	Oceania	2000
N1g1.7.3	CY009230	Canterbury/34/2000	Human	H1	N1	NewZealand	Oceania	2000
N1g1.7.3	CY009830	Canterbury/41/2000	Human	H1	N1	NewZealand	Oceania	2000
N1g1.7.4	AB285937	Hanoi/1863/2001	Human	H1	N1	VietNam	Asia	2001
N1g1.7.4	AB285974	Hanoi/902b/2003	Human	H1	N1	VietNam	Asia	2003
N1g1.7.4	AB285968	Hanoi/784b/2003	Human	H1	N1	VietNam	Asia	2003
N1g1.7.4	AB285979	Hanoi/959b/2003	Human	H1	N1	VietNam	Asia	2003
N1g1.7.4	AB285940	Hanoi/1873/2002	Human	H1	N1	VietNam	Asia	2002
N1g1.7.4	AB285958	Hanoi/719/2003	Human	H1	N1	VietNam	Asia	2003
N1g1.7.4	AB285961	Hanoi/777/2003	Human	H1	N1	VietNam	Asia	2003
N1g1.7.4	AB285984	Hanoi/1004/2003	Human	H1	N1	VietNam	Asia	2003
N1g1.7.4	AB285945	Hanoi/1928/2002	Human	H1	N1	VietNam	Asia	2002
N1g1.7.4	AB285948	Hanoi/2006/2002	Human	H1	N1	VietNam	Asia	2002
N1g1.7.4	AB285953	Hanoi/191/2002	Human	H1	N1	VietNam	Asia	2002
N1g1.7.4	EU097710	Denmark/16/2001	Human	H1	N1	Denmark	Europe	2001
N1g1.7.4	CY006677	NewYork/494/2002	Human	H1	N1	USA	NorthAmerica	2002
N1g1.7.4	CY006197	NewYork/497/2003	Human	H1	N1	USA	NorthAmerica	2003
N1g1.7.4	CY003306	NewYork/291/2002	Human	H1	N1	USA	NorthAmerica	2002
N1g1.7.4	CY003474	NewYork/443/2001	Human	H1	N1	USA	NorthAmerica	2001
N1g1.7.4	CY010398	Canterbury/01/2001	Human	H1	N1	NewZealand	Oceania	2001
N1g1.7.4	CY010310	Canterbury/119/2001	Human	H1	N1	NewZealand	Oceania	2001
N1g1.7.4	CY010270	Canterbury/53/2001	Human	H1	N1	NewZealand	Oceania	2001
N1g1.7.4	CY011154	Wellington/1/2001	Human	H1	N1	NewZealand	Oceania	2001
N1g1.7.5	AB285998	Hanoi/ISBM31/2005	Human	H1	N1	VietNam	Asia	2005
N1g1.7.5	AB285989	Hanoi/ISBM15/2005	Human	H1	N1	VietNam	Asia	2005
N1g1.7.5	AB285992	Hanoi/ISBM23/2005	Human	H1	N1	VietNam	Asia	2005
N1g1.7.5	AB285995	Hanoi/ISBM27/2005	Human	H1	N1	VietNam	Asia	2005
N1g1.7.5	EU021265	Thailand/CU32/2006	Human	H1	N1	Thailand	Asia	2006
N1g1.7.5	AB286001	Hanoi/Q137/2006	Human	H1	N1	VietNam	Asia	2006
N1g1.7.5	AB286004	Hanoi/Q177/2006	Human	H1	N1	VietNam	Asia	2006
N1g1.7.5	AB286010	Hanoi/BM356/2006	Human	H1	N1	VietNam	Asia	2006
N1g1.7.5	AB433811	Morioka/3/2005	Human	H1	N1	Japan	Asia	2005
N1g1.7.5	AB433812	Morioka/4/2005	Human	H1	N1	Japan	Asia	2005
N1g1.7.5	AB433815	Morioka/5/2005	Human	H1	N1	Japan	Asia	2005
N1g1.7.5	AB433816	Morioka/7/2005	Human	H1	N1	Japan	Asia	2005
N1g1.7.5	AB433813	Morioka/21/2005	Human	H1	N1	Japan	Asia	2005
N1g1.7.5	AB433817	Morioka/1/2005	Human	H1	N1	Japan	Asia	2005
N1g1.7.5	EU551817	Caen/1670/2006	Human	H1	N1	France	Europe	2006
N1g1.7.5	FJ231836	Rheinland-Pfalz/1/2006	Human	H1	N1	Germany	Europe	2006
N1g1.7.5	EU551816	Paris/2207/2006	Human	H1	N1	France	Europe	2006
N1g1.7.5	FJ183467	Vienna/414/2007	Human	H1	N1	Austria	Europe	2007
N1g1.7.5	EU718491	Paris/650/2004	Human	H1	N1	France	Europe	2004
N1g1.7.5	FJ231813	Berlin/60/2005	Human	H1	N1	Germany	Europe	2005
N1g1.7.5	FJ445052	England/493/2006	Human	H1	N1	UnitedKingdom	Europe	2006
N1g1.7.5	FJ231817	Hessen/4/2005	Human	H1	N1	Germany	Europe	2005
N1g1.7.5	EU097732	Denmark/3/2005	Human	H1	N1	Denmark	Europe	2005
N1g1.7.5	EU097733	Denmark/15/2004	Human	H1	N1	Denmark	Europe	2004
N1g1.7.5	EU097720	Denmark/17/2004	Human	H1	N1	Denmark	Europe	2004
N1g1.7.5	EU097726	Denmark/16/2004	Human	H1	N1	Denmark	Europe	2004
N1g1.7.5	EU097719	Denmark/116/2005	Human	H1	N1	Denmark	Europe	2005
N1g1.7.5	EU097735	Denmark/48/2006	Human	H1	N1	Denmark	Europe	2006
N1g1.7.5	FJ231815	Bremen/5/2005	Human	H1	N1	Germany	Europe	2005
N1g1.7.5	EU097718	Denmark/184/2005	Human	H1	N1	Denmark	Europe	2005
N1g1.7.5	EU097722	Denmark/11/2005	Human	H1	N1	Denmark	Europe	2005
N1g1.7.5	FJ231812	Berlin/18/2005	Human	H1	N1	Germany	Europe	2005
N1g1.7.5	FJ231814	Bremen/4/2005	Human	H1	N1	Germany	Europe	2005
N1g1.7.5	FJ231816	Hamburg/1/2005	Human	H1	N1	Germany	Europe	2005
N1g1.7.5	FJ231818	Niedersachsen/191/2005	Human	H1	N1	Germany	Europe	2005
N1g1.7.5	FJ231819	Niedersachsen/192/2005	Human	H1	N1	Germany	Europe	2005
N1g1.7.5	FJ231825	Sachsen/14/2005	Human	H1	N1	Germany	Europe	2005
N1g1.7.5	FJ231824	Rheinland-Pfalz/58/2005	Human	H1	N1	Germany	Europe	2005
N1g1.7.5	FJ403567	Thessaloniki/24/2005	Human	H1	N1	Greece	Europe	2005
N1g1.7.5	FJ231820	Niedersachsen/202/2005	Human	H1	N1	Germany	Europe	2005
N1g1.7.5	FJ231822	Niedersachsen/218/2005	Human	H1	N1	Germany	Europe	2005
N1g1.7.5	EU097723	Denmark/135/2005	Human	H1	N1	Denmark	Europe	2005
N1g1.7.5	EU097728	Denmark/33/2005	Human	H1	N1	Denmark	Europe	2005
N1g1.7.5	FJ231821	Niedersachsen/217/2005	Human	H1	N1	Germany	Europe	2005
N1g1.7.5	FJ231823	Nordrhein-Westfalen/6/2005	Human	H1	N1	Germany	Europe	2005
N1g1.7.5	FJ231826	Thueringen/40/2005	Human	H1	N1	Germany	Europe	2005
N1g1.7.5	EU097721	Denmark/226/2005	Human	H1	N1	Denmark	Europe	2005
N1g1.7.5	EU097734	Denmark/110/2005	Human	H1	N1	Denmark	Europe	2005
N1g1.7.5	EU097725	Denmark/54/2005	Human	H1	N1	Denmark	Europe	2005
N1g1.7.5	EU097730	Denmark/79/2005	Human	H1	N1	Denmark	Europe	2005
N1g1.7.5	EU097729	Denmark/22/2005	Human	H1	N1	Denmark	Europe	2005
N1g1.7.5	EU097727	Denmark/124/2005	Human	H1	N1	Denmark	Europe	2005
N1g1.7.5	EU097724	Denmark/130/2004	Human	H1	N1	Denmark	Europe	2004
N1g1.7.5	FJ638300	swine/IL/00685/2005	Swine	H1	N1	USA	NorthAmerica	2005
N1g1.7.5	FJ638308	swine/NC/00573/2005	Swine	H1	N1	USA	NorthAmerica	2005
N1g1.7.5	EU516133	Ohio/04/2006	Human	H1	N1	USA	NorthAmerica	2006
N1g1.7.5	CY028325	Texas/UR06-0026/2007	Human	H1	N1	USA	NorthAmerica	2007
N1g1.7.5	CY028221	Texas/UR06-0420/2007	Human	H1	N1	USA	NorthAmerica	2007
N1g1.7.5	CY026501	Texas/UR06-0468/2007	Human	H1	N1	USA	NorthAmerica	2007
N1g1.7.5	CY025447	Texas/UR06-0467/2007	Human	H1	N1	USA	NorthAmerica	2007
N1g1.7.5	CY026341	Texas/UR06-0542/2007	Human	H1	N1	USA	NorthAmerica	2007
N1g1.7.5	CY027885	Texas/UR06-0503/2007	Human	H1	N1	USA	NorthAmerica	2007
N1g1.7.5	CY031142	Tennessee/UR06-0236/2007	Human	H1	N1	USA	NorthAmerica	2007
N1g1.7.5	EU100625	Washington/07/2006	Human	H1	N1	USA	NorthAmerica	2006
N1g1.7.5	EU100485	Wisconsin/73/2005	Human	H0	N1	USA	NorthAmerica	2005
N1g1.7.5	EU100521	Minnesota/18/2003	Human	H0	N1	USA	NorthAmerica	2003
N1g1.7.5	EU100487	Newjersey/11/2005	Human	H0	N1	USA	NorthAmerica	2005
N1g1.7.5	EU100517	Michigan/4/2003	Human	H0	N1	USA	NorthAmerica	2003
N1g1.7.5	EU100515	Massachussetts/5/2002	Human	H0	N1	USA	NorthAmerica	2002
N1g1.7.5	EU100518	Michigan/5/2003	Human	H0	N1	USA	NorthAmerica	2003
N1g1.7.5	EU100513	Wisconsin/12/2002	Human	H0	N1	USA	NorthAmerica	2002
N1g1.7.5	EU100514	Texas/48/2002	Human	H0	N1	USA	NorthAmerica	2002
N1g1.7.5	EU100516	Michigan/1/2003	Human	H0	N1	USA	NorthAmerica	2003
N1g1.7.5	EU100519	Michigan/6/2003	Human	H0	N1	USA	NorthAmerica	2003
N1g1.7.5	CY016356	Kentucky/1/2005	Human	H1	N1	USA	NorthAmerica	2005
N1g1.7.5	CY016353	Florida/3e/2004	Human	H1	N1	USA	NorthAmerica	2004
N1g1.7.5	EU100522	Florida/03/2004	Human	H0	N1	USA	NorthAmerica	2004
N1g1.7.5	CY016351	Florida/4/2004	Human	H1	N1	USA	NorthAmerica	2004
N1g1.7.5	CY003706	NewYork/496/2003	Human	H1	N1	USA	NorthAmerica	2003
N1g1.7.5	CY019343	Memphis/6/2003	Human	H1	N1	USA	NorthAmerica	2003
N1g1.7.5	EU100520	NewMexico/7/2003	Human	H0	N1	USA	NorthAmerica	2003
N1g1.7.5	CY006429	NewYork/350/2003	Human	H1	N1	USA	NorthAmerica	2003
N1g1.7.5	CY002706	NewYork/348/2003	Human	H1	N1	USA	NorthAmerica	2003
N1g1.7.5	CY003378	NewYork/292/2003	Human	H1	N1	USA	NorthAmerica	2003
N1g1.7.5	CY006917	NewYork/488/2003	Human	H1	N1	USA	NorthAmerica	2003
N1g1.7.5	CY003298	NewYork/228/2003	Human	H1	N1	USA	NorthAmerica	2003
N1g1.7.5	CY019885	Memphis/5/2003	Human	H1	N1	USA	NorthAmerica	2003
N1g1.7.5	CY006669	NewYork/493/2003	Human	H1	N1	USA	NorthAmerica	2003
N1g1.7.5	CY002626	NewYork/230/2003	Human	H1	N1	USA	NorthAmerica	2003
N1g1.7.5	CY002986	NewYork/221/2003	Human	H1	N1	USA	NorthAmerica	2003
N1g1.7.5	CY003386	NewYork/293/2003	Human	H1	N1	USA	NorthAmerica	2003
N1g1.7.5	CY002810	NewYork/399/2003	Human	H1	N1	USA	NorthAmerica	2003
N1g1.7.5	CY003690	NewYork/486/2003	Human	H1	N1	USA	NorthAmerica	2003
N1g1.7.5	CY002690	NewYork/223/2003	Human	H1	N1	USA	NorthAmerica	2003
N1g1.7.5	CY002538	NewYork/227/2003	Human	H1	N1	USA	NorthAmerica	2003
N1g1.7.5	CY002682	NewYork/222/2003	Human	H1	N1	USA	NorthAmerica	2003
N1g1.7.5	CY002530	NewYork/220/2002	Human	H1	N1	USA	NorthAmerica	2002
N1g1.7.5	CY008526	NewYork/483/2003	Human	H1	N1	USA	NorthAmerica	2003
N1g1.7.5	CY008998	NewYork/484/2003	Human	H1	N1	USA	NorthAmerica	2003
N1g1.7.5	CY016701	SouthAustralia/58/2005	Human	H1	N1	Australia	Oceania	2005
N1g1.7.5	CY017317	Waikato/4/2005	Human	H1	N1	NewZealand	Oceania	2005
N1g1.7.5	CY016461	Waikato/11/2005	Human	H1	N1	NewZealand	Oceania	2005
N1g1.7.5	CY019999	Waikato/17/2005	Human	H1	N1	NewZealand	Oceania	2005
N1g1.7.5	CY013583	Waikato/13/2005	Human	H1	N1	NewZealand	Oceania	2005
N1g1.7.6	CY028093	Tennessee/UR06-0523/2007	Human	H1	N1	Lebanon	Asia	2007
N1g1.7.6	GU112231	Tehran/371/2006	Human	H1	N1	Iran	Asia	2006
N1g1.7.6	GU112212	Tabriz/7/2005	Human	H1	N1	Iran	Asia	2005
N1g1.7.6	GU112213	Tehran/29/2005	Human	H1	N1	Iran	Asia	2005
N1g1.7.6	GU112211	Hamedan/7/2005	Human	H1	N1	Iran	Asia	2005
N1g1.7.6	GU112219	Azarbayejan_Sharghi/153/2006	Human	H1	N1	Iran	Asia	2006
N1g1.7.6	GU112223	Azarbayejan-Sharghi/179/2006	Human	H1	N1	Iran	Asia	2006
N1g1.7.6	GU112233	Khozestan/459/2006	Human	H1	N1	Iran	Asia	2006
N1g1.7.6	GU112224	Azarbayejan-Sharghi/181/2006	Human	H1	N1	Iran	Asia	2006
N1g1.7.6	GU112225	Gholestan/215/2006	Human	H1	N1	Iran	Asia	2006
N1g1.7.6	GU112227	Khorasan/280/2006	Human	H1	N1	Iran	Asia	2006
N1g1.7.6	GU112220	Azarbayejan_Sharghi/155/2006	Human	H1	N1	Iran	Asia	2006
N1g1.7.6	GU112221	Khorasan/166/2006	Human	H1	N1	Iran	Asia	2006
N1g1.7.6	GU112222	Tehran/171/2006	Human	H1	N1	Iran	Asia	2006
N1g1.7.6	GU112217	Azarbayejan-Sharghi/147/2005	Human	H1	N1	Iran	Asia	2005
N1g1.7.6	GU112216	Yazd/144/2006	Human	H1	N1	Iran	Asia	2006
N1g1.7.6	GU112218	Azarbayejan_Sharghi/150/2006	Human	H1	N1	Iran	Asia	2006
N1g1.7.6	GU112239	Tehran/670/2007	Human	H1	N1	Iran	Asia	2007
N1g1.7.6	EU097736	Denmark/49/2006	Human	H1	N1	Denmark	Europe	2006
N1g1.7.6	EU097737	Denmark/50/2006	Human	H1	N1	Denmark	Europe	2006
N1g1.7.6	FJ231833	Brandenburg/1/2006	Human	H1	N1	Germany	Europe	2006
N1g1.7.6	FJ445080	England/494/2006	Human	H1	N1	UnitedKingdom	Europe	2006
N1g1.7.6	EU551827	Paris/692/2007	Human	H1	N1	France	Europe	2007
N1g1.7.6	FJ231831	Berlin/9/2006	Human	H1	N1	Germany	Europe	2006
N1g1.7.6	FJ231827	Baden-Wuerttemberg/3/2006	Human	H1	N1	Germany	Europe	2006
N1g1.7.6	FJ231828	Baden-Wuerttemberg/4/2006	Human	H1	N1	Germany	Europe	2006
N1g1.7.6	FJ231829	Baden-Wuerttemberg/5/2006	Human	H1	N1	Germany	Europe	2006
N1g1.7.6	FJ445081	England/514/2006	Human	H1	N1	UnitedKingdom	Europe	2006
N1g1.7.6	EU516136	NewMexico/05/2007	Human	H1	N1	USA	NorthAmerica	2007
N1g1.7.6	CY026533	California/UR06-0302/2007	Human	H1	N1	USA	NorthAmerica	2007
N1g1.7.6	CY027229	Colorado/UR06-0499/2007	Human	H1	N1	USA	NorthAmerica	2007
N1g1.7.6	CY025941	Kentucky/UR06-0539/2007	Human	H1	N1	USA	NorthAmerica	2007
N1g1.7.6	EU516135	Alaska/01/2007	Human	H1	N1	USA	NorthAmerica	2007
N1g1.7.6	CY027469	Ohio/UR06-0394/2007	Human	H1	N1	USA	NorthAmerica	2007
N1g1.7.6	CY025495	Kentucky/UR06-0042/2007	Human	H1	N1	USA	NorthAmerica	2007
N1g1.7.6	CY027141	Ohio/UR06-0177/2007	Human	H1	N1	USA	NorthAmerica	2007
N1g1.7.6	EU199401	Illinois/02/2006	Human	H1	N1	USA	NorthAmerica	2006
N1g1.7.6	CY025669	Kentucky/UR06-0553/2007	Human	H1	N1	USA	NorthAmerica	2007
N1g1.7.6	CY025223	Michigan/UR06-0015/2006	Human	H1	N1	USA	NorthAmerica	2006
N1g1.7.6	CY028461	California/UR06-0442/2007	Human	H1	N1	USA	NorthAmerica	2007
N1g1.7.6	CY027677	Kentucky/UR06-0449/2007	Human	H1	N1	USA	NorthAmerica	2007
N1g1.7.6	CY026981	Kentucky/UR06-0161/2007	Human	H1	N1	USA	NorthAmerica	2007
N1g1.7.6	CY027373	Kentucky/UR06-0424/2007	Human	H1	N1	USA	NorthAmerica	2007
N1g1.7.6	CY028149	Kentucky/UR06-0182/2007	Human	H1	N1	USA	NorthAmerica	2007
N1g1.7.6	CY026229	Kentucky/UR06-0538/2007	Human	H1	N1	USA	NorthAmerica	2007
N1g1.7.6	CY027357	California/UR06-0564/2007	Human	H1	N1	USA	NorthAmerica	2007
N1g1.7.6	CY027213	California/UR06-0585/2007	Human	H1	N1	USA	NorthAmerica	2007
N1g1.7.6	CY027245	Tennessee/UR06-0124/2007	Human	H1	N1	USA	NorthAmerica	2007
N1g1.7.6	CY027765	Ohio/UR06-0112/2007	Human	H1	N1	USA	NorthAmerica	2007
N1g1.7.6	CY028141	Kansas/UR06-0191/2007	Human	H1	N1	USA	NorthAmerica	2007
N1g1.7.6	EU199390	Illinois/01/2006	Human	H1	N1	USA	NorthAmerica	2006
N1g1.7.6	CY026221	Kentucky/UR06-0028/2007	Human	H1	N1	USA	NorthAmerica	2007
N1g1.7.6	EU199391	Nebraska/02/2007	Human	H1	N1	USA	NorthAmerica	2007
N1g1.7.6	CY028774	Virginia/UR06-0361/2007	Human	H1	N1	USA	NorthAmerica	2007
N1g1.7.6	CY026861	NorthCarolina/UR06-0099/2007	Human	H1	N1	USA	NorthAmerica	2007
N1g1.7.6	CY027709	Virginia/UR06-0549/2007	Human	H1	N1	USA	NorthAmerica	2007
N1g1.7.6	CY025589	Texas/UR06-0526/2007	Human	H1	N1	USA	NorthAmerica	2007
N1g1.7.6	CY026645	NewYork/UR06-0253/2007	Human	H1	N1	USA	NorthAmerica	2007
N1g1.7.6	CY027421	Tennessee/UR06-0262/2007	Human	H1	N1	USA	NorthAmerica	2007
N1g1.7.6	CY027701	Illinois/UR06-0131/2007	Human	H1	N1	USA	NorthAmerica	2007
N1g1.7.6	CY025287	NewYork/UR06-0386/2007	Human	H1	N1	USA	NorthAmerica	2007
N1g1.7.6	CY025597	Illinois/UR06-0415/2007	Human	H1	N1	USA	NorthAmerica	2007
N1g1.7.6	CY041452	California/UR06-0439/2007	Human	H1	N1	USA	NorthAmerica	2007
N1g1.7.6	CY028421	Illinois/UR06-0215/2007	Human	H1	N1	USA	NorthAmerica	2007
N1g1.7.6	CY026973	Illinois/UR06-0095/2007	Human	H1	N1	USA	NorthAmerica	2007
N1g1.7.6	CY027397	Illinois/UR06-0136/2007	Human	H1	N1	USA	NorthAmerica	2007
N1g1.7.6	CY028405	Ohio/UR06-0429/2007	Human	H1	N1	USA	NorthAmerica	2007
N1g1.7.6	CY026357	California/UR06-0232/2007	Human	H1	N1	USA	NorthAmerica	2007
N1g1.7.6	CY028069	Illinois/UR06-0093/2007	Human	H1	N1	USA	NorthAmerica	2007
N1g1.7.6	CY027845	California/UR06-0125/2007	Human	H1	N1	USA	NorthAmerica	2007
N1g1.7.6	CY027821	Illinois/UR06-0074/2007	Human	H1	N1	USA	NorthAmerica	2007
N1g1.7.6	CY027485	Illinois/UR06-0115/2007	Human	H1	N1	USA	NorthAmerica	2007
N1g1.7.6	CY025375	California/UR06-0435/2007	Human	H1	N1	USA	NorthAmerica	2007
N1g1.7.6	CY027093	Illinois/UR06-0137/2007	Human	H1	N1	USA	NorthAmerica	2007
N1g1.7.6	CY027277	Illinois/UR06-0116/2007	Human	H1	N1	USA	NorthAmerica	2007
N1g1.7.6	CY027437	Illinois/UR06-0094/2007	Human	H1	N1	USA	NorthAmerica	2007
N1g1.7.6	EU409969	swine/Ohio/K1207/06	Swine	H1	N1	USA	NorthAmerica	2006
N1g1.7.6	CY027941	Virginia/UR06-0295/2007	Human	H1	N1	USA	NorthAmerica	2007
N1g1.7.6	EU199399	Wisconsin/51/2006	Human	H1	N1	USA	NorthAmerica	2006
N1g1.7.6	CY027237	Virginia/UR06-0117/2007	Human	H1	N1	USA	NorthAmerica	2007
N1g1.7.6	CY026909	Virginia/UR06-0254/2007	Human	H1	N1	USA	NorthAmerica	2007
N1g1.7.6	CY027149	NorthCarolina/UR06-0011/2006	Human	H1	N1	USA	NorthAmerica	2006
N1g1.7.6	EU199392	Wisconsin/49/2006	Human	H1	N1	USA	NorthAmerica	2006
N1g1.7.6	CY025439	Illinois/UR06-0333/2007	Human	H1	N1	USA	NorthAmerica	2007
N1g1.7.6	CY026797	Illinois/UR06-0491/2007	Human	H1	N1	USA	NorthAmerica	2007
N1g1.7.6	EU199394	Wisconsin/48/2006	Human	H1	N1	USA	NorthAmerica	2006
N1g1.7.6	CY028077	Tennessee/UR06-0080/2007	Human	H1	N1	USA	NorthAmerica	2007
N1g1.7.6	CY028397	Tennessee/UR06-0277/2007	Human	H1	N1	USA	NorthAmerica	2007
N1g1.7.6	CY027045	Illinois/UR06-0146/2007	Human	H1	N1	USA	NorthAmerica	2007
N1g1.7.6	CY028341	Florida/UR06-0209/2007	Human	H1	N1	USA	NorthAmerica	2007
N1g1.7.6	CY025215	Texas/UR06-0012/2006	Human	H1	N1	USA	NorthAmerica	2006
N1g1.7.6	CY026661	Florida/UR06-0501/2007	Human	H1	N1	USA	NorthAmerica	2007
N1g1.7.6	CY027693	Oregon/UR06-0179/2007	Human	H1	N1	USA	NorthAmerica	2007
N1g1.7.6	CY027925	Oregon/UR06-0186/2007	Human	H1	N1	USA	NorthAmerica	2007
N1g1.7.6	CY026901	Oregon/UR06-0231/2007	Human	H1	N1	USA	NorthAmerica	2007
N1g1.7.6	CY027085	Oregon/UR06-0230/2007	Human	H1	N1	USA	NorthAmerica	2007
N1g1.7.6	CY028213	Oregon/UR06-0219/2007	Human	H1	N1	USA	NorthAmerica	2007
N1g1.7.6	CY027957	Oregon/UR06-0185/2007	Human	H1	N1	USA	NorthAmerica	2007
N1g1.7.6	EU516197	Georgia/20/2006	Human	H1	N1	USA	NorthAmerica	2006
N1g1.7.6	EU516198	Georgia/20/2006	Human	H1	N1	USA	NorthAmerica	2006
N1g1.7.6	EU516199	Georgia/20/2006	Human	H1	N1	USA	NorthAmerica	2006
N1g1.7.6	EU199400	Massachusetts/08/2006	Human	H1	N1	USA	NorthAmerica	2006
N1g1.7.6	CY027021	Kentucky/UR06-0183/2007	Human	H1	N1	USA	NorthAmerica	2007
N1g1.7.6	CY028037	Kentucky/UR06-0046/2007	Human	H1	N1	USA	NorthAmerica	2007
N1g1.7.6	CY028053	Kentucky/UR06-0425/2007	Human	H1	N1	USA	NorthAmerica	2007
N1g1.7.6	CY028085	Kentucky/UR06-0391/2007	Human	H1	N1	USA	NorthAmerica	2007
N1g1.7.6	EU516127	Georgia/08/2006	Human	H1	N1	USA	NorthAmerica	2006
N1g1.7.6	CY028005	Tennessee/UR06-0312/2007	Human	H1	N1	USA	NorthAmerica	2007
N1g1.7.6	CY027725	Tennessee/UR06-0113/2007	Human	H1	N1	USA	NorthAmerica	2007
N1g1.7.6	CY027133	Tennessee/UR06-0120/2007	Human	H1	N1	USA	NorthAmerica	2007
N1g1.7.6	CY027381	Tennessee/UR06-0119/2007	Human	H1	N1	USA	NorthAmerica	2007
N1g1.7.6	CY027749	Tennessee/UR06-0459/2007	Human	H1	N1	USA	NorthAmerica	2007
N1g1.7.6	CY037785	Tennessee/UR06-0106/2007	Human	H1	N1	USA	NorthAmerica	2007
N1g1.7.6	CY025661	Vermont/UR06-0301/2007	Human	H1	N1	USA	NorthAmerica	2007
N1g1.7.6	CY027837	Kansas/UR06-0085/2007	Human	H1	N1	USA	NorthAmerica	2007
N1g1.7.6	CY026965	Texas/UR06-0157/2007	Human	H1	N1	USA	NorthAmerica	2007
N1g1.7.6	CY027317	Florida/UR06-0208/2007	Human	H1	N1	USA	NorthAmerica	2007
N1g1.7.6	CY027733	Tennessee/UR06-0508/2007	Human	H1	N1	USA	NorthAmerica	2007
N1g1.7.6	CY025773	Florida/UR06-0280/2007	Human	H1	N1	USA	NorthAmerica	2007
N1g1.7.6	CY025797	Vermont/UR06-0089/2007	Human	H1	N1	USA	NorthAmerica	2007
N1g1.7.6	CY027165	Texas/UR06-0305/2007	Human	H1	N1	USA	NorthAmerica	2007
N1g1.7.6	CY027205	Mississippi/UR06-0047/2007	Human	H1	N1	USA	NorthAmerica	2007
N1g1.7.6	CY028381	Virginia/UR06-0332/2007	Human	H1	N1	USA	NorthAmerica	2007
N1g1.7.6	EU100628	Georgia/26/2006	Human	H1	N1	USA	NorthAmerica	2006
N1g1.7.6	EU100630	Georgia/17/2006	Human	H1	N1	USA	NorthAmerica	2006
N1g1.7.6	CY028758	Virginia/UR06-0180/2007	Human	H1	N1	USA	NorthAmerica	2007
N1g1.7.6	CY027453	Tennessee/UR06-0414/2007	Human	H1	N1	USA	NorthAmerica	2007
N1g1.7.6	EU199381	Tennessee/04/2007	Human	H1	N1	USA	NorthAmerica	2007
N1g1.7.6	EU199385	Tennessee/01/2007	Human	H1	N1	USA	NorthAmerica	2007
N1g1.7.6	CY037777	Tennessee/UR06-0379/2007	Human	H1	N1	USA	NorthAmerica	2007
N1g1.7.6	CY026893	Tennessee/UR06-0078/2007	Human	H1	N1	USA	NorthAmerica	2007
N1g1.7.6	EU543279	giantanteater/Tennessee/UTCVM07-733/2007	Giantanteater	H1	N1	USA	NorthAmerica	2007
N1g1.7.6	EU199396	SouthDakota/03/2007	Human	H1	N1	USA	NorthAmerica	2007
N1g1.7.6	CY027773	Oklahoma/UR06-0063/2007	Human	H1	N1	USA	NorthAmerica	2007
N1g1.7.6	EU516121	NewJersey/11/2007	Human	H1	N1	USA	NorthAmerica	2007
N1g1.7.6	EU100638	Oklahoma/3/2006	Human	H1	N1	USA	NorthAmerica	2006
N1g1.7.6	CY025391	Texas/UR06-0398/2007	Human	H1	N1	USA	NorthAmerica	2007
N1g1.7.6	CY025957	Texas/UR06-0174/2007	Human	H1	N1	USA	NorthAmerica	2007
N1g1.7.6	CY026213	Texas/UR06-0195/2007	Human	H1	N1	USA	NorthAmerica	2007
N1g1.7.6	EU516098	California/02/2007	Human	H1	N1	USA	NorthAmerica	2007
N1g1.7.6	CY026405	Texas/UR06-0270/2007	Human	H1	N1	USA	NorthAmerica	2007
N1g1.7.6	EU516131	California/03/2007	Human	H1	N1	USA	NorthAmerica	2007
N1g1.7.6	EU199407	California/04/2007	Human	H1	N1	USA	NorthAmerica	2007
N1g1.7.6	CY027661	Texas/UR06-0133/2007	Human	H1	N1	USA	NorthAmerica	2007
N1g1.7.6	CY027325	Texas/UR06-0342/2007	Human	H1	N1	USA	NorthAmerica	2007
N1g1.7.6	CY026189	Texas/UR06-0303/2007	Human	H1	N1	USA	NorthAmerica	2007
N1g1.7.6	CY026269	Texas/UR06-0306/2007	Human	H1	N1	USA	NorthAmerica	2007
N1g1.7.6	CY025263	Kentucky/UR06-0059/2007	Human	H1	N1	USA	NorthAmerica	2007
N1g1.7.6	CY026517	Kentucky/UR06-0057/2007	Human	H1	N1	USA	NorthAmerica	2007
N1g1.7.6	CY025359	Kentucky/UR06-0363/2007	Human	H1	N1	USA	NorthAmerica	2007
N1g1.7.6	CY025511	Kentucky/UR06-0097/2007	Human	H1	N1	USA	NorthAmerica	2007
N1g1.7.6	CY017373	NewYork/8/2006	Human	H1	N1	USA	NorthAmerica	2006
N1g1.7.6	CY022583	Auckland/619/2005	Human	H1	N1	NewZealand	Oceania	2005
N1g1.7.6	CY013559	Wellington/10/2005	Human	H1	N1	NewZealand	Oceania	2005
N1g1.7.6	CY014009	Wellington/11/2005	Human	H1	N1	NewZealand	Oceania	2005
N1g1.7.6	CY013591	Wellington/13/2005	Human	H1	N1	NewZealand	Oceania	2005
N1g1.7.6	CY015582	Wellington/14/2005	Human	H1	N1	NewZealand	Oceania	2005
N1g1.7.6	CY013567	Wellington/12/2005	Human	H1	N1	NewZealand	Oceania	2005
N1g1.7.6	EF566251	Victoria/504e/2005	Human	H1	N1	Australia	Oceania	2005
N1g1.7.6	CY013599	Waikato/14/2005	Human	H1	N1	NewZealand	Oceania	2005
N1g1.7.6	CY013575	Otago/5/2005	Human	H1	N1	NewZealand	Oceania	2005
N1g1.7.6	CY016693	SouthAustralia/57/2005	Human	H1	N1	Australia	Oceania	2005
N1g1.7.6	CY016685	SouthAustralia/56/2005	Human	H1	N1	Australia	Oceania	2005
N1g1.7.6	CY021759	SouthAustralia/51/2005	Human	H1	N1	Australia	Oceania	2005
N1g1.7.6	CY016677	SouthAustralia/55/2005	Human	H1	N1	Australia	Oceania	2005
N1g1.7.6	CY020159	WesternAustralia/77/2005	Human	H1	N1	Australia	Oceania	2005
N1g1.7.7	GU112232	Khozestan/380/2006	Human	H1	N1	Iran	Asia	2006
N1g1.7.7	CY027653	Virginia/UR06-0562/2007	Human	H1	N1	USA	NorthAmerica	2007
N1g1.7.7	CY026565	Texas/UR06-0397/2007	Human	H1	N1	USA	NorthAmerica	2007
N1g1.7.7	EU199409	Memphis/01/2007	Human	H1	N1	USA	NorthAmerica	2007
N1g1.7.7	CY026237	Colorado/UR06-0498/2007	Human	H1	N1	USA	NorthAmerica	2007
N1g1.7.7	CY028453	Tennessee/UR06-0073/2007	Human	H1	N1	USA	NorthAmerica	2007
N1g1.7.7	CY027429	Kansas/UR06-0283/2007	Human	H1	N1	USA	NorthAmerica	2007
N1g1.7.7	CY027781	Kentucky/UR06-0339/2007	Human	H1	N1	USA	NorthAmerica	2007
N1g1.7.7	CY025327	Illinois/UR06-0377/2007	Human	H1	N1	USA	NorthAmerica	2007
N1g1.7.7	CY025677	Kentucky/UR06-0240/2007	Human	H1	N1	USA	NorthAmerica	2007
N1g1.7.7	CY026613	Illinois/UR06-0376/2007	Human	H1	N1	USA	NorthAmerica	2007
N1g1.7.7	CY025431	Kentucky/UR06-0072/2007	Human	H1	N1	USA	NorthAmerica	2007
N1g1.7.7	CY027909	Illinois/UR06-0475/2007	Human	H1	N1	USA	NorthAmerica	2007
N1g1.7.7	CY027789	Illinois/UR06-0227/2007	Human	H1	N1	USA	NorthAmerica	2007
N1g1.7.7	CY028349	Illinois/UR06-0096/2007	Human	H1	N1	USA	NorthAmerica	2007
N1g1.7.7	EU516026	Arkansas/01/2007	Human	H1	N1	USA	NorthAmerica	2007
N1g1.7.7	EU199387	Arkansas/01/2007	Human	H1	N1	USA	NorthAmerica	2007
N1g1.7.7	CY028021	Kentucky/UR06-0162/2007	Human	H1	N1	USA	NorthAmerica	2007
N1g1.7.7	CY028133	Oklahoma/UR06-0519/2007	Human	H1	N1	USA	NorthAmerica	2007
N1g1.7.7	CY031553	Kansas/UR06-0102/2007	Human	H1	N1	USA	NorthAmerica	2007
N1g1.7.7	CY027461	Kentucky/UR06-0184/2007	Human	H1	N1	USA	NorthAmerica	2007
N1g1.7.7	CY025949	Kentucky/UR06-0257/2007	Human	H1	N1	USA	NorthAmerica	2007
N1g1.7.7	CY025981	Kentucky/UR06-0128/2007	Human	H1	N1	USA	NorthAmerica	2007
N1g1.7.7	CY026989	Kentucky/UR06-0328/2007	Human	H1	N1	USA	NorthAmerica	2007
N1g1.7.7	CY027013	Kentucky/UR06-0327/2007	Human	H1	N1	USA	NorthAmerica	2007
N1g1.7.7	CY025965	Kansas/UR06-0140/2007	Human	H1	N1	USA	NorthAmerica	2007
N1g1.7.7	CY026181	Illinois/UR06-0223/2007	Human	H1	N1	USA	NorthAmerica	2007
N1g1.7.7	CY027349	Illinois/UR06-0249/2007	Human	H1	N1	USA	NorthAmerica	2007
N1g1.7.7	CY026389	Texas/UR06-0444/2007	Human	H1	N1	USA	NorthAmerica	2007
N1g1.7.7	CY027037	Kansas/UR06-0104/2007	Human	H1	N1	USA	NorthAmerica	2007
N1g1.7.7	CY025519	Illinois/UR06-0456/2007	Human	H1	N1	USA	NorthAmerica	2007
N1g1.7.7	CY030071	Kansas/UR06-0103/2007	Human	H1	N1	USA	NorthAmerica	2007
N1g1.7.7	CY026597	Texas/UR06-0309/2007	Human	H1	N1	USA	NorthAmerica	2007
N1g1.7.7	CY028750	Kentucky/UR06-0372/2007	Human	H1	N1	USA	NorthAmerica	2007
N1g1.7.7	EU100627	Wisconsin/19/2006	Human	H1	N1	USA	NorthAmerica	2006
N1g1.7.7	EU100640	Missouri/11/2006	Human	H1	N1	USA	NorthAmerica	2006
N1g1.7.7	EU199389	Wisconsin/52/2006	Human	H1	N1	USA	NorthAmerica	2006
N1g1.7.7	EU199404	Missouri/12/2006	Human	H1	N1	USA	NorthAmerica	2006
N1g1.7.7	CY028365	Kansas/UR06-0192/2007	Human	H1	N1	USA	NorthAmerica	2007
N1g1.7.7	CY025239	Illinois/UR06-0019/2007	Human	H1	N1	USA	NorthAmerica	2007
N1g1.7.7	CY025247	Illinois/UR006-018/2007	Human	H1	N1	USA	NorthAmerica	2007
N1g1.7.7	CY025573	Illinois/UR06-0248/2007	Human	H1	N1	USA	NorthAmerica	2007
N1g1.7.7	CY026693	Illinois/UR06-0224/2007	Human	H1	N1	USA	NorthAmerica	2007
N1g1.7.7	CY027365	Illinois/UR06-0098/2007	Human	H1	N1	USA	NorthAmerica	2007
N1g1.7.7	CY027741	Kansas/UR06-0068/2007	Human	H1	N1	USA	NorthAmerica	2007
N1g1.7.7	CY028013	Kansas/UR06-0084/2007	Human	H1	N1	USA	NorthAmerica	2007
N1g1.7.7	CY033467	Oregon/UR06-0609/2007	Human	H1	N1	USA	NorthAmerica	2007
N1g1.7.7	CY027669	Illinois/UR06-0088/2007	Human	H1	N1	USA	NorthAmerica	2007
N1g1.7.7	CY027981	Kansas/UR06-0284/2007	Human	H1	N1	USA	NorthAmerica	2007
N1g1.7.7	CY025527	Texas/UR06-0196/2007	Human	H1	N1	USA	NorthAmerica	2007
N1g1.7.7	CY027621	Texas/UR06-0216/2007	Human	H1	N1	USA	NorthAmerica	2007
N1g1.7.7	CY025685	Texas/UR06-0193/2007	Human	H1	N1	USA	NorthAmerica	2007
N1g1.7.7	CY036857	Texas/UR06-0156/2007	Human	H1	N1	USA	NorthAmerica	2007
N1g1.7.7	EU199408	Memphis/13/2006	Human	H1	N1	USA	NorthAmerica	2006
N1g1.7.7	CY026917	Virginia/UR06-0384/2007	Human	H1	N1	USA	NorthAmerica	2007
N1g1.7.7	CY027189	Vermont/UR06-0472/2007	Human	H1	N1	USA	NorthAmerica	2007
N1g1.7.7	CY025581	Mississippi/UR06-0145/2007	Human	H1	N1	USA	NorthAmerica	2007
N1g1.7.7	CY027877	Mississippi/UR06-0014/2006	Human	H1	N1	USA	NorthAmerica	2006
N1g1.7.7	CY028061	Tennessee/UR06-0238/2007	Human	H1	N1	USA	NorthAmerica	2007
N1g1.7.7	CY026997	NorthCarolina/UR06-0364/2007	Human	H1	N1	USA	NorthAmerica	2007
N1g1.7.7	CY028389	NorthCarolina/UR06-0365/2007	Human	H1	N1	USA	NorthAmerica	2007
N1g1.7.7	CY027061	Tennessee/UR06-0151/2007	Human	H1	N1	USA	NorthAmerica	2007
N1g1.7.7	CY037441	Texas/UR06-0422/2007	Human	H1	N1	USA	NorthAmerica	2007
N1g1.7.7	EU100633	Florida/3/2006	Human	H1	N1	USA	NorthAmerica	2006
N1g1.7.7	EU516027	Texas/31/2007	Human	H1	N1	USA	NorthAmerica	2007
N1g1.7.7	EU199386	NorthDakota/01/2007	Human	H1	N1	USA	NorthAmerica	2007
N1g1.7.7	CY025813	Vermont/UR06-0051/2007	Human	H1	N1	USA	NorthAmerica	2007
N1g1.7.7	CY027413	Alabama/UR06-0536/2007	Human	H1	N1	USA	NorthAmerica	2007
N1g1.7.7	CY037665	Kentucky/UR06-0369/2007	Human	H1	N1	USA	NorthAmerica	2007
N1g1.7.7	CY026509	Tennessee/UR06-0087/2007	Human	H1	N1	USA	NorthAmerica	2007
N1g1.7.7	EU516129	Idaho/06/2007	Human	H1	N1	USA	NorthAmerica	2007
N1g1.7.7	CY026725	Florida/UR06-0412/2007	Human	H1	N1	USA	NorthAmerica	2007
N1g1.7.7	CY037449	Florida/UR06-0265/2007	Human	H1	N1	USA	NorthAmerica	2007
N1g1.7.7	CY025781	Florida/UR06-0383/2007	Human	H1	N1	USA	NorthAmerica	2007
N1g1.7.7	CY026325	Florida/UR06-0354/2007	Human	H1	N1	USA	NorthAmerica	2007
N1g1.7.7	CY025535	Florida/UR06-0355/2007	Human	H1	N1	USA	NorthAmerica	2007
N1g1.7.7	EU199397	Wisconsin/54/2006	Human	H1	N1	USA	NorthAmerica	2006
N1g1.7.7	CY041444	Texas/UR06-0323/2007	Human	H1	N1	USA	NorthAmerica	2007
N1g1.7.7	CY025557	Mississippi/UR06-0130/2007	Human	H1	N1	USA	NorthAmerica	2007
N1g1.7.7	CY025629	Mississippi/UR06-0086/2007	Human	H1	N1	USA	NorthAmerica	2007
N1g1.7.7	CY026765	California/UR06-0321/2007	Human	H1	N1	USA	NorthAmerica	2007
N1g1.7.7	CY025829	Colorado/UR06-0111/2007	Human	H1	N1	USA	NorthAmerica	2007
N1g1.7.7	CY026821	Colorado/UR06-0336/2007	Human	H1	N1	USA	NorthAmerica	2007
N1g1.7.7	CY027973	Virginia/UR06-0266/2007	Human	H1	N1	USA	NorthAmerica	2007
N1g1.7.7	CY027861	Virginia/UR06-0360/2007	Human	H1	N1	USA	NorthAmerica	2007
N1g1.7.7	CY026397	Mississippi/UR06-0595/2007	Human	H1	N1	USA	NorthAmerica	2007
N1g1.7.7	CY027645	Virginia/UR06-0297/2007	Human	H1	N1	USA	NorthAmerica	2007
N1g1.7.7	CY028157	Virginia/UR06-0351/2007	Human	H1	N1	USA	NorthAmerica	2007
N1g1.7.7	CY026933	Virginia/UR06-0267/2007	Human	H1	N1	USA	NorthAmerica	2007
N1g1.7.7	CY027997	Virginia/UR06-0092/2007	Human	H1	N1	USA	NorthAmerica	2007
N1g1.7.7	CY031134	Virginia/UR06-0228/2007	Human	H1	N1	USA	NorthAmerica	2007
N1g1.7.7	CY026781	Colorado/UR06-0287/2007	Human	H1	N1	USA	NorthAmerica	2007
N1g1.7.7	CY025335	Colorado/UR06-0255/2007	Human	H1	N1	USA	NorthAmerica	2007
N1g1.7.7	CY027341	Texas/UR06-0357/2007	Human	H1	N1	USA	NorthAmerica	2007
N1g1.7.7	CY026317	California/UR06-0374/2007	Human	H1	N1	USA	NorthAmerica	2007
N1g1.7.7	CY028734	California/UR06-0462/2007	Human	H1	N1	USA	NorthAmerica	2007
N1g1.7.7	CY027285	Kentucky/UR06-0371/2007	Human	H1	N1	USA	NorthAmerica	2007
N1g1.7.7	CY025621	Mississippi/UR06-0142/2007	Human	H1	N1	USA	NorthAmerica	2007
N1g1.7.7	CY026333	Texas/UR06-0540/2007	Human	H1	N1	USA	NorthAmerica	2007
N1g1.7.7	CY027629	Florida/UR06-0578/2007	Human	H1	N1	USA	NorthAmerica	2007
N1g1.7.7	CY027269	Tennessee/UR06-0239/2007	Human	H1	N1	USA	NorthAmerica	2007
N1g1.7.7	CY025407	Colorado/UR06-0207/2007	Human	H1	N1	USA	NorthAmerica	2007
N1g1.7.7	CY025693	Texas/UR06-0359/2007	Human	H1	N1	USA	NorthAmerica	2007
N1g1.7.7	EU199383	Massachusetts/07/2006	Human	H1	N1	USA	NorthAmerica	2006
N1g1.7.7	EU199395	Wisconsin/47/2006	Human	H1	N1	USA	NorthAmerica	2006
N1g1.7.7	EU199403	NewJersey/04/2006	Human	H1	N1	USA	NorthAmerica	2006
N1g1.7.7	EU409965	swine/Ohio/K1130/06	Swine	H1	N1	USA	NorthAmerica	2006
N1g1.7.7	CY026949	Ohio/UR06-0518/2007	Human	H1	N1	USA	NorthAmerica	2007
N1g1.7.7	CY025789	Kentucky/UR06-0033/2007	Human	H1	N1	USA	NorthAmerica	2007
N1g1.7.7	CY027029	Virginia/UR06-0244/2007	Human	H1	N1	USA	NorthAmerica	2007
N1g1.7.7	CY025989	Virginia/UR06-0245/2007	Human	H1	N1	USA	NorthAmerica	2007
N1g1.7.7	CY028413	Virginia/UR06-0346/2007	Human	H1	N1	USA	NorthAmerica	2007
N1g1.7.7	CY027901	Colorado/UR06-0496/2007	Human	H1	N1	USA	NorthAmerica	2007
N1g1.7.7	CY027253	Tennessee/UR06-0294/2007	Human	H1	N1	USA	NorthAmerica	2007
N1g1.7.7	CY028117	Tennessee/UR06-0509/2007	Human	H1	N1	USA	NorthAmerica	2007
N1g1.7.7	CY026717	Texas/UR06-0582/2007	Human	H1	N1	USA	NorthAmerica	2007
N1g1.7.7	CY026877	Kentucky/UR06-0123/2007	Human	H1	N1	USA	NorthAmerica	2007
N1g1.7.7	CY028045	Kentucky/UR06-0401/2007	Human	H1	N1	USA	NorthAmerica	2007
N1g1.7.7	CY027053	Kentucky/UR06-0154/2007	Human	H1	N1	USA	NorthAmerica	2007
N1g1.7.7	CY026869	Kentucky/UR06-0127/2007	Human	H1	N1	USA	NorthAmerica	2007
N1g1.7.7	CY028165	Kentucky/UR06-0258/2007	Human	H1	N1	USA	NorthAmerica	2007
N1g1.7.7	CY025295	Texas/UR06-0380/2007	Human	H1	N1	USA	NorthAmerica	2007
N1g1.7.7	CY027181	Texas/UR06-0176/2007	Human	H1	N1	USA	NorthAmerica	2007
N1g1.7.7	CY025565	Texas/UR06-0461/2007	Human	H1	N1	USA	NorthAmerica	2007
N1g1.7.7	CY025399	Texas/UR06-0203/2007	Human	H1	N1	USA	NorthAmerica	2007
N1g1.7.7	CY026349	Texas/UR06-0271/2007	Human	H1	N1	USA	NorthAmerica	2007
N1g1.7.7	CY026365	Texas/UR06-0175/2007	Human	H1	N1	USA	NorthAmerica	2007
N1g1.7.7	CY027557	Texas/UR06-0204/2007	Human	H1	N1	USA	NorthAmerica	2007
N1g1.7.7	CY026637	Texas/UR06-0308/2007	Human	H1	N1	USA	NorthAmerica	2007
N1g1.7.7	CY028357	Kentucky/UR06-0181/2007	Human	H1	N1	USA	NorthAmerica	2007
N1g1.7.7	CY028766	Kansas/UR06-0299/2007	Human	H1	N1	USA	NorthAmerica	2007
N1g1.7.7	EU516028	Massachusetts/05/2007	Human	H1	N1	USA	NorthAmerica	2007
N1g1.7.7	EU516141	Minnesota/23/2007	Human	H1	N1	USA	NorthAmerica	2007
N1g1.7.7	CY030063	Ohio/UR06-0296/2007	Human	H1	N1	USA	NorthAmerica	2007
N1g1.7.7	CY026381	NewYork/UR06-0056/2007	Human	H1	N1	USA	NorthAmerica	2007
N1g1.7.7	CY025367	Texas/UR06-0025/2007	Human	H1	N1	USA	NorthAmerica	2007
N1g1.7.7	CY027069	Ohio/UR06-0443/2007	Human	H1	N1	USA	NorthAmerica	2007
N1g1.7.7	CY026581	Colorado/UR06-0110/2007	Human	H1	N1	USA	NorthAmerica	2007
N1g1.7.7	CY028029	Ohio/UR06-0522/2007	Human	H1	N1	USA	NorthAmerica	2007
N1g1.7.7	CY031573	Ohio/UR06-0591/2007	Human	H1	N1	USA	NorthAmerica	2007
N1g1.7.7	CY028469	California/UR06-0552/2007	Human	H1	N1	USA	NorthAmerica	2007
N1g1.7.7	CY025383	Alabama/UR06-0455/2007	Human	H1	N1	USA	NorthAmerica	2007
N1g1.7.7	CY025765	Vermont/UR06-0485/2007	Human	H1	N1	USA	NorthAmerica	2007
N1g1.7.7	CY026173	Vermont/UR06-0575/2007	Human	H1	N1	USA	NorthAmerica	2007
N1g1.7.7	CY026677	California/UR06-0375/2007	Human	H1	N1	USA	NorthAmerica	2007
N1g1.7.7	CY025463	Kentucky/UR06-0129/2007	Human	H1	N1	USA	NorthAmerica	2007
N1g1.7.7	CY027917	Kentucky/UR06-0259/2007	Human	H1	N1	USA	NorthAmerica	2007
N1g1.7.7	EU199382	Wisconsin/53/2006	Human	H1	N1	USA	NorthAmerica	2006
N1g1.7.7	EU199393	Massachusetts/01/2007	Human	H1	N1	USA	NorthAmerica	2007
N1g1.7.7	EU199405	Massachusetts/02/2007	Human	H1	N1	USA	NorthAmerica	2007
N1g1.7.7	CY027853	Kansas/UR06-0143/2007	Human	H1	N1	USA	NorthAmerica	2007
N1g1.7.7	CY027613	Florida/UR06-0447/2007	Human	H1	N1	USA	NorthAmerica	2007
N1g1.7.7	CY026549	Florida/UR06-0577/2007	Human	H1	N1	USA	NorthAmerica	2007
N1g1.7.7	CY025471	Vermont/UR06-0576/2007	Human	H1	N1	USA	NorthAmerica	2007
N1g1.7.7	CY026573	Vermont/UR06-0573/2007	Human	H1	N1	USA	NorthAmerica	2007
N1g1.7.7	CY025821	Vermont/UR06-0574/2007	Human	H1	N1	USA	NorthAmerica	2007
N1g1.7.7	CY026621	Vermont/UR06-0511/2007	Human	H1	N1	USA	NorthAmerica	2007
N1g1.7.7	CY037465	Vermont/UR06-0513/2007	Human	H1	N1	USA	NorthAmerica	2007
N1g1.7.7	CY037457	Vermont/UR06-0330/2007	Human	H1	N1	USA	NorthAmerica	2007
N1g1.7.7	CY027101	Florida/UR06-0049/2007	Human	H1	N1	USA	NorthAmerica	2007
N1g1.7.7	CY025303	Vermont/UR06-0050/2007	Human	H1	N1	USA	NorthAmerica	2007
N1g1.7.7	CY026757	Vermont/UR06-0556/2007	Human	H1	N1	USA	NorthAmerica	2007
N1g1.7.7	CY025653	Vermont/UR06-0090/2007	Human	H1	N1	USA	NorthAmerica	2007
N1g1.7.7	CY027597	Texas/UR06-0445/2007	Human	H1	N1	USA	NorthAmerica	2007
N1g1.7.7	EU100631	Alabama/20/2006	Human	H1	N1	USA	NorthAmerica	2006
N1g1.7.7	EU100634	Massachusetts/6/2006	Human	H1	N1	USA	NorthAmerica	2006
N1g1.7.7	CY027933	Oregon/UR06-0291/2007	Human	H1	N1	USA	NorthAmerica	2007
N1g1.7.7	CY027477	Tennessee/UR06-0234/2007	Human	H1	N1	USA	NorthAmerica	2007
N1g1.7.7	CY028293	Texas/UR06-0038/2007	Human	H1	N1	USA	NorthAmerica	2007
N1g1.7.7	CY027813	Texas/UR06-0039/2007	Human	H1	N1	USA	NorthAmerica	2007
N1g1.7.7	CY028109	Tennessee/UR06-0076/2007	Human	H1	N1	USA	NorthAmerica	2007
N1g1.7.7	CY027989	Ohio/UR06-0411/2007	Human	H1	N1	USA	NorthAmerica	2007
N1g1.7.7	CY031531	Virginia/UR06-0107/2007	Human	H1	N1	USA	NorthAmerica	2007
N1g1.7.7	EU100626	SouthCarolina/02/2006	Human	H1	N1	USA	NorthAmerica	2006
N1g1.7.7	EU100629	Georgia/21/2006	Human	H1	N1	USA	NorthAmerica	2006
N1g1.7.7	CY027949	Virginia/UR06-0594/2007	Human	H1	N1	USA	NorthAmerica	2007
N1g1.7.7	CY027893	California/UR06-0440/2007	Human	H1	N1	USA	NorthAmerica	2007
N1g1.7.7	CY026685	Vermont/UR06-0035/2007	Human	H1	N1	USA	NorthAmerica	2007
N1g1.7.7	EU100639	Delaware/4/2006	Human	H1	N1	USA	NorthAmerica	2006
N1g1.7.7	CY028101	Virginia/UR06-0387/2007	Human	H1	N1	USA	NorthAmerica	2007
N1g1.7.7	CY037473	Virginia/UR06-0065/2007	Human	H1	N1	USA	NorthAmerica	2007
N1g1.7.7	CY027005	Ohio/UR06-0465/2007	Human	H1	N1	USA	NorthAmerica	2007
N1g1.7.7	CY025997	Virginia/UR06-0109/2007	Human	H1	N1	USA	NorthAmerica	2007
N1g1.7.7	CY025231	Kentucky/UR06-0010/2006	Human	H1	N1	USA	NorthAmerica	2006
N1g1.7.7	EU516126	Ohio/05/2006	Human	H1	N1	USA	NorthAmerica	2006
N1g1.7.7	CY031150	Ohio/UR06-0178/2007	Human	H1	N1	USA	NorthAmerica	2007
N1g1.7.7	CY030729	Kentucky/UR06-0070/2007	Human	H1	N1	USA	NorthAmerica	2007
N1g1.7.7	CY026813	Kentucky/UR06-0071/2007	Human	H1	N1	USA	NorthAmerica	2007
N1g1.7.7	CY026805	Kentucky/UR06-0058/2007	Human	H1	N1	USA	NorthAmerica	2007
N1g1.7.7	CY025637	Kentucky/UR06-0188/2007	Human	H1	N1	USA	NorthAmerica	2007
N1g1.7.7	CY025917	Kentucky/UR06-0069/2007	Human	H1	N1	USA	NorthAmerica	2007
N1g1.7.7	CY025455	Kentucky/UR06-0062/2007	Human	H1	N1	USA	NorthAmerica	2007
N1g1.7.7	CY037657	Ohio/UR06-0493/2007	Human	H1	N1	USA	NorthAmerica	2007
N1g1.7.7	CY025973	Ohio/UR06-0325/2007	Human	H1	N1	USA	NorthAmerica	2007
N1g1.7.7	CY028125	Ohio/UR06-0353/2007	Human	H1	N1	USA	NorthAmerica	2007
N1g1.7.7	CY025549	Texas/UR06-0563/2007	Human	H1	N1	USA	NorthAmerica	2007
N1g1.7.7	CY025311	Kentucky/UR06-0082/2007	Human	H1	N1	USA	NorthAmerica	2007
N1g1.7.7	CY026733	NewYork/UR06-0134/2007	Human	H1	N1	USA	NorthAmerica	2007
N1g1.7.7	CY026853	Ohio/UR06-0341/2007	Human	H1	N1	USA	NorthAmerica	2007
N1g1.7.7	CY027389	Ohio/UR06-0233/2007	Human	H1	N1	USA	NorthAmerica	2007
N1g1.7.7	EU100497	Kentucky/2e/2006	Human	H0	N1	USA	NorthAmerica	2006
N1g1.7.7	CY027445	Ohio/UR06-0121/2007	Human	H1	N1	USA	NorthAmerica	2007
N1g1.7.7	CY028197	Kentucky/UR06-0007/2006	Human	H1	N1	USA	NorthAmerica	2006
N1g1.7.7	CY025925	Kentucky/UR06-0034/2007	Human	H1	N1	USA	NorthAmerica	2007
N1g1.7.7	CY025701	Kentucky/UR06-0043/2007	Human	H1	N1	USA	NorthAmerica	2007
N1g1.7.7	CY025319	Mississippi/UR06-0242/2007	Human	H1	N1	USA	NorthAmerica	2007
N1g1.7.7	CY027805	Illinois/UR06-0032/2007	Human	H1	N1	USA	NorthAmerica	2007
N1g1.7.7	CY027261	Ohio/UR06-0521/2007	Human	H1	N1	USA	NorthAmerica	2007
N1g1.7.7	CY027829	Virginia/UR06-0075/2007	Human	H1	N1	USA	NorthAmerica	2007
N1g1.7.7	CY025271	Texas/UR06-0502/2007	Human	H1	N1	USA	NorthAmerica	2007
N1g1.7.7	CY025893	Mississippi/UR06-0537/2007	Human	H1	N1	USA	NorthAmerica	2007
N1g1.7.7	CY027221	Kentucky/UR06-0029/2007	Human	H1	N1	USA	NorthAmerica	2007
N1g1.7.7	CY027493	Tennessee/UR06-0473/2007	Human	H1	N1	USA	NorthAmerica	2007
N1g1.7.7	CY027637	Tennessee/UR06-0388/2007	Human	H1	N1	USA	NorthAmerica	2007
N1g1.7.7	CY026941	Virginia/UR06-0164/2007	Human	H1	N1	USA	NorthAmerica	2007
N1g1.7.7	CY026957	Ohio/UR06-0091/2007	Human	H1	N1	USA	NorthAmerica	2007
N1g1.7.7	CY025805	Mississippi/UR06-0048/2007	Human	H1	N1	USA	NorthAmerica	2007
N1g1.7.7	CY026741	Kentucky/UR06-0061/2007	Human	H1	N1	USA	NorthAmerica	2007
N1g1.7.7	CY027117	Tennessee/UR06-0152/2007	Human	H1	N1	USA	NorthAmerica	2007
N1g1.7.7	CY027405	Ohio/UR06-0166/2007	Human	H1	N1	USA	NorthAmerica	2007
N1g1.7.7	CY027333	Kentucky/UR06-0220/2007	Human	H1	N1	USA	NorthAmerica	2007
N1g1.7.7	CY027757	Virginia/UR06-0114/2007	Human	H1	N1	USA	NorthAmerica	2007
N1g1.7.7	CY027965	Oklahoma/UR06-0241/2007	Human	H1	N1	USA	NorthAmerica	2007
N1g1.7.7	CY028333	Texas/UR06-0250/2007	Human	H1	N1	USA	NorthAmerica	2007
N1g1.7.7	CY026005	Ohio/UR06-0100/2007	Human	H1	N1	USA	NorthAmerica	2007
N1g1.7.7	CY026013	Ohio/UR06-0122/2007	Human	H1	N1	USA	NorthAmerica	2007
N1g1.7.7	CY026205	Kentucky/UR06-0187/2007	Human	H1	N1	USA	NorthAmerica	2007
N1g1.7.7	CY026653	Kentucky/UR06-0027/2007	Human	H1	N1	USA	NorthAmerica	2007
N1g1.7.7	CY026837	Virginia/UR06-0139/2007	Human	H1	N1	USA	NorthAmerica	2007
N1g1.7.7	CY027173	Kentucky/UR06-0081/2007	Human	H1	N1	USA	NorthAmerica	2007
N1g1.7.7	EU199402	NewMexico/02/2006	Human	H1	N1	USA	NorthAmerica	2006
N1g1.8.1	GQ423408	HongKong/84/2009	Human	H1	N1	HongKong	Asia	2009
N1g1.8.1	FJ743470	Cambodia/21/2007	Human	H1	N1	Cambodia	Asia	2007
N1g1.8.1	GQ396616	Naypyitaw/M499/2008	Human	H1	N1	Myanmar	Asia	2008
N1g1.8.1	GQ396624	Naypyitaw/M721/2008	Human	H1	N1	Myanmar	Asia	2008
N1g1.8.1	GQ396632	Naypyitaw/M783/2008	Human	H1	N1	Myanmar	Asia	2008
N1g1.8.1	CY044351	SouthKorea/AF10/2008	Human	H1	N1	SouthKorea	Asia	2007
N1g1.8.1	GQ396608	Yangon/M285/2008	Human	H1	N1	Myanmar	Asia	2008
N1g1.8.1	EU551807	Paris/6/2007	Human	H1	N1	France	Europe	2007
N1g1.8.1	GQ475897	NorthCarolina/02/2009	Human	H1	N1	USA	NorthAmerica	2009
N1g1.8.1	GQ466364	California/07/2008	Human	H1	N1	USA	NorthAmerica	2008
N1g1.8.1	FJ686990	Minnesota/24/2008	Human	H1	N1	USA	NorthAmerica	2008
N1g1.8.1	EU566972	Massachusetts/01/2008	Human	H1	N1	USA	NorthAmerica	2008
N1g1.8.1	FJ549059	Missouri/06/2008	Human	H1	N1	USA	NorthAmerica	2008
N1g1.8.1	EU516270	Hawaii/38/2007	Human	H1	N1	USA	NorthAmerica	2007
N1g1.8.1	EU516276	Hawaii/38/2007	Human	H1	N1	USA	NorthAmerica	2007
N1g1.8.1	EU516285	Oregon/07/2007	Human	H1	N1	USA	NorthAmerica	2007
N1g1.8.1	EU516282	Oregon/06/2007	Human	H1	N1	USA	NorthAmerica	2007
N1g1.8.2	EU791302	Ulaanbaatar/1830/2007	Human	H1	N1	Mongolia	Asia	2007
N1g1.8.2	EU791308	Ulaanbaatar/1809/2007	Human	H1	N1	Mongolia	Asia	2007
N1g1.8.2	EU382991	Guangzhou/657/2006	Human	H1	N1	China	Asia	2006
N1g1.8.2	EU791300	Sainshand/1142/2007	Human	H1	N1	Mongolia	Asia	2007
N1g1.8.2	EU791304	Orkhon/1901/2007	Human	H1	N1	Mongolia	Asia	2007
N1g1.8.2	EU382988	Guangzhou/483/2006	Human	H1	N1	China	Asia	2006
N1g1.8.2	EU304358	Busan/03/2007	Human	H1	N1	SouthKorea	Asia	2007
N1g1.8.2	EU304359	Busan/08/2007	Human	H1	N1	SouthKorea	Asia	2007
N1g1.8.2	EU879079	Zhejiang/Xiaocheng/1345/2006	Human	H1	N1	China	Asia	2006
N1g1.8.2	EU791298	Ulaanbaatar/1094/2007	Human	H1	N1	Mongolia	Asia	2007
N1g1.8.2	EU382992	Guangzhou/665/2006	Human	H1	N1	China	Asia	2006
N1g1.8.2	EU879064	Gansu/Chenguan/1129/2007	Human	H1	N1	China	Asia	2007
N1g1.8.2	EU382989	Guangzhou/506/2006	Human	H1	N1	China	Asia	2006
N1g1.8.2	EU382990	Guangzhou/555/2006	Human	H1	N1	China	Asia	2006
N1g1.8.2	GQ423398	Japan/763/2008	Human	H1	N1	Japan	Asia	2008
N1g1.8.2	AB465318	Yokohama/91/2007	Human	H1	N1	Japan	Asia	2007
N1g1.8.2	AB465319	Yokohama/100/2007	Human	H1	N1	Japan	Asia	2007
N1g1.8.2	GQ423396	HongKong/36/2008	Human	H1	N1	HongKong	Asia	2008
N1g1.8.2	GQ423411	HongKong/36/2008	Human	H1	N1	HongKong	Asia	2008
N1g1.8.2	FJ403549	St.Petersburg/10/2007	Human	H1	N1	Russia	Europe	2007
N1g1.8.2	FJ403553	Georgia/131/2007	Human	H1	N1	USA	NorthAmerica	2007
N1g1.8.2	EU516120	Hawaii/19/2007	Human	H1	N1	USA	NorthAmerica	2007
N1g1.8.2	EU516146	Hawaii/19/2007	Human	H1	N1	USA	NorthAmerica	2007
N1g1.8.2	EU779644	Hawaii/05/2008	Human	H1	N1	USA	NorthAmerica	2008
N1g1.8.2	EU716602	Hawaii/42/2007	Human	H1	N1	USA	NorthAmerica	2007
N1g1.8.2	EU716529	Hawaii/45/2007	Human	H1	N1	USA	NorthAmerica	2007
N1g1.8.2	EU716582	Hawaii/44/2007	Human	H1	N1	USA	NorthAmerica	2007
N1g1.8.2	EU716592	Hawaii/43/2007	Human	H1	N1	USA	NorthAmerica	2007
N1g1.8.2	GQ475837	California/06/2008	Human	H1	N1	USA	NorthAmerica	2008
N1g1.8.2	EU516137	Hawaii/16/2007	Human	H1	N1	USA	NorthAmerica	2007
N1g1.8.2	EU516140	Hawaii/17/2007	Human	H1	N1	USA	NorthAmerica	2007
N1g1.8.2	EU516118	Hawaii/15/2007	Human	H1	N1	USA	NorthAmerica	2007
N1g1.8.2	EU516149	Minnesota/25/2007	Human	H1	N1	USA	NorthAmerica	2007
N1g1.8.2	CY026525	Colorado/UR06-0053/2007	Human	H1	N1	USA	NorthAmerica	2007
N1g1.8.2	GQ475750	California/11/2008	Human	H1	N1	USA	NorthAmerica	2008
N1g1.8.2	FJ686963	Washington/10/2008	Human	H1	N1	USA	NorthAmerica	2008
N1g1.8.2	EU779656	Hawaii/46/2007	Human	H1	N1	USA	NorthAmerica	2007
N1g1.8.2	EU199384	NewYork/08/2007	Human	H1	N1	USA	NorthAmerica	2007
N1g1.8.3	EU382993	Guangzhou/1561/2006	Human	H1	N1	China	Asia	2006
N1g1.8.3	AB286013	Hanoi/TX09/2006	Human	H1	N1	VietNam	Asia	2006
N1g1.8.3	AB501474	Thailand/424/2006	Human	H1	N1	Thailand	Asia	2006
N1g1.8.3	EU382994	Guangzhou/1684/2006	Human	H1	N1	China	Asia	2006
N1g1.8.3	AB501457	Thailand/387/2006	Human	H1	N1	Thailand	Asia	2006
N1g1.8.3	AB501464	Thailand/396/2006	Human	H1	N1	Thailand	Asia	2006
N1g1.8.3	AB501448	Thailand/332/2006	Human	H1	N1	Thailand	Asia	2006
N1g1.8.3	AB501446	Thailand/331/2006	Human	H1	N1	Thailand	Asia	2006
N1g1.8.3	AB501449	Thailand/334/2006	Human	H1	N1	Thailand	Asia	2006
N1g1.8.3	AB501452	Thailand/344/2006	Human	H1	N1	Thailand	Asia	2006
N1g1.8.3	CY035128	St.Petersburg/8/2006	Human	H1	N1	Russia	Europe	2006
N1g1.8.3	EU100488	Virginia/1e/2006	Human	H0	N1	USA	NorthAmerica	2006
N1g1.8.4	EU021261	Thailand/CU68/2006	Human	H1	N1	Thailand	Asia	2006
N1g1.8.4	EU021259	Thailand/CU44/2006	Human	H1	N1	Thailand	Asia	2006
N1g1.8.4	EU021263	Thailand/CU75/2006	Human	H1	N1	Thailand	Asia	2006
N1g1.8.4	AB501467	Thailand/399/2006	Human	H1	N1	Thailand	Asia	2006
N1g1.8.4	AB501468	Thailand/400/2006	Human	H1	N1	Thailand	Asia	2006
N1g1.8.4	EF566186	Singapore/14/2004	Human	H1	N1	Singapore	Asia	2004
N1g1.8.4	AB501445	Thailand/328/2006	Human	H1	N1	Thailand	Asia	2006
N1g1.8.4	EU021253	Thailand/CU88/2006	Human	H1	N1	Thailand	Asia	2006
N1g1.8.4	EU879083	Thailand/708/2006	Human	H1	N1	Thailand	Asia	2006
N1g1.8.4	AB501458	Thailand/388/2006	Human	H1	N1	Thailand	Asia	2006
N1g1.8.4	AB501463	Thailand/395/2006	Human	H1	N1	Thailand	Asia	2006
N1g1.8.4	AB501453	Thailand/348/2006	Human	H1	N1	Thailand	Asia	2006
N1g1.8.4	EU021249	Thailand/CU53/2006	Human	H1	N1	Thailand	Asia	2006
N1g1.8.4	EU021251	Thailand/CU67/2006	Human	H1	N1	Thailand	Asia	2006
N1g1.8.4	EU021247	Thailand/CU41/2006	Human	H1	N1	Thailand	Asia	2006
N1g1.8.4	FJ229839	Myanmar/M002/2005	Human	H1	N1	Myanmar	Asia	2005
N1g1.8.4	FJ229840	Myanmar/M003/2005	Human	H1	N1	Myanmar	Asia	2005
N1g1.8.4	FJ229841	Myanmar/M004/2005	Human	H1	N1	Myanmar	Asia	2005
N1g1.8.4	FJ229842	Myanmar/M006/2005	Human	H1	N1	Myanmar	Asia	2005
N1g1.8.4	FJ229843	Myanmar/M007/2005	Human	H1	N1	Myanmar	Asia	2005
N1g1.8.4	FJ229844	Myanmar/M008/2005	Human	H1	N1	Myanmar	Asia	2005
N1g1.8.4	FJ229845	Myanmar/M010/2005	Human	H1	N1	Myanmar	Asia	2005
N1g1.8.4	FJ229849	Myanmar/M014/2005	Human	H1	N1	Myanmar	Asia	2005
N1g1.8.4	FJ229846	Myanmar/M011/2005	Human	H1	N1	Myanmar	Asia	2005
N1g1.8.4	FJ229847	Myanmar/M012/2005	Human	H1	N1	Myanmar	Asia	2005
N1g1.8.4	FJ229848	Myanmar/M013/2005	Human	H1	N1	Myanmar	Asia	2005
N1g1.8.4	AB501475	Thailand/425/2006	Human	H1	N1	Thailand	Asia	2006
N1g1.8.4	AB501456	Thailand/386/2006	Human	H1	N1	Thailand	Asia	2006
N1g1.8.4	AB501466	Thailand/398/2006	Human	H1	N1	Thailand	Asia	2006
N1g1.8.4	AB501473	Thailand/423/2006	Human	H1	N1	Thailand	Asia	2006
N1g1.8.4	AB501454	Thailand/364/2006	Human	H1	N1	Thailand	Asia	2006
N1g1.8.4	AB501451	Thailand/337/2006	Human	H1	N1	Thailand	Asia	2006
N1g1.8.4	AB501459	Thailand/390/2006	Human	H1	N1	Thailand	Asia	2006
N1g1.8.4	AB501450	Thailand/336/2006	Human	H1	N1	Thailand	Asia	2006
N1g1.8.4	AB501462	Thailand/393/2006	Human	H1	N1	Thailand	Asia	2006
N1g1.8.4	AB501482	Thailand/72/2006	Human	H1	N1	Thailand	Asia	2006
N1g1.8.4	AB501483	Thailand/76/2006	Human	H1	N1	Thailand	Asia	2006
N1g1.8.4	EU021255	Thailand/CU51/2006	Human	H1	N1	Thailand	Asia	2006
N1g1.8.4	AB286007	Hanoi/BM344/2006	Human	H1	N1	VietNam	Asia	2006
N1g1.8.4	EF512566	Singapore/23/2004	Human	H1	N1	Singapore	Asia	2004
N1g1.8.4	FJ231834	Niedersachsen/4/2006	Human	H1	N1	Germany	Europe	2006
N1g1.8.4	FJ231835	Niedersachsen/5/2006	Human	H1	N1	Germany	Europe	2006
N1g1.8.4	EU100496	Colorado/1/2006	Human	H0	N1	USA	NorthAmerica	2006
N1g1.8.4	EU199398	SouthDakota/04/2007	Human	H1	N1	USA	NorthAmerica	2007
N1g1.8.4	CY027605	NewYork/UR06-0326/2007	Human	H1	N1	USA	NorthAmerica	2007
N1g1.8.4	CY026629	NewYork/UR06-0199/2007	Human	H1	N1	USA	NorthAmerica	2007
N1g1.8.4	EU516132	NewJersey/09/2007	Human	H1	N1	USA	NorthAmerica	2007
N1g1.8.4	EU124136	SolomonIslands/3/2006	Human	H1	N1	SolomonIslands	Oceania	2006
N1g1.8.4	EU124179	Brisbane/297/2006	Human	H1	N1	Australia	Oceania	2006
N1g1.8.4	EF566185	NewCaledonia/9/2004	Human	H1	N1	NewCaledonia	Oceania	2004
N1g1.8.5	AB501469	Thailand/401/2006	Human	H1	N1	Thailand	Asia	2006
N1g1.8.5	EU021257	Thailand/CU57/2006	Human	H1	N1	Thailand	Asia	2006
N1g1.8.5	AB501465	Thailand/397/2006	Human	H1	N1	Thailand	Asia	2006
N1g1.8.5	AB501460	Thailand/391/2006	Human	H1	N1	Thailand	Asia	2006
N1g1.8.5	AB501461	Thailand/392/2006	Human	H1	N1	Thailand	Asia	2006
N1g1.8.5	AB501455	Thailand/385/2006	Human	H1	N1	Thailand	Asia	2006
N1g1.8.5	AB501471	Thailand/403/2006	Human	H1	N1	Thailand	Asia	2006
N1g1.8.5	AB501472	Thailand/404/2006	Human	H1	N1	Thailand	Asia	2006
N1g1.8.5	AB501470	Thailand/402/2006	Human	H1	N1	Thailand	Asia	2006
N1g1.8.5	EF512567	HongKong/2637/2004	Human	H1	N1	HongKong	Asia	2004
N1g1.8.5	FJ231830	Berlin/6/2006	Human	H1	N1	Germany	Europe	2006
N1g1.8.5	FJ231832	Berlin/13/2006	Human	H1	N1	Germany	Europe	2006
N1g1.8.5	EU097731	Denmark/47/2006	Human	H1	N1	Denmark	Europe	2006
N1g1.8.5	FJ445058	England/593/2006	Human	H1	N1	UnitedKingdom	Europe	2006
N1g1.8.5	FJ445066	England/594/2006	Human	H1	N1	UnitedKingdom	Europe	2006
N1g1.8.5	EU100624	Washington/08/2006	Human	H1	N1	USA	NorthAmerica	2006
N1g1.8.5	EU100632	Indiana/6/2006	Human	H1	N1	USA	NorthAmerica	2006
N1g1.8.5	EU100635	Maryland/6/2006	Human	H1	N1	USA	NorthAmerica	2006
N1g1.8.5	EU516102	Maryland/6/2006	Human	H1	N1	USA	NorthAmerica	2006
N1g1.8.5	EU100636	Maryland/7/2006	Human	H1	N1	USA	NorthAmerica	2006
N1g1.8.5	CY026541	California/UR06-0393/2007	Human	H1	N1	USA	NorthAmerica	2007
N1g1.8.5	CY028309	California/UR06-0479/2007	Human	H1	N1	USA	NorthAmerica	2007
N1g1.8.5	EU516124	California/09/2006	Human	H1	N1	USA	NorthAmerica	2006
N1g1.8.5	EU199406	California/05/2007	Human	H1	N1	USA	NorthAmerica	2007
N1g1.8.5	EU516119	California/10/2006	Human	H1	N1	USA	NorthAmerica	2006
N1g1.8.5	EU100637	Missouri/13/2006	Human	H1	N1	USA	NorthAmerica	2007
N1g1.8.5	CY026373	Mississippi/UR06-0378/2007	Human	H1	N1	USA	NorthAmerica	2007
N1g1.8.5	CY026701	Tennessee/UR06-0045/2007	Human	H1	N1	USA	NorthAmerica	2007
N1g1.8.5	CY028205	Tennessee/UR06-0055/2007	Human	H1	N1	USA	NorthAmerica	2007
N1g1.8.5	EU516025	Texas/05/2007	Human	H1	N1	USA	NorthAmerica	2007
N1g1.8.5	CY028317	Texas/UR06-0217/2007	Human	H1	N1	USA	NorthAmerica	2007
N1g1.8.5	EU199388	California/26/2007	Human	H1	N1	USA	NorthAmerica	2007
N1g1.8.5	CY007469	Canterbury/106/2004	Human	H1	N1	NewZealand	Oceania	2004
N1g1.8.6	GQ423402	Kenya/9309/2007	Human	H1	N1	Kenya	Africa	2007
N1g1.8.6	CY040060	Taiwan/71720/2007	Human	H1	N1	Taiwan	Asia	2007
N1g1.8.6	GU112215	Hamedan/117/2007	Human	H1	N1	Iran	Asia	2007
N1g1.8.6	CY037337	Japan/AF07/2008	Human	H1	N1	Japan	Asia	2008
N1g1.8.6	GQ423403	Taiwan/401/2008	Human	H1	N1	Taiwan	Asia	2008
N1g1.8.6	AB501444	Thailand/309/2008	Human	H1	N1	Thailand	Asia	2008
N1g1.8.6	CY040108	Taiwan/70132/2008	Human	H1	N1	Taiwan	Asia	2008
N1g1.8.6	CY040116	Taiwan/70167/2008	Human	H1	N1	Taiwan	Asia	2008
N1g1.8.6	GU112214	Tehran/105/2007	Human	H1	N1	Iran	Asia	2007
N1g1.8.6	GU112226	Tehran/250/2007	Human	H1	N1	Iran	Asia	2007
N1g1.8.6	GU112234	Mazandaran/510/2008	Human	H1	N1	Iran	Asia	2008
N1g1.8.6	GU112237	Tehran/523/2008	Human	H1	N1	Iran	Asia	2008
N1g1.8.6	GU112238	Khorasan/527/2008	Human	H1	N1	Iran	Asia	2008
N1g1.8.6	GU112240	Esfahan/708/2008	Human	H1	N1	Iran	Asia	2008
N1g1.8.6	AB501480	Thailand/530/2008	Human	H1	N1	Thailand	Asia	2008
N1g1.8.6	AB501481	Thailand/56/2008	Human	H1	N1	Thailand	Asia	2008
N1g1.8.6	AB501477	Thailand/496/2008	Human	H1	N1	Thailand	Asia	2008
N1g1.8.6	AB501476	Thailand/469/2008	Human	H1	N1	Thailand	Asia	2008
N1g1.8.6	AB501447	Thailand/332/2008	Human	H1	N1	Thailand	Asia	2008
N1g1.8.6	AB501478	Thailand/500/2007	Human	H1	N1	Thailand	Asia	2007
N1g1.8.6	AB501479	Thailand/501/2007	Human	H1	N1	Thailand	Asia	2007
N1g1.8.6	GU112235	Khorasan-Jonoobi/511/2008	Human	H1	N1	Iran	Asia	2008
N1g1.8.6	GU112236	Khorasan/512/2008	Human	H1	N1	Iran	Asia	2008
N1g1.8.6	AB465324	Yokohama/31/2008	Human	H1	N1	Japan	Asia	2008
N1g1.8.6	AB465322	Yokohama/35/2008	Human	H1	N1	Japan	Asia	2008
N1g1.8.6	AB465321	Yokohama/34/2008	Human	H1	N1	Japan	Asia	2008
N1g1.8.6	AB465320	Yokohama/22/2008	Human	H1	N1	Japan	Asia	2008
N1g1.8.6	AB465323	Yokohama/30/2008	Human	H1	N1	Japan	Asia	2008
N1g1.8.6	FJ899925	Macau/229/2008	Human	H1	N1	Macau	Asia	2008
N1g1.8.6	GQ423397	HongKong/179/2008	Human	H1	N1	HongKong	Asia	2008
N1g1.8.6	GQ423412	HongKong/179/2008	Human	H1	N1	HongKong	Asia	2008
N1g1.8.6	FJ403577	Turkey/1558/2007	Human	H1	N1	Turkey	Asia	2007
N1g1.8.6	CY040092	Taiwan/70013/2008	Human	H1	N1	Taiwan	Asia	2008
N1g1.8.6	EU551823	Paris/611/2007	Human	H1	N1	France	Europe	2007
N1g1.8.6	EU551830	Paris/438/2007	Human	H1	N1	France	Europe	2007
N1g1.8.6	FJ264956	Denmark/15/2008	Human	H1	N1	Denmark	Europe	2008
N1g1.8.6	FJ264961	Denmark/30/2008	Human	H1	N1	Denmark	Europe	2008
N1g1.8.6	FJ264978	Denmark/151/2008	Human	H1	N1	Denmark	Europe	2008
N1g1.8.6	FJ264975	Denmark/06/2008	Human	H1	N1	Denmark	Europe	2008
N1g1.8.6	FJ403546	Stockholm/6/2008	Human	H1	N1	Sweden	Europe	2007
N1g1.8.6	FJ403581	Austria/403918/2008	Human	H1	N1	Austria	Europe	2008
N1g1.8.6	FJ403551	Norway/1758/2007	Human	H1	N1	Norway	Europe	2007
N1g1.8.6	FJ264974	Denmark/07/2008	Human	H1	N1	Denmark	Europe	2008
N1g1.8.6	EU551820	Paris/658/2007	Human	H1	N1	France	Europe	2007
N1g1.8.6	EU551822	Paris/546/2007	Human	H1	N1	France	Europe	2007
N1g1.8.6	FJ264951	Denmark/28/2007	Human	H1	N1	Denmark	Europe	2007
N1g1.8.6	FJ264954	Denmark/13/2008	Human	H1	N1	Denmark	Europe	2008
N1g1.8.6	FJ264955	Denmark/14/2008	Human	H1	N1	Denmark	Europe	2008
N1g1.8.6	FJ798787	Nyiregyhaza/01/2007	Human	H1	N1	Hungary	Europe	2007
N1g1.8.6	FJ264967	Denmark/18/2008	Human	H1	N1	Denmark	Europe	2008
N1g1.8.6	EU551828	Paris/286/2007	Human	H1	N1	France	Europe	2007
N1g1.8.6	FJ264973	Denmark/02/2008	Human	H1	N1	Denmark	Europe	2008
N1g1.8.6	FJ264969	Denmark/38/2008	Human	H1	N1	Denmark	Europe	2008
N1g1.8.6	FJ264968	Denmark/27/2008	Human	H1	N1	Denmark	Europe	2008
N1g1.8.6	FJ264963	Denmark/34/2008	Human	H1	N1	Denmark	Europe	2008
N1g1.8.6	FJ264960	Denmark/23/2008	Human	H1	N1	Denmark	Europe	2008
N1g1.8.6	FJ264957	Denmark/41/2008	Human	H1	N1	Denmark	Europe	2008
N1g1.8.6	FJ403565	Luxembourg/20/08	Human	H1	N1	Luxembourg	Europe	2008
N1g1.8.6	FJ403556	Trieste/16/2008	Human	H1	N1	Italy	Europe	2008
N1g1.8.6	FJ403579	Lisbon/15/2008	Human	H1	N1	Portugal	Europe	2008
N1g1.8.6	EU551818	Paris/497/2007	Human	H1	N1	France	Europe	2007
N1g1.8.6	FJ403578	Kiev/245/2008	Human	H1	N1	Ukraine	Europe	2008
N1g1.8.6	FJ264953	Denmark/09/2008	Human	H1	N1	Denmark	Europe	2008
N1g1.8.6	FJ264959	Denmark/47/2008	Human	H1	N1	Denmark	Europe	2008
N1g1.8.6	FJ264977	Denmark/04/2008	Human	H1	N1	Denmark	Europe	2008
N1g1.8.6	FJ403588	Denmark/4/2008	Human	H1	N1	Denmark	Europe	2008
N1g1.8.6	FJ403571	Slovenia/131/2008	Human	H1	N1	Slovenia	Europe	2008
N1g1.8.6	FJ403557	Berlin/1/08	Human	H1	N1	Germany	Europe	2008
N1g1.8.6	FJ403573	Zagreb/1982/2008	Human	H1	N1	Croatia	Europe	2008
N1g1.8.6	FJ264962	Denmark/33/2008	Human	H1	N1	Denmark	Europe	2008
N1g1.8.6	FJ264958	Denmark/46/2008	Human	H1	N1	Denmark	Europe	2008
N1g1.8.6	FJ264964	Denmark/36/2008	Human	H1	N1	Denmark	Europe	2008
N1g1.8.6	FJ264965	Denmark/16/2008	Human	H1	N1	Denmark	Europe	2008
N1g1.8.6	FJ264966	Denmark/17/2008	Human	H1	N1	Denmark	Europe	2008
N1g1.8.6	FJ264970	Denmark/43/2008	Human	H1	N1	Denmark	Europe	2008
N1g1.8.6	FJ264972	Denmark/22/2007	Human	H1	N1	Denmark	Europe	2007
N1g1.8.6	FJ264971	Denmark/37/2008	Human	H1	N1	Denmark	Europe	2008
N1g1.8.6	FJ403586	England/684/2007	Human	H1	N1	UnitedKingdom	Europe	2007
N1g1.8.6	EU624317	England/545/2007	Human	H1	N1	UnitedKingdom	Europe	2007
N1g1.8.6	FJ445087	England/545/2007	Human	H1	N1	UnitedKingdom	Europe	2007
N1g1.8.6	EU551821	Paris/963/2008	Human	H1	N1	France	Europe	2008
N1g1.8.6	FJ445025	England/654/2007	Human	H1	N1	UnitedKingdom	Europe	2007
N1g1.8.6	FJ403587	Scotland/5/2007	Human	H1	N1	UnitedKingdom	Europe	2007
N1g1.8.6	EU685787	Paris/1149/2008	Human	H1	N1	France	Europe	2008
N1g1.8.6	FJ403569	Latvia/1-938/2008	Human	H1	N1	Latvia	Europe	2008
N1g1.8.6	FJ403572	Ireland/v1088/08	Human	H1	N1	UnitedKingdom	Europe	2008
N1g1.8.6	FJ264952	Denmark/01/2008	Human	H1	N1	Denmark	Europe	2008
N1g1.8.6	FJ403559	Ostrava/79/2008	Human	H1	N1	CzechRepublic	Europe	2008
N1g1.8.6	FJ264976	Denmark/05/2008	Human	H1	N1	Denmark	Europe	2008
N1g1.8.6	FJ403552	Norway/1729/2007	Human	H1	N1	Norway	Europe	2007
N1g1.8.6	GQ476129	Montana/02/2009	Human	H1	N1	USA	NorthAmerica	2009
N1g1.8.6	EU851988	NewYork/05/2008	Human	H1	N1	USA	NorthAmerica	2008
N1g1.8.6	EU516288	Washington/40/2007	Human	H1	N1	USA	NorthAmerica	2007
N1g1.8.6	EU516274	Washington/33/2007	Human	H1	N1	USA	NorthAmerica	2007
N1g1.8.6	EU516261	Washington/34/2007	Human	H1	N1	USA	NorthAmerica	2007
N1g1.8.6	GQ475717	Idaho/09/2008	Human	H1	N1	USA	NorthAmerica	2008
N1g1.8.6	EU516113	Washington/28/2007	Human	H1	N1	USA	NorthAmerica	2007
N1g1.8.6	EU516290	Washington/28/2007	Human	H1	N1	USA	NorthAmerica	2007
N1g1.8.6	EU567005	Illinois/17/2007	Human	H1	N1	USA	NorthAmerica	2007
N1g1.8.6	EU716544	Texas/32/2007	Human	H1	N1	USA	NorthAmerica	2007
N1g1.8.6	EU516268	Massachusetts/14/2007	Human	H1	N1	USA	NorthAmerica	2007
N1g1.8.6	EU516272	NewYork/16/2007	Human	H1	N1	USA	NorthAmerica	2007
N1g1.8.6	GQ475817	Texas/11/2008	Human	H1	N1	USA	NorthAmerica	2008
N1g1.8.6	GQ475697	Texas/08/2008	Human	H1	N1	USA	NorthAmerica	2008
N1g1.8.6	GQ475815	Texas/09/2008	Human	H1	N1	USA	NorthAmerica	2008
N1g1.8.6	CY039457	Managua/5214.01/2008	Human	H1	N1	Nicaragua	NorthAmerica	2008
N1g1.8.6	CY040292	Managua/3570.01/2008	Human	H1	N1	Nicaragua	NorthAmerica	2008
N1g1.8.6	CY041220	Managua/1225.02/2008	Human	H1	N1	Nicaragua	NorthAmerica	2008
N1g1.8.6	CY044391	Managua/4359.01/2008	Human	H1	N1	Nicaragua	NorthAmerica	2008
N1g1.8.6	CY039465	Managua/156.01/2008	Human	H1	N1	Nicaragua	NorthAmerica	2008
N1g1.8.6	EU566978	NewMexico/01/2008	Human	H1	N1	USA	NorthAmerica	2008
N1g1.8.6	CY037329	Washington/AF06/2007	Human	H1	N1	USA	NorthAmerica	2008
N1g1.8.6	EU716533	Alaska/02/2008	Human	H1	N1	USA	NorthAmerica	2008
N1g1.8.6	EU887020	Alaska/13/2007	Human	H1	N1	USA	NorthAmerica	2007
N1g1.8.6	EU887021	Texas/78/2007	Human	H1	N1	USA	NorthAmerica	2007
N1g1.8.6	EU516275	Alaska/11/2007	Human	H1	N1	USA	NorthAmerica	2007
N1g1.8.6	EU516138	California/27/2007	Human	H1	N1	USA	NorthAmerica	2007
N1g1.8.6	EU716607	NewJersey/08/2008	Human	H1	N1	USA	NorthAmerica	2008
N1g1.8.6	EU566992	Florida/13/2007	Human	H1	N1	USA	NorthAmerica	2007
N1g1.8.6	EU887018	Pennsylvania/10/2007	Human	H1	N1	USA	NorthAmerica	2007
N1g1.8.6	GQ466375	Washington/06/2008	Human	H1	N1	USA	NorthAmerica	2008
N1g1.8.6	EU851992	Ohio/02/2008	Human	H1	N1	USA	NorthAmerica	2008
N1g1.8.6	EU516263	Iowa/04/2007	Human	H1	N1	USA	NorthAmerica	2007
N1g1.8.6	EU516286	Pennsylvania/01/2008	Human	H1	N1	USA	NorthAmerica	2008
N1g1.8.6	CY044662	Boston/49/2008	Human	H1	N1	USA	NorthAmerica	2008
N1g1.8.6	EU716567	Pennsylvania/11/2007	Human	H1	N1	USA	NorthAmerica	2007
N1g1.8.6	EU516130	California/28/2007	Human	H1	N1	USA	NorthAmerica	2007
N1g1.8.6	EU516114	Hawaii/35/2007	Human	H1	N1	USA	NorthAmerica	2007
N1g1.8.6	EU516115	Hawaii/18/2007	Human	H1	N1	USA	NorthAmerica	2007
N1g1.8.6	EU516128	Hawaii/31/2007	Human	H1	N1	USA	NorthAmerica	2007
N1g1.8.6	EU516139	Hawaii/31/2007	Human	H1	N1	USA	NorthAmerica	2007
N1g1.8.6	EU516125	Hawaii/28/2007	Human	H1	N1	USA	NorthAmerica	2007
N1g1.8.6	EU516112	Hawaii/21/2007	Human	H1	N1	USA	NorthAmerica	2007
N1g1.8.6	EU516123	Hawaii/28/2007	Human	H1	N1	USA	NorthAmerica	2007
N1g1.8.6	GQ423409	Hawaii/28/2007	Human	H1	N1	USA	NorthAmerica	2007
N1g1.8.6	EU516116	Hawaii/20/2007	Human	H1	N1	USA	NorthAmerica	2007
N1g1.8.6	EU516266	Hawaii/39/2007	Human	H1	N1	USA	NorthAmerica	2007
N1g1.8.6	EU516264	Hawaii/39/2007	Human	H1	N1	USA	NorthAmerica	2007
N1g1.8.6	EU516269	Colorado/27/2007	Human	H1	N1	USA	NorthAmerica	2007
N1g1.8.6	EU516278	Colorado/26/2007	Human	H1	N1	USA	NorthAmerica	2007
N1g1.8.6	EU516147	Florida/05/2007	Human	H1	N1	USA	NorthAmerica	2007
N1g1.8.6	GQ475831	Montana/01/2008	Human	H1	N1	USA	NorthAmerica	2008
N1g1.8.6	CY044534	Boston/27/2008	Human	H1	N1	USA	NorthAmerica	2008
N1g1.8.6	CY038764	DistrictofColumbia/WRAMC-1154047/2008	Human	H1	N1	USA	NorthAmerica	2008
N1g1.8.6	EU716530	Florida/15/2007	Human	H1	N1	USA	NorthAmerica	2007
N1g1.8.6	EU516287	Florida/15/2007	Human	H1	N1	USA	NorthAmerica	2007
N1g1.8.6	EU716623	Pennsylvania/11/2007	Human	H1	N1	USA	NorthAmerica	2007
N1g1.8.6	EU779637	Louisiana/03/2008	Human	H1	N1	USA	NorthAmerica	2008
N1g1.8.6	EU516273	Colorado/21/2007	Human	H1	N1	USA	NorthAmerica	2007
N1g1.8.6	EU516134	Idaho/11/2007	Human	H1	N1	USA	NorthAmerica	2007
N1g1.8.6	EU716583	Pennsylvania/16/2007	Human	H1	N1	USA	NorthAmerica	2007
N1g1.8.6	EU779642	Memphis/07/2008	Human	H1	N1	USA	NorthAmerica	2008
N1g1.8.6	EU567018	Pennsylvania/15/2007	Human	H1	N1	USA	NorthAmerica	2007
N1g1.8.6	EU779652	NorthCarolina/05/2008	Human	H1	N1	USA	NorthAmerica	2008
N1g1.8.6	EU779645	Hawaii/06/2008	Human	H1	N1	USA	NorthAmerica	2008
N1g1.8.6	EU716547	Colorado/39/2007	Human	H1	N1	USA	NorthAmerica	2007
N1g1.8.6	EU779638	SouthDakota/02/2008	Human	H1	N1	USA	NorthAmerica	2008
N1g1.8.6	EU567003	NorthDakota/05/2007	Human	H1	N1	USA	NorthAmerica	2007
N1g1.8.6	EU716606	Pennsylvania/16/2007	Human	H1	N1	USA	NorthAmerica	2007
N1g1.8.6	EU516289	Colorado/33/2007	Human	H1	N1	USA	NorthAmerica	2007
N1g1.8.6	EU516262	Illinois/13/2007	Human	H1	N1	USA	NorthAmerica	2007
N1g1.8.6	EU779655	Illinois/06/2008	Human	H1	N1	USA	NorthAmerica	2008
N1g1.8.6	CY044566	Boston/35/2008	Human	H1	N1	USA	NorthAmerica	2008
N1g1.8.6	EU716576	Pennsylvania/14/2007	Human	H1	N1	USA	NorthAmerica	2007
N1g1.8.6	EU716605	Pennsylvania/14/2007	Human	H1	N1	USA	NorthAmerica	2007
N1g1.8.6	CY026589	Kentucky/UR06-0476/2007	Human	H1	N1	USA	NorthAmerica	2007
N1g1.8.6	EU716584	NewJersey/09/2008	Human	H1	N1	USA	NorthAmerica	2008
N1g1.8.6	EU716608	NewYork/01/2008	Human	H1	N1	USA	NorthAmerica	2008
N1g1.8.6	CY044375	Boston/26/2008	Human	H1	N1	USA	NorthAmerica	2008
N1g1.8.6	EU779636	Florida/08/2008	Human	H1	N1	USA	NorthAmerica	2008
N1g1.8.6	EU779646	Mississippi/06/2008	Human	H1	N1	USA	NorthAmerica	2008
N1g1.8.6	CY044486	Boston/12/2008	Human	H1	N1	USA	NorthAmerica	2007
N1g1.8.6	EU516281	California/39/2007	Human	H1	N1	USA	NorthAmerica	2007
N1g1.8.6	EU516284	California/40/2007	Human	H1	N1	USA	NorthAmerica	2007
N1g1.8.6	EU516265	Colorado/25/2007	Human	H1	N1	USA	NorthAmerica	2007
N1g1.8.6	EU779654	Nebraska/01/2008	Human	H1	N1	USA	NorthAmerica	2008
N1g1.8.6	EU851984	Mississippi/06/2008	Human	H1	N1	USA	NorthAmerica	2008
N1g1.8.6	EU779653	California/05/2008	Human	H1	N1	USA	NorthAmerica	2008
N1g1.8.6	CY040252	Managua/3153.01/2008	Human	H1	N1	Nicaragua	NorthAmerica	2008
N1g1.8.6	CY043786	Managua/954.02/2008	Human	H1	N1	Nicaragua	NorthAmerica	2008
N1g1.8.6	EU716580	Florida/02/2008	Human	H1	N1	USA	NorthAmerica	2008
N1g1.8.6	CY037681	Florida/UR07-0022/2008	Human	H1	N1	USA	NorthAmerica	2008
N1g1.8.6	CY040244	Managua/3307.01/2008	Human	H1	N1	Nicaragua	NorthAmerica	2008
N1g1.8.6	EU716535	Florida/19/2007	Human	H1	N1	USA	NorthAmerica	2007
N1g1.8.6	EU716588	Florida/19/2007	Human	H1	N1	USA	NorthAmerica	2007
N1g1.8.6	EU516283	Florida/12/2007	Human	H1	N1	USA	NorthAmerica	2007
N1g1.8.6	EU516271	Florida/10/2007	Human	H1	N1	USA	NorthAmerica	2007
N1g1.8.6	CY043778	Managua/5751.01/2008	Human	H1	N1	Nicaragua	NorthAmerica	2008
N1g1.8.6	CY043794	Managua/4444.01/2008	Human	H1	N1	Nicaragua	NorthAmerica	2008
N1g1.8.6	CY043738	Managua/3418.01/2008	Human	H1	N1	Nicaragua	NorthAmerica	2008
N1g1.8.6	CY040236	Managua/2860.01/2008	Human	H1	N1	Nicaragua	NorthAmerica	2008
N1g1.8.6	CY039449	Managua/4315.04/2008	Human	H1	N1	Nicaragua	NorthAmerica	2008
N1g1.8.6	CY040268	Managua/309.01/2008	Human	H1	N1	Nicaragua	NorthAmerica	2008
N1g1.8.6	CY040284	Managua/4412.01/2008	Human	H1	N1	Nicaragua	NorthAmerica	2008
N1g1.8.6	EU851991	Vermont/01/2008	Human	H1	N1	USA	NorthAmerica	2008
N1g1.8.6	EU716543	Alaska/03/2008	Human	H1	N1	USA	NorthAmerica	2008
N1g1.8.6	EU779640	Florida/09/2008	Human	H1	N1	USA	NorthAmerica	2008
N1g1.8.6	EU887028	Florida/06/2008	Human	H1	N1	USA	NorthAmerica	2008
N1g1.8.6	CY040260	Managua/3759.02/2008	Human	H1	N1	Nicaragua	NorthAmerica	2008
N1g1.8.6	EU716536	Idaho/01/2008	Human	H1	N1	USA	NorthAmerica	2008
N1g1.8.6	FJ549027	Florida/17/2008	Human	H1	N1	USA	NorthAmerica	2008
N1g1.8.6	GQ475665	Florida/17/2008	Human	H1	N1	USA	NorthAmerica	2008
N1g1.8.6	EU779639	NewYork/03/2008	Human	H1	N1	USA	NorthAmerica	2008
N1g1.8.6	EU716568	Colorado/01/2008	Human	H1	N1	USA	NorthAmerica	2008
N1g1.8.6	GQ475795	Texas/10/2008	Human	H1	N1	USA	NorthAmerica	2008
N1g1.8.6	CY040188	Managua/1038.01/2008	Human	H1	N1	Nicaragua	NorthAmerica	2008
N1g1.8.6	EU716539	Maryland/01/2008	Human	H1	N1	USA	NorthAmerica	2008
N1g1.8.6	CY038537	Managua/4032.01/2008	Human	H1	N1	Nicaragua	NorthAmerica	2008
N1g1.8.6	CY044407	Managua/4070.01/2008	Human	H1	N1	Nicaragua	NorthAmerica	2008
N1g1.8.6	CY038772	DistrictofColumbia/WRAMC-1154048/2008	Human	H1	N1	USA	NorthAmerica	2008
N1g1.8.6	CY044558	Boston/34/2008	Human	H1	N1	USA	NorthAmerica	2008
N1g1.8.6	CY041212	Managua/2512.01/2008	Human	H1	N1	Nicaragua	NorthAmerica	2008
N1g1.8.6	EU566996	Wisconsin/35/2007	Human	H1	N1	USA	NorthAmerica	2007
N1g1.8.6	EU567001	Pennsylvania/05/2008	Human	H1	N1	USA	NorthAmerica	2008
N1g1.8.6	EU567017	NewJersey/02/2008	Human	H1	N1	USA	NorthAmerica	2008
N1g1.8.6	GQ475715	NewJersey/16/2008	Human	H1	N1	USA	NorthAmerica	2008
N1g1.8.6	EU516122	SouthDakota/06/2007	Human	H1	N1	USA	NorthAmerica	2007
N1g1.8.6	EU716554	SouthDakota/06/2007	Human	H1	N1	USA	NorthAmerica	2007
N1g1.8.6	EU516280	SouthDakota/06/2007	Human	H1	N1	USA	NorthAmerica	2007
N1g1.8.6	CY040228	Managua/2055.01/2008	Human	H1	N1	Nicaragua	NorthAmerica	2008
N1g1.8.6	CY040164	Managua/3180.01/2008	Human	H1	N1	Nicaragua	NorthAmerica	2008
N1g1.8.6	CY040180	Managua/4341.01/2008	Human	H1	N1	Nicaragua	NorthAmerica	2008
N1g1.8.6	EU516117	Texas/41/2007	Human	H1	N1	USA	NorthAmerica	2007
N1g1.8.6	CY039473	Managua/3027.01/2008	Human	H1	N1	Nicaragua	NorthAmerica	2008
N1g1.8.6	CY044423	Managua/4017.02/2008	Human	H1	N1	Nicaragua	NorthAmerica	2008
N1g1.8.6	CY039481	Managua/4086.02/2008	Human	H1	N1	Nicaragua	NorthAmerica	2008
N1g1.8.6	CY044343	NewJersey/AF09/2008	Human	H1	N1	USA	NorthAmerica	2008
N1g1.8.6	EU779649	Indiana/04/2008	Human	H1	N1	USA	NorthAmerica	2008
N1g1.8.6	EU779648	Oklahoma/03/2008	Human	H1	N1	USA	NorthAmerica	2008
N1g1.8.6	EU716597	Idaho/02/2008	Human	H1	N1	USA	NorthAmerica	2008
N1g1.8.6	EU566974	NewMexico/07/2007	Human	H1	N1	USA	NorthAmerica	2007
N1g1.8.6	EU566980	Arizona/04/2007	Human	H1	N1	USA	NorthAmerica	2007
N1g1.8.6	EU516267	Arizona/07/2007	Human	H1	N1	USA	NorthAmerica	2007
N1g1.8.6	EU566969	NewJersey/04/2008	Human	H1	N1	USA	NorthAmerica	2008
N1g1.8.6	EU851989	Tennessee/03/2008	Human	H1	N1	USA	NorthAmerica	2008
N1g1.8.6	EU567002	NewJersey/03/2008	Human	H1	N1	USA	NorthAmerica	2008
N1g1.8.6	EU516145	Texas/70/2007	Human	H1	N1	USA	NorthAmerica	2007
N1g1.8.6	EU887033	NewJersey/13/2008	Human	H1	N1	USA	NorthAmerica	2008
N1g1.8.6	EU516277	Texas/74/2007	Human	H1	N1	USA	NorthAmerica	2007
N1g1.8.6	EU779647	Oklahoma/02/2008	Human	H1	N1	USA	NorthAmerica	2008
N1g1.8.6	EU887017	Washington/27/2007	Human	H1	N1	USA	NorthAmerica	2007
N1g1.8.6	EU516260	Illinois/11/2007	Human	H1	N1	USA	NorthAmerica	2007
N1g1.8.6	EU779651	NorthCarolina/04/2008	Human	H1	N1	USA	NorthAmerica	2008
N1g1.8.6	GQ466387	Georgia/08/2008	Human	H1	N1	USA	NorthAmerica	2008
N1g1.8.6	EU779635	Wisconsin/36/2007	Human	H1	N1	USA	NorthAmerica	2007
N1g1.8.6	EU779657	Georgia/05/2008	Human	H1	N1	USA	NorthAmerica	2008
N1g1.8.6	CY037697	Kentucky/UR07-0061/2008	Human	H1	N1	USA	NorthAmerica	2008
N1g1.8.6	GQ423416	Panama/1310/2008	Human	H1	N1	Panama	NorthAmerica	2008
N1g1.8.6	GQ423405	Panama/1310/2008	Human	H1	N1	Panama	NorthAmerica	2008
N1g1.8.6	CY030877	Christchurch/62/2007	Human	H1	N1	NewZealand	Oceania	2007
N1g1.8.6	FJ743474	Victoria/07159220/2007	Human	H1	N1	Australia	Oceania	2007
N1g1.8.6	CY030231	Brisbane/59/2007	Human	H1	N1	Australia	Oceania	2007
N1g1.8.6	CY030233	Brisbane/59/2007	Human	H1	N1	Australia	Oceania	2007
N1g1.8.7	EU914903	Johannesburg/21/2008	Human	H1	N1	SouthAfrica	Africa	2008
N1g1.8.7	FJ743463	Johannesburg/28/2008	Human	H1	N1	SouthAfrica	Africa	2008
N1g1.8.7	FJ743453	Johannesburg/37/2008	Human	H1	N1	SouthAfrica	Africa	2008
N1g1.8.7	FJ743451	Johannesburg/279/2008	Human	H1	N1	SouthAfrica	Africa	2008
N1g1.8.7	EU914906	Johannesburg/35/2008	Human	H1	N1	SouthAfrica	Africa	2008
N1g1.8.7	EU914904	Johannesburg/14/2008	Human	H1	N1	SouthAfrica	Africa	2008
N1g1.8.7	EU914905	Johannesburg/33/2008	Human	H1	N1	SouthAfrica	Africa	2008
N1g1.8.7	EU914908	Johannesburg/45/2008	Human	H1	N1	SouthAfrica	Africa	2008
N1g1.8.7	EU914907	Johannesburg/36/2008	Human	H1	N1	SouthAfrica	Africa	2008
N1g1.8.7	GU112228	Tehran/310/2009	Human	H1	N1	Iran	Asia	2009
N1g1.8.7	GU112230	Tehran/359/2009	Human	H1	N1	Iran	Asia	2009
N1g1.8.7	GU112229	Tehran/345/2009	Human	H1	N1	Iran	Asia	2009
N1g1.8.7	GQ423407	Thailand/1035/2008	Human	H1	N1	Thailand	Asia	2008
N1g1.8.7	GQ850597	Shanghai/LWS1/2009	Human	H1	N1	China	Asia	2009
N1g1.8.7	FJ743468	Philippines/1159/2008	Human	H1	N1	Philippines	Asia	2008
N1g1.8.7	GQ396600	Yangon/M195/2008	Human	H1	N1	Myanmar	Asia	2008
N1g1.8.7	AB501484	Thailand/778/2008	Human	H1	N1	Thailand	Asia	2008
N1g1.8.7	AB526260	Thailand/669/2008	Human	H1	N1	Thailand	Asia	2008
N1g1.8.7	GQ423395	HongKong/17/2008	Human	H1	N1	HongKong	Asia	2008
N1g1.8.7	GQ423401	HongKong/349/2008	Human	H1	N1	HongKong	Asia	2008
N1g1.8.7	GQ423414	HongKong/349/2008	Human	H1	N1	HongKong	Asia	2008
N1g1.8.7	AB501485	Thailand/829/2008	Human	H1	N1	Thailand	Asia	2008
N1g1.8.7	AB501486	Thailand/839/2008	Human	H1	N1	Thailand	Asia	2008
N1g1.8.7	AB465325	Yokohama/77/2008	Human	H1	N1	Japan	Asia	2008
N1g1.8.7	AB465326	Yokohama/78/2008	Human	H1	N1	Japan	Asia	2008
N1g1.8.7	AB465327	Yokohama/79/2008	Human	H1	N1	Japan	Asia	2008
N1g1.8.7	GQ423410	HongKong/17/2008	Human	H1	N1	HongKong	Asia	2008
N1g1.8.7	AB462372	Leiden/13892/2008	Human	H1	N1	Netherlands	Europe	2008
N1g1.8.7	AB462370	Leiden/11693/2008	Human	H1	N1	Netherlands	Europe	2008
N1g1.8.7	AB462371	Leiden/12178/2008	Human	H1	N1	Netherlands	Europe	2008
N1g1.8.7	FJ264980	Denmark/52/2008	Human	H1	N1	Denmark	Europe	2008
N1g1.8.7	EU551813	Paris/1208/2008	Human	H1	N1	France	Europe	2008
N1g1.8.7	FJ264979	Denmark/27/2007	Human	H1	N1	Denmark	Europe	2007
N1g1.8.7	FJ380948	Finland/11/2008	Human	H1	N1	Finland	Europe	2008
N1g1.8.7	FJ403558	Lisbon/3/2008	Human	H1	N1	Portugal	Europe	2008
N1g1.8.7	FJ403561	Kiev/313/2008	Human	H1	N1	Ukraine	Europe	2008
N1g1.8.7	FJ403570	Canarias/RR-2915/2007	Human	H1	N1	Spain	Europe	2007
N1g1.8.7	FJ403574	Geneva/9296/2008	Human	H1	N1	Switzerland	Europe	2008
N1g1.8.7	FJ403583	Denmark/27/2007	Human	H1	N1	Denmark	Europe	2007
N1g1.8.7	EU551809	Paris/644/2007	Human	H1	N1	France	Europe	2007
N1g1.8.7	EU551810	Paris/910/2007	Human	H1	N1	France	Europe	2008
N1g1.8.7	EU551811	Paris/341/2007	Human	H1	N1	France	Europe	2007
N1g1.8.7	EU551812	Paris/1154/2008	Human	H1	N1	France	Europe	2008
N1g1.8.7	EU685788	Paris/1170/2008	Human	H1	N1	France	Europe	2008
N1g1.8.7	FJ264981	Denmark/122/2008	Human	H1	N1	Denmark	Europe	2008
N1g1.8.7	FJ403547	Stockholm/18/2007	Human	H0	N1	Sweden	Europe	2007
N1g1.8.7	FJ403554	Athens/41/2008	Human	H1	N1	Greece	Europe	2008
N1g1.8.7	FJ403555	Lyon/1337/07	Human	H1	N1	France	Europe	2007
N1g1.8.7	FJ403562	Belgium/G257/08	Human	H1	N1	Belgium	Europe	2008
N1g1.8.7	FJ403575	Parma/34/08	Human	H1	N1	Italy	Europe	2008
N1g1.8.7	FJ403580	Austria/406109/2008	Human	H1	N1	Austria	Europe	2008
N1g1.8.7	FJ445029	England/26/2008	Human	H1	N1	UnitedKingdom	Europe	2008
N1g1.8.7	FJ654335	Austria/404811/2008	Human	H1	N1	Austria	Europe	2008
N1g1.8.7	FJ445031	England/557/2007	Human	H1	N1	UnitedKingdom	Europe	2007
N1g1.8.7	EU624316	England/557/2007	Human	H1	N1	UnitedKingdom	Europe	2007
N1g1.8.7	FJ403563	Slovenia/123/2008	Human	H1	N1	Slovenia	Europe	2008
N1g1.8.7	FJ403582	Luxembourg/116/2008	Human	H1	N1	Luxembourg	Europe	2008
N1g1.8.7	EU551814	Paris/1157/2008	Human	H1	N1	France	Europe	2008
N1g1.8.7	FJ403550	Norway/1736/2007	Human	H1	N1	Norway	Europe	2007
N1g1.8.7	FJ179361	Pennsylvania/13/2007	Human	H1	N1	USA	NorthAmerica	2007
N1g1.8.7	GQ475969	NewYork/63/2009	Human	H1	N1	USA	NorthAmerica	2009
N1g1.8.7	GQ475917	Hawaii/04/2009	Human	H1	N1	USA	NorthAmerica	2009
N1g1.8.7	GQ475864	Hawaii/04/2009	Human	H1	N1	USA	NorthAmerica	2009
N1g1.8.7	FJ549057	Hawaii/19/2008	Human	H1	N1	USA	NorthAmerica	2008
N1g1.8.7	GQ423417	Hawaii/19/2008	Human	H1	N1	USA	NorthAmerica	2008
N1g1.8.7	FJ686974	Maryland/05/2008	Human	H1	N1	USA	NorthAmerica	2008
N1g1.8.7	GQ475877	NewYork/62/2009	Human	H1	N1	USA	NorthAmerica	2009
N1g1.8.7	GQ476118	Ohio/03/2009	Human	H1	N1	USA	NorthAmerica	2009
N1g1.8.7	GQ475781	Colorado/17/2008	Human	H1	N1	USA	NorthAmerica	2008
N1g1.8.7	GQ475650	Colorado/17/2008	Human	H1	N1	USA	NorthAmerica	2008
N1g1.8.7	GQ475755	Hawaii/58/2008	Human	H1	N1	USA	NorthAmerica	2008
N1g1.8.7	GQ475977	Oregon/02/2009	Human	H1	N1	USA	NorthAmerica	2009
N1g1.8.7	GQ475856	SouthDakota/01/2009	Human	H1	N1	USA	NorthAmerica	2009
N1g1.8.7	GQ475920	California/03/2009	Human	H1	N1	USA	NorthAmerica	2009
N1g1.8.7	GQ475731	Maryland/07/2008	Human	H1	N1	USA	NorthAmerica	2008
N1g1.8.7	FJ686955	Wisconsin/17/2008	Human	H1	N1	USA	NorthAmerica	2008
N1g1.8.7	GQ475954	California/02/2009	Human	H1	N1	USA	NorthAmerica	2009
N1g1.8.7	GQ476091	Pennsylvania/01/2009	Human	H1	N1	USA	NorthAmerica	2009
N1g1.8.7	GQ476094	Pennsylvania/01/2009	Human	H1	N1	USA	NorthAmerica	2009
N1g1.8.7	GQ475940	Montana/03/2009	Human	H1	N1	USA	NorthAmerica	2009
N1g1.8.7	GQ476149	NewYork/64/2009	Human	H1	N1	USA	NorthAmerica	2009
N1g1.8.7	FJ686982	Washington/08/2008	Human	H1	N1	USA	NorthAmerica	2008
N1g1.8.7	GQ423419	Iowa/01/2009	Human	H1	N1	USA	NorthAmerica	2009
N1g1.8.7	GQ475859	Nevada/01/2009	Human	H1	N1	USA	NorthAmerica	2009
N1g1.8.7	GQ423406	Iowa/01/2009	Human	H1	N1	USA	NorthAmerica	2009
N1g1.8.7	GQ475853	Wisconsin/04/2009	Human	H1	N1	USA	NorthAmerica	2009
N1g1.8.7	GQ475902	SouthDakota/02/2009	Human	H1	N1	USA	NorthAmerica	2009
N1g1.8.7	GQ475728	Pennsylvania/12/2008	Human	H1	N1	USA	NorthAmerica	2008
N1g1.8.7	GQ475880	Tennessee/01/2009	Human	H1	N1	USA	NorthAmerica	2009
N1g1.8.7	FJ686998	NorthDakota/01/2008	Human	H1	N1	USA	NorthAmerica	2008
N1g1.8.7	GQ476041	Tennessee/04/2009	Human	H1	N1	USA	NorthAmerica	2009
N1g1.8.7	GQ476024	Michigan/07/2009	Human	H1	N1	USA	NorthAmerica	2009
N1g1.8.7	GQ475934	Indiana/07/2009	Human	H1	N1	USA	NorthAmerica	2009
N1g1.8.7	FJ687032	Wisconsin/16/2008	Human	H1	N1	USA	NorthAmerica	2008
N1g1.8.7	GQ476072	Florida/03/2009	Human	H1	N1	USA	NorthAmerica	2009
N1g1.8.7	GQ475951	Kentucky/03/2009	Human	H1	N1	USA	NorthAmerica	2009
N1g1.8.7	GQ466372	NorthCarolina/07/2008	Human	H1	N1	USA	NorthAmerica	2008
N1g1.8.7	GQ475957	Maryland/03/2009	Human	H1	N1	USA	NorthAmerica	2009
N1g1.8.7	FJ687007	Minnesota/27/2008	Human	H1	N1	USA	NorthAmerica	2008
N1g1.8.7	GQ476126	Florida/07/2009	Human	H1	N1	USA	NorthAmerica	2009
N1g1.8.7	GQ476009	Virginia/06/2009	Human	H1	N1	USA	NorthAmerica	2009
N1g1.8.7	GQ475719	Washington/05/2008	Human	H1	N1	USA	NorthAmerica	2008
N1g1.8.7	FJ686992	Florida/24/2008	Human	H1	N1	USA	NorthAmerica	2008
N1g1.8.7	GQ476099	Minnesota/01/2009	Human	H1	N1	USA	NorthAmerica	2009
N1g1.8.7	GQ475997	Minnesota/01/2009	Human	H1	N1	USA	NorthAmerica	2009
N1g1.8.7	GQ475874	Wisconsin/02/2009	Human	H1	N1	USA	NorthAmerica	2009
N1g1.8.7	GQ475674	Minnesota/34/2008	Human	H1	N1	USA	NorthAmerica	2008
N1g1.8.7	GQ476012	NorthDakota/03/2009	Human	H1	N1	USA	NorthAmerica	2009
N1g1.8.7	GQ476121	NorthDakota/02/2009	Human	H1	N1	USA	NorthAmerica	2009
N1g1.8.7	GQ476061	Illinois/06/2009	Human	H1	N1	USA	NorthAmerica	2009
N1g1.8.7	GQ475778	Minnesota/33/2008	Human	H1	N1	USA	NorthAmerica	2008
N1g1.8.7	GQ475891	Wisconsin/01/2009	Human	H1	N1	USA	NorthAmerica	2009
N1g1.8.7	GQ476079	Hawaii/17/2009	Human	H1	N1	USA	NorthAmerica	2009
N1g1.8.7	GQ475960	Maryland/04/2009	Human	H1	N1	USA	NorthAmerica	2009
N1g1.8.7	GQ476053	NewYork/65/2009	Human	H1	N1	USA	NorthAmerica	2009
N1g1.8.7	GQ476027	Maryland/01/2009	Human	H1	N1	USA	NorthAmerica	2009
N1g1.8.7	GQ475911	NewYork/01/2009	Human	H1	N1	USA	NorthAmerica	2009
N1g1.8.7	GQ475948	RhodeIsland/01/2009	Human	H1	N1	USA	NorthAmerica	2009
N1g1.8.7	GQ476155	NewMexico/01/2009	Human	H1	N1	USA	NorthAmerica	2009
N1g1.8.7	GQ476104	Pennsylvania/12/2009	Human	H1	N1	USA	NorthAmerica	2009
N1g1.8.7	FJ687005	Massachusetts/09/2008	Human	H1	N1	USA	NorthAmerica	2008
N1g1.8.7	GQ475825	Massachusetts/12/2008	Human	H1	N1	USA	NorthAmerica	2008
N1g1.8.7	FJ549067	Wisconsin/12/2008	Human	H1	N1	USA	NorthAmerica	2008
N1g1.8.7	FJ686972	Maryland/04/2008	Human	H1	N1	USA	NorthAmerica	2008
N1g1.8.7	GQ476000	Nevada/02/2009	Human	H1	N1	USA	NorthAmerica	2009
N1g1.8.7	GQ475772	Florida/28/2008	Human	H1	N1	USA	NorthAmerica	2008
N1g1.8.7	GQ475761	NewJersey/32/2008	Human	H1	N1	USA	NorthAmerica	2008
N1g1.8.7	GQ475656	NewJersey/32/2008	Human	H1	N1	USA	NorthAmerica	2008
N1g1.8.7	GQ475991	Pennsylvania/11/2009	Human	H1	N1	USA	NorthAmerica	2009
N1g1.8.7	GQ476035	Hawaii/13/2009	Human	H1	N1	USA	NorthAmerica	2009
N1g1.8.7	GQ475923	Texas/01/2009	Human	H1	N1	USA	NorthAmerica	2009
N1g1.8.7	GQ476075	Texas/01/2009	Human	H1	N1	USA	NorthAmerica	2009
N1g1.8.7	GQ476047	Arkansas/01/2009	Human	H1	N1	USA	NorthAmerica	2009
N1g1.8.7	GQ475786	Texas/36/2008	Human	H1	N1	USA	NorthAmerica	2008
N1g1.8.7	FJ686981	Texas/27/2008	Human	H1	N1	USA	NorthAmerica	2008
N1g1.8.7	GQ476082	Arkansas/02/2009	Human	H1	N1	USA	NorthAmerica	2009
N1g1.8.7	GQ475974	NorthDakota/01/2009	Human	H1	N1	USA	NorthAmerica	2009
N1g1.8.7	GQ475886	Nebraska/06/2009	Human	H1	N1	USA	NorthAmerica	2009
N1g1.8.7	GQ476069	Florida/02/2009	Human	H1	N1	USA	NorthAmerica	2009
N1g1.8.7	GQ476088	Nebraska/05/2009	Human	H1	N1	USA	NorthAmerica	2009
N1g1.8.7	GQ476137	Indiana/03/2009	Human	H1	N1	USA	NorthAmerica	2009
N1g1.8.7	GQ475847	NewMexico/02/2009	Human	H1	N1	USA	NorthAmerica	2009
N1g1.8.7	GQ475900	Indiana/05/2009	Human	H1	N1	USA	NorthAmerica	2009
N1g1.8.7	GQ475753	Texas/35/2008	Human	H1	N1	USA	NorthAmerica	2008
N1g1.8.7	GQ896364	Wisconsin/13/2009	Human	H1	N1	USA	NorthAmerica	2009
N1g1.8.7	GQ476112	Wisconsin/13/2009	Human	H1	N1	USA	NorthAmerica	2009
N1g1.8.7	GQ476115	Wisconsin/13/2009	Human	H1	N1	USA	NorthAmerica	2009
N1g1.8.7	GQ475908	Kansas/01/2009	Human	H1	N1	USA	NorthAmerica	2009
N1g1.8.7	GQ475988	Arizona/10/2009	Human	H1	N1	USA	NorthAmerica	2009
N1g1.8.7	GQ475937	California/26/2009	Human	H1	N1	USA	NorthAmerica	2009
N1g1.8.7	GQ476021	Arizona/10/2009	Human	H1	N1	USA	NorthAmerica	2009
N1g1.8.7	GQ476064	California/26/2009	Human	H1	N1	USA	NorthAmerica	2009
N1g1.8.7	GQ475994	Nebraska/01/2009	Human	H1	N1	USA	NorthAmerica	2009
N1g1.8.7	GQ476032	Texas/38/2009	Human	H1	N1	USA	NorthAmerica	2009
N1g1.8.7	GQ475775	Texas/32/2008	Human	H1	N1	USA	NorthAmerica	2008
N1g1.8.7	GQ475869	NewYork/02/2009	Human	H1	N1	USA	NorthAmerica	2009
N1g1.8.7	FJ686960	Texas/23/2008	Human	H1	N1	USA	NorthAmerica	2008
N1g1.8.7	GQ475684	Texas/23/2008	Human	H1	N1	USA	NorthAmerica	2008
N1g1.8.7	FJ686989	Texas/29/2008	Human	H1	N1	USA	NorthAmerica	2008
N1g1.8.7	FJ549042	Texas/18/2008	Human	H1	N1	USA	NorthAmerica	2008
N1g1.8.7	GQ475985	NewYork/66/2009	Human	H1	N1	USA	NorthAmerica	2009
N1g1.8.7	GQ476003	Colorado/02/2009	Human	H1	N1	USA	NorthAmerica	2009
N1g1.8.7	GQ476006	Wyoming/01/2009	Human	H1	N1	USA	NorthAmerica	2009
N1g1.8.7	GQ476018	Alaska/02/2009	Human	H1	N1	USA	NorthAmerica	2009
N1g1.8.7	GQ476038	Indiana/01/2009	Human	H1	N1	USA	NorthAmerica	2009
N1g1.8.7	GQ476044	NorthCarolina/01/2009	Human	H1	N1	USA	NorthAmerica	2009
N1g1.8.7	GQ476056	Alaska/03/2009	Human	H1	N1	USA	NorthAmerica	2009
N1g1.8.7	GQ476077	Ohio/05/2009	Human	H1	N1	USA	NorthAmerica	2009
N1g1.8.7	GQ476106	Indiana/04/2009	Human	H1	N1	USA	NorthAmerica	2009
N1g1.8.7	GQ475725	Virginia/07/2008	Human	H1	N1	USA	NorthAmerica	2008
N1g1.8.7	GQ475862	Colorado/08/2009	Human	H1	N1	USA	NorthAmerica	2009
N1g1.8.7	FJ549035	Texas/17/2008	Human	H1	N1	USA	NorthAmerica	2008
N1g1.8.7	FJ686961	Virginia/03/2008	Human	H1	N1	USA	NorthAmerica	2008
N1g1.8.7	FJ687023	Delaware/01/2008	Human	H1	N1	USA	NorthAmerica	2008
N1g1.8.7	FJ686994	Illinois/16/2008	Human	H1	N1	USA	NorthAmerica	2008
N1g1.8.7	FJ687002	Illinois/17/2008	Human	H1	N1	USA	NorthAmerica	2008
N1g1.8.7	FJ687026	Illinois/15/2008	Human	H1	N1	USA	NorthAmerica	2008
N1g1.8.7	GQ476152	Delaware/01/2009	Human	H1	N1	USA	NorthAmerica	2009
N1g1.8.7	FJ686957	Nebraska/07/2008	Human	H1	N1	USA	NorthAmerica	2008
N1g1.8.7	GQ896367	Wisconsin/14/2009	Human	H1	N1	USA	NorthAmerica	2009
N1g1.8.7	GQ896377	Wisconsin/14/2009	Human	H1	N1	USA	NorthAmerica	2009
N1g1.8.7	GQ475905	Kentucky/01/2009	Human	H1	N1	USA	NorthAmerica	2009
N1g1.8.7	GQ475702	Wisconsin/20/2008	Human	H1	N1	USA	NorthAmerica	2008
N1g1.8.7	GQ475695	Washington/12/2008	Human	H1	N1	USA	NorthAmerica	2008
N1g1.8.7	GQ338344	Washington/01/2009	Human	H1	N1	USA	NorthAmerica	2009
N1g1.8.7	GQ476132	Oregon/01/2009	Human	H1	N1	USA	NorthAmerica	2009
N1g1.8.7	FJ687020	Michigan/06/2008	Human	H1	N1	USA	NorthAmerica	2008
N1g1.8.7	GQ475653	Michigan/10/2008	Human	H1	N1	USA	NorthAmerica	2008
N1g1.8.7	FJ686984	Arizona/13/2008	Human	H1	N1	USA	NorthAmerica	2008
N1g1.8.7	FJ686950	Arizona/13/2008	Human	H1	N1	USA	NorthAmerica	2008
N1g1.8.7	FJ687021	Pennsylvania/08/2008	Human	H1	N1	USA	NorthAmerica	2008
N1g1.8.7	FJ549046	Pennsylvania/08/2008	Human	H1	N1	USA	NorthAmerica	2008
N1g1.8.7	FJ687008	Pennsylvania/08/2008	Human	H1	N1	USA	NorthAmerica	2008
N1g1.8.7	FJ549048	Pennsylvania/08/2008	Human	H1	N1	USA	NorthAmerica	2008
N1g1.8.7	GQ896361	Utah/12/2009	Human	H1	N1	USA	NorthAmerica	2009
N1g1.8.7	GQ896371	Utah/12/2009	Human	H1	N1	USA	NorthAmerica	2009
N1g1.8.7	EU567011	Indiana/01/2008	Human	H1	N1	USA	NorthAmerica	2008
N1g1.8.7	FJ179362	Illinois/16/2007	Human	H1	N1	USA	NorthAmerica	2007
N1g1.8.7	EU516200	Illinois/10/2007	Human	H1	N1	USA	NorthAmerica	2007
N1g1.8.7	FJ179363	Illinois/15/2007	Human	H1	N1	USA	NorthAmerica	2007
N1g1.8.7	EU851986	Minnesota/01/2008	Human	H1	N1	USA	NorthAmerica	2008
N1g1.8.7	GQ466384	Hawaii/55/2008	Human	H1	N1	USA	NorthAmerica	2008
N1g1.8.7	GQ475982	Indiana/11/2009	Human	H1	N1	USA	NorthAmerica	2009
N1g1.8.7	GQ475945	Washington/03/2009	Human	H1	N1	USA	NorthAmerica	2009
N1g1.8.7	GQ475758	NewJersey/30/2008	Human	H1	N1	USA	NorthAmerica	2008
N1g1.8.7	GQ475980	Massachusetts/05/2009	Human	H1	N1	USA	NorthAmerica	2009
N1g1.8.7	GQ466377	Vermont/03/2008	Human	H1	N1	USA	NorthAmerica	2008
N1g1.8.7	FJ686976	Massachusetts/08/2008	Human	H1	N1	USA	NorthAmerica	2008
N1g1.8.7	FJ687018	Massachusetts/08/2008	Human	H1	N1	USA	NorthAmerica	2008
N1g1.8.7	GQ476050	Massachusetts/04/2009	Human	H1	N1	USA	NorthAmerica	2009
N1g1.8.7	GQ475646	Pennsylvania/14/2008	Human	H1	N1	USA	NorthAmerica	2008
N1g1.8.7	GQ475809	Pennsylvania/14/2008	Human	H1	N1	USA	NorthAmerica	2008
N1g1.8.7	GQ475705	Colorado/08/2008	Human	H1	N1	USA	NorthAmerica	2008
N1g1.8.7	FJ687010	Pennsylvania/09/2008	Human	H1	N1	USA	NorthAmerica	2008
N1g1.8.7	FJ549039	Pennsylvania/09/2008	Human	H1	N1	USA	NorthAmerica	2008
N1g1.8.7	FJ687014	Florida/21/2008	Human	H1	N1	USA	NorthAmerica	2008
N1g1.8.7	GQ475965	Ohio/06/2009	Human	H1	N1	USA	NorthAmerica	2009
N1g1.8.7	EU516196	Arizona/03/2007	Human	H1	N1	USA	NorthAmerica	2007
N1g1.8.7	GQ475691	Wyoming/10/2008	Human	H1	N1	USA	NorthAmerica	2008
N1g1.8.7	EU566968	Arizona/15/2007	Human	H1	N1	USA	NorthAmerica	2007
N1g1.8.7	EU567006	Arizona/14/2007	Human	H1	N1	USA	NorthAmerica	2007
N1g1.8.7	EU567009	Arizona/13/2007	Human	H1	N1	USA	NorthAmerica	2007
N1g1.8.7	GQ475914	Hawaii/03/2009	Human	H1	N1	USA	NorthAmerica	2009
N1g1.8.7	GQ476029	Hawaii/03/2009	Human	H1	N1	USA	NorthAmerica	2009
N1g1.8.7	GQ475926	Virginia/03/2009	Human	H1	N1	USA	NorthAmerica	2009
N1g1.8.7	GQ476146	Minnesota/04/2009	Human	H1	N1	USA	NorthAmerica	2009
N1g1.8.7	GQ475850	Ohio/01/2009	Human	H1	N1	USA	NorthAmerica	2009
N1g1.8.7	GQ423400	Montserrat/1448/2008	Human	H1	N1	Montserrat	NorthAmerica	2008
N1g1.8.7	GQ423413	Montserrat/1448/2008	Human	H1	N1	Montserrat	NorthAmerica	2008
N1g1.8.7	EU779650	NorthCarolina/02/2008	Human	H1	N1	USA	NorthAmerica	2008
N1g1.8.7	FJ686978	Tennessee/11/2008	Human	H1	N1	USA	NorthAmerica	2008
N1g1.8.7	GQ475931	Ohio/04/2009	Human	H1	N1	USA	NorthAmerica	2009
N1g1.8.7	GQ466360	NewJersey/01/2008	Human	H1	N1	USA	NorthAmerica	2008
N1g1.8.7	GQ475962	Montana/01/2009	Human	H1	N1	USA	NorthAmerica	2009
N1g1.8.7	EU516201	NewJersey/16/2007	Human	H1	N1	USA	NorthAmerica	2007
N1g1.8.7	GQ475928	Kentucky/08/2009	Human	H1	N1	USA	NorthAmerica	2009
N1g1.8.7	GQ475871	Kentucky/08/2009	Human	H1	N1	USA	NorthAmerica	2009
N1g1.8.7	EU851980	Hawaii/01/2008	Human	H1	N1	USA	NorthAmerica	2008
N1g1.8.7	FJ686953	NorthCarolina/06/2008	Human	H1	N1	USA	NorthAmerica	2008
N1g1.8.7	GQ475663	NorthCarolina/06/2008	Human	H1	N1	USA	NorthAmerica	2008
N1g1.8.7	CY045862	Managua/1985.01/2008	Human	H1	N1	Nicaragua	NorthAmerica	2008
N1g1.8.7	GQ476140	Alaska/01/2009	Human	H1	N1	USA	NorthAmerica	2009
N1g1.8.7	FJ687000	Alaska/05/2008	Human	H1	N1	USA	NorthAmerica	2008
N1g1.8.7	GQ475894	California/01/2009	Human	H1	N1	USA	NorthAmerica	2009
N1g1.8.7	GQ466368	Hawaii/42/2008	Human	H1	N1	USA	NorthAmerica	2008
N1g1.8.7	FJ549044	Hawaii/21/2008	Human	H1	N1	USA	NorthAmerica	2008
N1g1.8.7	FJ686952	Hawaii/46/2008	Human	H1	N1	USA	NorthAmerica	2008
N1g1.8.7	FJ686956	Hawaii/21/2008	Human	H1	N1	USA	NorthAmerica	2008
N1g1.8.7	FJ549050	Texas/15/2008	Human	H1	N1	USA	NorthAmerica	2008
N1g1.8.7	FJ549061	Texas/16/2008	Human	H1	N1	USA	NorthAmerica	2008
N1g1.8.7	GQ475972	Wisconsin/06/2009	Human	H1	N1	USA	NorthAmerica	2009
N1g1.8.7	CY040276	Managua/4924.01/2008	Human	H1	N1	Nicaragua	NorthAmerica	2008
N1g1.8.7	CY043802	Managua/5007.01/2008	Human	H1	N1	Nicaragua	NorthAmerica	2008
N1g1.8.7	CY044415	Managua/496.01/2008	Human	H1	N1	Nicaragua	NorthAmerica	2008
N1g1.8.7	GQ476096	Hawaii/01/2009	Human	H1	N1	USA	NorthAmerica	2009
N1g1.8.7	GQ475708	Hawaii/59/2008	Human	H1	N1	USA	NorthAmerica	2008
N1g1.8.7	FJ686967	Hawaii/20/2008	Human	H1	N1	USA	NorthAmerica	2008
N1g1.8.7	GQ475679	Hawaii/38/2008	Human	H1	N1	USA	NorthAmerica	2008
N1g1.8.7	GQ423418	Hawaii/20/2008	Human	H1	N1	USA	NorthAmerica	2008
N1g1.8.7	FJ686986	Florida/18/2008	Human	H1	N1	USA	NorthAmerica	2008
N1g1.8.7	FJ686996	Michigan/05/2008	Human	H1	N1	USA	NorthAmerica	2008
N1g1.8.7	FJ687012	SouthCarolina/06/2008	Human	H1	N1	USA	NorthAmerica	2008
N1g1.8.7	FJ687016	Hawaii/38/2008	Human	H1	N1	USA	NorthAmerica	2008
N1g1.8.7	FJ687029	SouthCarolina/06/2008	Human	H1	N1	USA	NorthAmerica	2008
N1g1.8.7	GQ476102	Colorado/07/2009	Human	H1	N1	USA	NorthAmerica	2009
N1g1.8.7	GQ466380	Hawaii/41/2008	Human	H1	N1	USA	NorthAmerica	2008
N1g1.8.7	GQ475783	Hawaii/59/2008	Human	H1	N1	USA	NorthAmerica	2008
N1g1.8.7	GQ475841	Hawaii/20/2008	Human	H1	N1	USA	NorthAmerica	2008
N1g1.8.7	FJ686966	Florida/19/2008	Human	H1	N1	USA	NorthAmerica	2008
N1g1.8.7	FJ686970	Idaho/23/2008	Human	H1	N1	USA	NorthAmerica	2008
N1g1.8.7	GQ475643	Florida/19/2008	Human	H1	N1	USA	NorthAmerica	2008
N1g1.8.7	GQ475648	Pennsylvania/15/2008	Human	H1	N1	USA	NorthAmerica	2008
N1g1.8.7	GQ475677	Pennsylvania/15/2008	Human	H1	N1	USA	NorthAmerica	2008
N1g1.8.7	EU779641	Memphis/03/2008	Human	H1	N1	USA	NorthAmerica	2008
N1g1.8.7	EU851982	Hawaii/02/2008	Human	H1	N1	USA	NorthAmerica	2008
N1g1.8.7	FJ687027	NewJersey/23/2008	Human	H1	N1	USA	NorthAmerica	2008
N1g1.8.7	GQ475883	WestVirginia/02/2009	Human	H1	N1	USA	NorthAmerica	2009
N1g1.8.7	GQ476109	NewYork/56/2009	Human	H1	N1	USA	NorthAmerica	2009
N1g1.8.7	GQ476143	Vermont/01/2009	Human	H1	N1	USA	NorthAmerica	2009
N1g1.8.7	GQ475804	NewJersey/20/2008	Human	H1	N1	USA	NorthAmerica	2008
N1g1.8.7	GQ475943	Pennsylvania/03/2009	Human	H1	N1	USA	NorthAmerica	2009
N1g1.8.7	GQ476015	WestVirginia/03/2009	Human	H1	N1	USA	NorthAmerica	2009
N1g1.8.7	GQ476085	Tennessee/02/2009	Human	H1	N1	USA	NorthAmerica	2009
N1g1.8.7	EU566977	Pennsylvania/02/2008	Human	H1	N1	USA	NorthAmerica	2008
N1g1.8.7	CY044686	Boston/52/2008	Human	H1	N1	USA	NorthAmerica	2008
N1g1.8.7	EU716587	Washington/01/2008	Human	H1	N1	USA	NorthAmerica	2008
N1g1.8.7	EU516148	NewJersey/15/2007	Human	H1	N1	USA	NorthAmerica	2007
N1g1.8.7	EU566998	Maryland/04/2007	Human	H1	N1	USA	NorthAmerica	2007
N1g1.8.7	EU567014	NewJersey/06/2008	Human	H1	N1	USA	NorthAmerica	2008
N1g1.8.7	EU566983	NewJersey/05/2008	Human	H1	N1	USA	NorthAmerica	2008
N1g1.8.7	EU779643	NewJersey/10/2008	Human	H1	N1	USA	NorthAmerica	2008
N1g1.8.7	EU566987	NewJersey/20/2007	Human	H1	N1	USA	NorthAmerica	2007
N1g1.8.7	EU566999	Wisconsin/01/2008	Human	H1	N1	USA	NorthAmerica	2008
N1g1.8.7	EU887035	SouthCarolina/01/2008	Human	H1	N1	USA	NorthAmerica	2008
N1g1.8.7	GQ475688	NewJersey/06/2008	Human	H1	N1	USA	NorthAmerica	2008
N1g1.8.7	FJ743465	SouthAustralia/1/2008	Human	H1	N1	Australia	Oceania	2008
N1g1.8.7	FJ743455	Victoria/501/2008	Human	H1	N1	Australia	Oceania	2008
N1g1.8.7	FJ743458	Perth/46/2008	Human	H1	N1	Australia	Oceania	2008
N1g1.8.7	FJ743460	Sydney/7/2008	Human	H1	N1	Australia	Oceania	2008
N1g1.8.7	FJ743461	NewCaledonia/6/2008	Human	H1	N1	NewCaledonia	Oceania	2008
N1g1.8.7	FJ743467	Sydney/142/2007	Human	H1	N1	Australia	Oceania	2007
N1g1.8.7	FJ743472	Perth/33/2008	Human	H1	N1	Australia	Oceania	2008
N1g1.8.7	GQ423404	Uruguay/03/2008	Human	H1	N1	Uruguay	SouthAmerica	2008
N1g1.8.7	GQ423415	Uruguay/03/2008	Human	H1	N1	Uruguay	SouthAmerica	2008
N1g2.1	CY027293	swine/Ohio/23/1935	Swine	H1	N1	USA	NorthAmerica	1935
N1g2.1	AF250364	Swine/Iowa/30	Swine	H1	N1	USA	NorthAmerica	1930
N1g2.1	EU139833	swine/Iowa/15/1930	Swine	H1	N1	USA	NorthAmerica	1930
N1g2.1	CY026429	swine/Jamesburg/1942	Swine	H1	N1	USA	NorthAmerica	1942
N1g2.1	CY045742	swine/USA/1976/1931	Swine	H1	N1	USA	NorthAmerica	1931
N1g2.1	CY045750	swine/USA/1976-MA/1931	Swine	H1	N1	USA	NorthAmerica	1931
N1g2.1	EU139834	swine/Iowa/1945	Swine	H1	N1	USA	NorthAmerica	1945
N1g2.1	EU139836	swine/Iowa/1973	Swine	H1	N1	USA	NorthAmerica	1973
N1g2.2	CY022415	swine/Wisconsin/1/1971	Swine	H1	N1	USA	NorthAmerica	1971
N1g2.2	CY022343	swine/Illinois/1/1975	Swine	H1	N1	USA	NorthAmerica	1975
N1g2.2	CY022399	swine/Tennessee/1/1975	Swine	H1	N1	USA	NorthAmerica	1975
N1g2.2	CY022439	swine/Wisconsin/2/1970	Swine	H1	N1	USA	NorthAmerica	1970
N1g2.2	CY026285	swine/Wisconsin/1/1957	Swine	H1	N1	USA	NorthAmerica	1957
N1g2.2	EU139835	swine/Wisconsin/1/1968	Swine	H1	N1	USA	NorthAmerica	1968
N1g2.2	CY032215	swine/Wisconsin/1/1961	Swine	H1	N1	USA	NorthAmerica	1961
N1g2.2	CY026293	swine/Wisconsin/1/1967	Swine	H1	N1	USA	NorthAmerica	1967
N1g2.2	CY026301	swine/Wisconsin/2/1966	Swine	H1	N1	USA	NorthAmerica	1966
N1g2.3	AB434402	swine/Niigata/1/1977	Swine	H1	N1	Japan	Asia	1977
N1g2.3	AB434386	swine/Kyoto/3/1979	Swine	H1	N1	Japan	Asia	1979
N1g2.3	AB434394	swine/Hokkaido/2/1981	Swine	H1	N1	Japan	Asia	1981
N1g2.3	CY026477	swine/Tennessee/105/1977	Swine	H1	N1	USA	NorthAmerica	1977
N1g2.3	CY026485	swine/Tennessee/106/1977	Swine	H1	N1	USA	NorthAmerica	1977
N1g2.3	CY026493	swine/Tennessee/112/1977	Swine	H1	N1	USA	NorthAmerica	1977
N1g2.3	CY027301	swine/Tennessee/118/1977	Swine	H1	N1	USA	NorthAmerica	1977
N1g2.3	CY032931	swine/Tennessee/109/1977	Swine	H1	N1	USA	NorthAmerica	1977
N1g2.3	CY025004	swine/Arizona/148/1977	Swine	H1	N1	USA	NorthAmerica	1977
N1g2.3	CY036865	swine/Tennessee/107/1977	Swine	H1	N1	USA	NorthAmerica	1977
N1g2.3	U86144	Swine/Quebec/192/81	Swine	H1	N1	Canada	NorthAmerica	1981
N1g2.3	CY022423	swine/Wisconsin/11/1980	Swine	H1	N1	USA	NorthAmerica	1980
N1g2.3	CY026437	swine/Ontario/2/1981	Swine	H1	N1	Canada	NorthAmerica	1981
N1g2.3	CY026453	swine/Ontario/6/1981	Swine	H1	N1	Canada	NorthAmerica	1981
N1g2.3	CY022383	swine/Ontario/4/1981	Swine	H1	N1	Canada	NorthAmerica	1981
N1g2.3	CY022980	swine/Ontario/1/1981	Swine	H1	N1	Canada	NorthAmerica	1981
N1g2.3	CY022391	swine/Ontario/7/1981	Swine	H1	N1	Canada	NorthAmerica	1981
N1g2.3	CY026445	swine/Ontario/3/1981	Swine	H1	N1	Canada	NorthAmerica	1981
N1g2.3	EU742638	turkey/KS/4880/1980	Avian	H1	N1	USA	NorthAmerica	1980
N1g2.3	EU735796	chicken/PA/35154/1991	Avian	H1	N1	USA	NorthAmerica	1991
N1g2.3	CY022367	swine/Minnesota/5892-7/1979	Swine	H1	N1	USA	NorthAmerica	1979
N1g2.3	CY027517	swine/Tennessee/5/1978	Swine	H1	N1	USA	NorthAmerica	1978
N1g2.3	CY027309	swine/Tennessee/2/1978	Swine	H1	N1	USA	NorthAmerica	1978
N1g2.3	CY024956	swine/Tennessee/84/1977	Swine	H1	N1	USA	NorthAmerica	1977
N1g2.3	CY024972	swine/Tennessee/87/1977	Swine	H1	N1	USA	NorthAmerica	1977
N1g2.3	CY024980	swine/Tennessee/88/1977	Swine	H1	N1	USA	NorthAmerica	1977
N1g2.3	CY022303	swine/Tennessee/82/1977	Swine	H1	N1	USA	NorthAmerica	1977
N1g2.3	CY027525	swine/Tennessee/8/1978	Swine	H1	N1	USA	NorthAmerica	1978
N1g2.3	CY028429	swine/Tennessee/4/1978	Swine	H1	N1	USA	NorthAmerica	1978
N1g2.3	CY022135	swine/Tennessee/49/1977	Swine	H1	N1	USA	NorthAmerica	1977
N1g2.3	CY026141	Wisconsin/301/1976	Human	H1	N1	USA	NorthAmerica	1976
N1g2.3	CY022351	swine/Kentucky/1/1976	Swine	H1	N1	USA	NorthAmerica	1976
N1g2.3	CY022271	swine/Tennessee/10/1977	Swine	H1	N1	USA	NorthAmerica	1977
N1g2.3	CY036801	swine/Wisconsin/30954/1976	Swine	H1	N1	USA	NorthAmerica	1976
N1g2.3	CY028189	swine/Wisconsin/30747/1976	Swine	H1	N1	USA	NorthAmerica	1976
N1g2.3	CY022996	swine/Wisconsin/629/1980	Swine	H1	N1	USA	NorthAmerica	1980
N1g2.3	CY022447	swine/Wisconsin/641/1980	Swine	H1	N1	USA	NorthAmerica	1980
N1g2.3	CY022455	swine/Wisconsin/661/1980	Swine	H1	N1	USA	NorthAmerica	1980
N1g2.3	CY024996	swine/Wisconsin/663/1980	Swine	H1	N1	USA	NorthAmerica	1980
N1g2.3	CY022463	swine/Wisconsin/8/1980	Swine	H1	N1	USA	NorthAmerica	1980
N1g2.3	CY022103	swine/Iowa/4/1976	Swine	H1	N1	USA	NorthAmerica	1976
N1g2.3	CY024952	swine/Tennessee/96/1977	Swine	H1	N1	USA	NorthAmerica	1977
N1g2.3	CY026469	swine/Iowa/100/1977	Swine	H1	N1	USA	NorthAmerica	1977
N1g2.3	CY009918	swine/Tennessee/25/1977	Swine	H1	N1	USA	NorthAmerica	1977
N1g2.3	CY024944	swine/Tennessee/61/1977	Swine	H1	N1	USA	NorthAmerica	1977
N1g2.3	CY022279	swine/Tennessee/62/1977	Swine	H1	N1	USA	NorthAmerica	1977
N1g2.3	CY025059	swine/Tennessee/48/1977	Swine	H1	N1	USA	NorthAmerica	1977
N1g2.3	CY026421	swine/Tennessee/23/1976	Swine	H1	N1	USA	NorthAmerica	1976
N1g2.3	CY028181	swine/Tennessee/3/1978	Swine	H1	N1	USA	NorthAmerica	1978
N1g2.3	CY022047	swine/Tennessee/15/1976	Swine	H1	N1	USA	NorthAmerica	1976
N1g2.3	CY022055	swine/Tennessee/17/1976	Swine	H1	N1	USA	NorthAmerica	1976
N1g2.3	CY024964	swine/Tennessee/86/1977	Swine	H1	N1	USA	NorthAmerica	1977
N1g2.3	CY030737	swine/Tennessee/9/1978	Swine	H1	N1	USA	NorthAmerica	1978
N1g2.3	CY024988	swine/Tennessee/10/1978	Swine	H1	N1	USA	NorthAmerica	1978
N1g2.3	CY022407	swine/Tennessee/11/1978	Swine	H1	N1	USA	NorthAmerica	1978
N1g2.3	CY022143	swine/Tennessee/64/1977	Swine	H1	N1	USA	NorthAmerica	1977
N1g2.3	CY022287	swine/Tennessee/65/1977	Swine	H1	N1	USA	NorthAmerica	1977
N1g2.3	CY022295	swine/Tennessee/79/1977	Swine	H1	N1	USA	NorthAmerica	1977
N1g2.3	CY022956	swine/Iowa/1/1977	Swine	H1	N1	USA	NorthAmerica	1977
N1g2.3	CY022063	swine/Tennessee/19/1976	Swine	H1	N1	USA	NorthAmerica	1976
N1g2.3	CY022071	swine/Iowa/1/1976	Swine	H1	N1	USA	NorthAmerica	1976
N1g2.3	CY022031	swine/Tennessee/3/1976	Swine	H1	N1	USA	NorthAmerica	1976
N1g2.3	CY022039	swine/Tennessee/7/1976	Swine	H1	N1	USA	NorthAmerica	1976
N1g2.3	CY026461	swine/Tennessee/10/1976	Swine	H1	N1	USA	NorthAmerica	1976
N1g2.3	AF250363	NJ/11/76	Swine	H1	N1	USA	NorthAmerica	1976
N1g2.3	CY021959	NewJersey/1976	Human	H1	N1	USA	NorthAmerica	1976
N1g2.3	CY044367	NewJersey/11/1976	Human	H1	N1	USA	NorthAmerica	1976
N1g2.3	CY039993	NewJersey/8/1976	Human	H1	N1	USA	NorthAmerica	1976
N1g2.3	D31946	NewJersey/8/1976	Human	H1	N1	USA	NorthAmerica	1976
N1g2.3	M27970	NJ/8/1976	Human	H1	N1	USA	NorthAmerica	1976
N1g2.3	CY024935	swine/Minnesota/24/1975	Swine	H1	N1	USA	NorthAmerica	1975
N1g2.3	CY022359	swine/Minnesota/27/1976	Swine	H1	N1	USA	NorthAmerica	1976
N1g2.3	CY022375	swine/Nebraska/123/1977	Swine	H1	N1	USA	NorthAmerica	1977
N1g2.3	CY028437	swine/Tennessee/7/1978	Swine	H1	N1	USA	NorthAmerica	1978
N1g2.3	CY022111	swine/Tennessee/19/1977	Swine	H1	N1	USA	NorthAmerica	1977
N1g2.3	CY022119	swine/Tennessee/21/1977	Swine	H1	N1	USA	NorthAmerica	1977
N1g2.3	CY025207	swine/Tennessee/37/1977	Swine	H1	N1	USA	NorthAmerica	1977
N1g2.3	CY022127	swine/Tennessee/31/1977	Swine	H1	N1	USA	NorthAmerica	1977
N1g2.4	EU798818	swine/Korea/CAN01/2004	Swine	H1	N1	SouthKorea	Asia	2004
N1g2.4	EU798819	swine/Korea/CAS08/2005	Swine	H1	N1	SouthKorea	Asia	2005
N1g2.4	DQ923508	swine/Korea/PZ72-1/2006	Swine	H3	N1	SouthKorea	Asia	2006
N1g2.4	GQ229362	swine/HongKong/9656/2001	Swine	H1	N1	HongKong	Asia	2001
N1g2.4	EU502888	swine/Shanghai/1/2005	Swine	H1	N1	China	Asia	2005
N1g2.4	GQ422387	swine/Guangdong/103/2002	Swine	H1	N1	China	Asia	2002
N1g2.4	GQ229266	swine/HongKong/NS837/2001	Swine	H1	N1	HongKong	Asia	2001
N1g2.4	GQ229298	swine/HongKong/NS1659/2001	Swine	H1	N1	HongKong	Asia	2001
N1g2.4	GQ229282	swine/HongKong/103/1993	Swine	H1	N1	HongKong	Asia	1993
N1g2.4	DQ447185	swine/Taiwan/0408/2004	Swine	H3	N1	Taiwan	Asia	2004
N1g2.4	DQ280242	swine/Ontario/23866/04	Swine	H1	N1	Canada	NorthAmerica	2004
N1g2.4	DQ280194	swine/Ontario/57561/03	Swine	H1	N1	Canada	NorthAmerica	2003
N1g2.4	DQ280218	swine/Ontario/53518/03	Swine	H1	N1	Canada	NorthAmerica	2003
N1g2.4	DQ280251	swine/Ontario/11112/04	Swine	H1	N1	Canada	NorthAmerica	2004
N1g2.4	DQ145538	swine/Minnesota/00395/2004	Swine	H3	N1	USA	NorthAmerica	2004
N1g2.4	DQ889687	Iowa/CEID23/2005	Human	H1	N1	USA	NorthAmerica	2005
N1g2.4	EU139842	swine/Iowa/00239/2004	Swine	H1	N1	USA	NorthAmerica	2004
N1g2.4	CY040560	swine/NorthCarolina/9647/2003	Swine	H1	N1	USA	NorthAmerica	2003
N1g2.4	DQ150427	swine/MI/PU243/04	Swine	H3	N1	USA	NorthAmerica	2004
N1g2.4	EU409956	swine/Ohio/75004/04	Swine	H1	N1	USA	NorthAmerica	2004
N1g2.4	DQ280202	swine/Alberta/56626/03	Swine	H1	N1	Canada	NorthAmerica	2003
N1g2.4	U86145	Swine/Quebec/5393/91	Swine	H1	N1	Canada	NorthAmerica	1991
N1g2.4	DQ150435	swine/IN/PU542/04	Swine	H3	N1	USA	NorthAmerica	2004
N1g2.4	CY040554	swine/NorthCarolina/46203/2003	Swine	H1	N1	USA	NorthAmerica	2003
N1g2.4	EU139839	swine/NorthCarolina/36883/2002	Swine	H1	N1	USA	NorthAmerica	2002
N1g2.4	AF342820	Wisconsin/10/98	Human	H1	N1	USA	NorthAmerica	1998
N1g2.4	EU743177	chicken/NY/21665-73/1998	Avian	H1	N1	USA	NorthAmerica	1998
N1g2.4	EU139837	swine/Minnesota/37866/1999	Swine	H1	N1	USA	NorthAmerica	1999
N1g2.4	DQ280259	swine/Wisconsin/238/97	Swine	H1	N1	USA	NorthAmerica	1997
N1g2.4	CY040540	swine/NorthCarolina/41265/2005	Swine	H1	N1	USA	NorthAmerica	2005
N1g2.4	CY022319	swine/Iowa/1/1985	Swine	H1	N1	USA	NorthAmerica	1985
N1g2.4	CY027509	swine/Iowa/2/1985	Swine	H1	N1	USA	NorthAmerica	1985
N1g2.4	CY022327	swine/Iowa/3/1985	Swine	H1	N1	USA	NorthAmerica	1985
N1g2.4	CY028173	swine/Iowa/2/1987	Swine	H1	N1	USA	NorthAmerica	1987
N1g2.4	EU743145	turkey/MO/21939/1987	Avian	H1	N1	USA	NorthAmerica	1987
N1g2.4	CY022471	swine/Kansas/3228/1987	Swine	H1	N1	USA	NorthAmerica	1987
N1g2.4	CY025012	swine/Kansas/3024/1987	Swine	H1	N1	USA	NorthAmerica	1987
N1g2.4	EU409949	swine/Ohio/24366/07	Swine	H1	N1	USA	NorthAmerica	2007
N1g2.4	GQ484356	swine/Kansas/77778/2007	Swine	H1	N1	USA	NorthAmerica	2007
N1g2.4	EU604690	swine/OH/511445/2007	Swine	H1	N1	USA	NorthAmerica	2007
N1g2.4	EU743153	turkey/IA/10271-3/1990	Avian	H1	N1	USA	NorthAmerica	1990
N1g2.4	EU743161	turkey/IA/21089-3/1992	Avian	H1	N1	USA	NorthAmerica	1992
N1g2.4	CY022972	swine/Iowa/31483/1988	Swine	H1	N1	USA	NorthAmerica	1988
N1g2.4	CY024927	Ohio/3559/1988	Human	H1	N1	USA	NorthAmerica	1988
N1g2.4	CY039911	Maryland/12/1991	Human	H1	N1	USA	NorthAmerica	1991
N1g2.4	CY027157	swine/Iowa/24297/1991	Swine	H1	N1	USA	NorthAmerica	1991
N1g2.4	CY022479	swine/Maryland/23239/1991	Swine	H1	N1	USA	NorthAmerica	1991
N1g2.4	CY040577	swine/NorthCarolina/38767/2003	Swine	H1	N1	USA	NorthAmerica	2003
N1g2.4	CY040558	swine/NorthCarolina/47437/2003	Swine	H1	N1	USA	NorthAmerica	2003
N1g2.4	CY040548	swine/NorthCarolina/43110/2003	Swine	H1	N1	USA	NorthAmerica	2003
N1g2.4	CY040570	swine/NorthCarolina/34562/2003	Swine	H1	N1	USA	NorthAmerica	2003
N1g2.4	CY040580	swine/NorthCarolina/43110/2003	Swine	H1	N1	USA	NorthAmerica	2003
N1g2.4	CY028782	swine/California/T9001707/1991	Swine	H1	N1	USA	NorthAmerica	1991
N1g2.4	CY035072	swine/Memphis/1/1990	Swine	H1	N1	USA	NorthAmerica	1990
N1g2.4	CY022431	swine/Wisconsin/1915/1988	Swine	H1	N1	USA	NorthAmerica	1988
N1g2.4	CY039919	swine/Wisconsin/1915/1988	Swine	H1	N1	USA	NorthAmerica	1988
N1g2.4	EU409961	swine/Ohio/C62006/06	Swine	H1	N1	USA	NorthAmerica	2006
N1g2.4	U53166	WI/4754/1994	Human	H1	N1	USA	NorthAmerica	1994
N1g2.4	CY040562	swine/NorthCarolina/28126/2003	Swine	H1	N1	USA	NorthAmerica	2003
N1g2.4	CY040566	swine/NorthCarolina/46130/2003	Swine	H1	N1	USA	NorthAmerica	2003
N1g2.4	CY040574	swine/NorthCarolina/26292/2003	Swine	H1	N1	USA	NorthAmerica	2003
N1g2.4	CY039927	swine/Indiana/1726/1988	Swine	H1	N1	USA	NorthAmerica	1988
N1g2.4	CY040544	swine/NorthCarolina/7386/2004	Swine	H1	N1	USA	NorthAmerica	2004
N1g2.4	CY040546	swine/NorthCarolina/7571/2003	Swine	H1	N1	USA	NorthAmerica	2003
N1g2.4	CY040550	swine/NorthCarolina/43951/2003	Swine	H1	N1	USA	NorthAmerica	2003
N1g2.4	CY040552	swine/NorthCarolina/44012/2003	Swine	H1	N1	USA	NorthAmerica	2003
N1g2.4	CY040556	swine/NorthCarolina/46858/2003	Swine	H1	N1	USA	NorthAmerica	2003
N1g2.4	CY040564	swine/NorthCarolina/43904/2003	Swine	H1	N1	USA	NorthAmerica	2003
N1g2.4	CY040568	swine/NorthCarolina/901/2003	Swine	H1	N1	USA	NorthAmerica	2003
N1g2.4	CY040572	swine/NorthCarolina/12869/2003	Swine	H1	N1	USA	NorthAmerica	2003
N1g2.4	CY040575	swine/NorthCarolina/35002/2003	Swine	H1	N1	USA	NorthAmerica	2003
N1g2.4	CY040579	swine/NorthCarolina/42577/2003	Swine	H1	N1	USA	NorthAmerica	2003
N1g2.4	CY022335	swine/Iowa/17672/1988	Swine	H1	N1	USA	NorthAmerica	1988
N1g2.4	FJ357106	turkey/NC/17026/1988	Avian	H1	N1	USA	NorthAmerica	1988
N1g2.4	EU735788	turkey/NC/19762/1988	Avian	H1	N1	USA	NorthAmerica	1988
N1g2.4	CY022964	swine/Iowa/1/1987	Swine	H1	N1	USA	NorthAmerica	1987
N1g2.4	CY028790	swine/Iowa/1/1986	Swine	H1	N1	USA	NorthAmerica	1986
N1g3.1.1	CY015137	ruddyturnstone/Delaware/34/1993	Avian	H2	N1	USA	NorthAmerica	1993
N1g3.1.1	AY207545	gull/Delaware/2952/88	Avian	H11	N1	USA	NorthAmerica	1988
N1g3.1.1	CY003909	herringgull/DE/698/1988	Avian	H2	N1	USA	NorthAmerica	1988
N1g3.1.1	CY005299	ruddyturnstone/NJ/842/1989	Avian	H11	N1	USA	NorthAmerica	1989
N1g3.1.1	CY004441	ruddyturnstone/NJ/51/1985	Avian	H11	N1	USA	NorthAmerica	1985
N1g3.1.1	AY207539	ruddyturnstone/Delaware/2589/87	Avian	H11	N1	USA	NorthAmerica	1987
N1g3.1.1	CY005128	ruddyturnstone/DE/2731/1987	Avian	H9	N1	USA	NorthAmerica	1987
N1g3.1.1	CY014594	ruddyturnstone/Delaware/2589/1987	Avian	H11	N1	USA	NorthAmerica	1987
N1g3.1.2	GQ143810	red-wingedtinamou/Argentina/MP1/2008	Avian	H1	N1	Argentina	SouthAmerica	2008
N1g3.1.3	CY015048	fowl/Rostock/45/1934	Avian	H7	N1	Germany	Europe	1934
N1g3.1.3	X52226	FPV/Rostock/34	Avian	H7	N1	Germany	Europe	1934
N1g3.1.4	CY005748	duck/NZL/76/1984	Avian	H9	N1	NewZealand	Oceania	1984
N1g3.1.4	AY207546	duck/NewZealand/76/84	Avian	H3	N1	NewZealand	Oceania	1984
N1g3.1.4	CY005686	duck/AUS/749/1980	Avian	H1	N1	Australia	Oceania	1980
N1g3.1.4	CY014624	grayteal/Australia/1/1979	Avian	H6	N1	Australia	Oceania	1979
N1g3.1.5.1	AJ410565	duck/HongKong/73/76	Avian	H6	N1	HongKong	Asia	1976
N1g3.1.5.1	CY005599	duck/HongKong/d73/1976	Avian	H6	N1	HongKong	Asia	1976
N1g3.1.5.1	DQ376690	duck/Taiwan/0526/72	Avian	H6	N1	Taiwan	Asia	1972
N1g3.1.5.1	DQ376691	chicken/Taiwan/G2/87	Avian	H6	N1	Taiwan	Asia	1987
N1g3.1.5.1	DQ376692	chicken/Taiwan/G23/87	Avian	H6	N1	Taiwan	Asia	1987
N1g3.1.5.1	EF607922	duck/PA/486/1969	Avian	H6	N1	USA	NorthAmerica	1969
N1g3.1.5.1	EU743288	duck/PA/486/1969	Avian	H6	N1	USA	NorthAmerica	1969
N1g3.1.5.2.1	AB292405	duck/HongKong/951/1980	Avian	H4	N1	HongKong	Asia	1980
N1g3.1.5.2.1	CY004468	mallardduck/ALB/46/1977	Avian	H1	N1	Canada	NorthAmerica	1977
N1g3.1.5.2.1	EU871822	turkey/Ontario/84/1983	Avian	H5	N1	Canada	NorthAmerica	1983
N1g3.1.5.2.1	AF250362	duck/Alberta/35/76	Avian	H1	N1	Canada	NorthAmerica	1976
N1g3.1.5.2.1	CY004291	mallardduck/ALB/65/1976	Avian	H1	N1	Canada	NorthAmerica	1976
N1g3.1.5.2.1	CY004711	mallardduck/ALB/26/1976	Avian	H3	N1	Canada	NorthAmerica	1976
N1g3.1.5.2.1	CY005805	mallardduck/ALB/35/1976	Avian	H1	N1	Canada	NorthAmerica	1976
N1g3.1.5.2.1	CY004962	mallardduck/ALB/291/1977	Avian	H4	N1	Canada	NorthAmerica	1977
N1g3.1.5.2.1	CY004594	mallardduck/ALB/127/1977	Avian	H1	N1	Canada	NorthAmerica	1977
N1g3.1.5.2.1	AY207543	hawk/Maryland/1/77	Avian	H6	N1	USA	NorthAmerica	1977
N1g3.1.5.2.1	AY207544	gull/Maryland/4/77	Avian	H6	N1	USA	NorthAmerica	1977
N1g3.1.5.2.1	AF250359	Duck/Ohio/30/86	Avian	H1	N1	USA	NorthAmerica	1986
N1g3.1.5.2.1	CY021431	mallard/Ohio/181/1986	Avian	H3	N1	USA	NorthAmerica	1986
N1g3.1.5.2.1	AF250358	Duck/Ohio/175/86	Avian	H1	N1	USA	NorthAmerica	1986
N1g3.1.5.2.1	CY018879	green-wingedteal/Ohio/175/1986	Avian	H2	N1	USA	NorthAmerica	1986
N1g3.1.5.2.1	CY017695	mallard/Ohio/30/1986	Avian	H2	N1	USA	NorthAmerica	1986
N1g3.1.5.2.1	CY021127	mallard/Ohio/37/1986	Avian	H2	N1	USA	NorthAmerica	1986
N1g3.1.5.2.1	CY004476	pintailduck/ALB/219/1977	Avian	H1	N1	Canada	NorthAmerica	1977
N1g3.1.5.2.1	AY633118	mallard/Alberta/743/83	Avian	H9	N1	Canada	NorthAmerica	1983
N1g3.1.5.2.1	CY005100	mallardduck/ALB/743/1983	Avian	H9	N1	Canada	NorthAmerica	1983
N1g3.1.5.2.1	EF554805	mallardduck/Minnesota/1979	Avian	H3	N1	USA	NorthAmerica	1979
N1g3.1.5.2.1	CY005868	pigeon/MN/1407/1981	Avian	H1	N1	USA	NorthAmerica	1981
N1g3.1.5.2.1	CY004144	mallardduck/ALB/730/1981	Avian	H6	N1	Canada	NorthAmerica	1981
N1g3.1.5.2.1	AY207532	turkey/Minnesota/1265/80	Avian	H6	N1	USA	NorthAmerica	1980
N1g3.1.5.2.1	CY014752	turkey/Minnesota/799/1980	Avian	H6	N1	USA	NorthAmerica	1980
N1g3.1.5.2.1	CY004484	pintailduck/ALB/238/1979	Avian	H1	N1	Canada	NorthAmerica	1979
N1g3.1.5.2.1	CY004492	mallardduck/ALB/965/1979	Avian	H1	N1	Canada	NorthAmerica	1979
N1g3.1.5.2.2	AY633334	pintail/Alberta/179/93	Avian	H6	N1	Canada	NorthAmerica	1993
N1g3.1.5.2.2	CY004260	pintail/ALB/179/1993	Avian	H6	N1	Canada	NorthAmerica	1993
N1g3.1.5.2.2	EF607907	quail/IN/38685/1993	Avian	H1	N1	USA	NorthAmerica	1993
N1g3.1.5.2.2	EU735804	quail/IN/38685/1993	Avian	H1	N1	USA	NorthAmerica	1993
N1g3.1.5.2.2	CY015445	blackduck/Ohio/95/1993	Avian	H1	N1	USA	NorthAmerica	1993
N1g3.1.5.2.2	CY018887	mallard/Ohio/118/1993	Avian	H1	N1	USA	NorthAmerica	1993
N1g3.1.5.2.2	AF250361	Duck/Ohio/118C/93	Avian	H1	N1	USA	NorthAmerica	1993
N1g3.1.5.2.2	EF607903	duck/NY/13152-13/1994	Avian	H1	N1	USA	NorthAmerica	1994
N1g3.1.5.2.2	EU026104	duck/NY/13152-13/1994	Avian	H1	N1	USA	NorthAmerica	1994
N1g3.1.5.2.2	GQ257406	unknown/NewYork/1971-40/1998	Unknown	H1	N1	USA	NorthAmerica	1998
N1g3.1.5.2.2	AF250360	Duck/Ohio/194/86	Avian	H1	N1	USA	NorthAmerica	1986
N1g3.1.5.2.2	CY017767	blackduck/Ohio/194/1986	Avian	H11	N1	USA	NorthAmerica	1986
N1g3.1.5.2.2	CY004533	mallardduck/ALB/322/1988	Avian	H1	N1	Canada	NorthAmerica	1988
N1g3.1.5.2.2	CY014568	blue-wingedteal/Alberta/141/1992	Avian	H1	N1	Canada	NorthAmerica	1992
N1g3.1.5.2.2	CY012802	mallard/Ohio/171/1990	Avian	H1	N1	USA	NorthAmerica	1990
N1g3.1.5.2.2	CY011042	green-wingedteal/Ohio/430/1987	Avian	H1	N1	USA	NorthAmerica	1987
N1g3.1.5.2.2	EU743169	turkey/SD/7034/1986	Avian	H1	N1	USA	NorthAmerica	1986
N1g3.1.5.2.2	EF607901	blue-wingedteal/LA/B228/1986	Avian	H1	N1	USA	NorthAmerica	1986
N1g3.1.5.2.2	EU743308	bluewingedteal/LA/B228/1986	Avian	H1	N1	USA	NorthAmerica	1986
N1g3.1.5.2.2	CY005415	semi-palmatedsandpiper/Brazil/43/1990	Avian	H2	N1	Brazil	SouthAmerica	1990
N1g3.1.5.2.2	AY207537	semi-palmated-sandpiper/Brazil/43/90	Avian	H2	N1	Brazil	SouthAmerica	1990
N1g3.1.5.2.3	AY207542	mallard/Alberta/76/85	Avian	H6	N1	Canada	NorthAmerica	1985
N1g3.1.5.2.3	CY004636	blue-wingedteal/ALB/452/1983	Avian	H3	N1	Canada	NorthAmerica	1983
N1g3.1.5.2.3	CY004644	mallardduck/ALB/506/1983	Avian	H9	N1	Canada	NorthAmerica	1983
N1g3.1.5.2.3	CY005345	mallardduck/Alberta/342/1983	Avian	H12	N1	Canada	NorthAmerica	1983
N1g3.1.5.2.3	CY004333	mallardduck/ALB/396/1983	Avian	H9	N1	Canada	NorthAmerica	1983
N1g3.1.5.2.4	CY014815	mallardduck/Tennessee/11464/1985	Avian	H1	N1	USA	NorthAmerica	1985
N1g3.1.5.2.5	EF607905	green-wingedteal/LA/213GW/1987	Avian	H1	N1	USA	NorthAmerica	1987
N1g3.1.5.2.6	EF607926	rhea/NorthCarolina/39482/1993	Avian	H7	N1	USA	NorthAmerica	1993
N1g3.1.5.2.6	AY207541	mallard/Alberta/99/91	Avian	H1	N1	Canada	NorthAmerica	1991
N1g3.1.5.2.6	CY003931	mallardduck/ALB/323/1988	Avian	H2	N1	Canada	NorthAmerica	1988
N1g3.1.5.2.7	CY039749	northernpintail/InteriorAlaska/1/2007	Avian	H1	N1	USA	NorthAmerica	2007
N1g3.1.5.2.7	CY005226	mallard/ALB/5/1995	Avian	H10	N1	Canada	NorthAmerica	1995
N1g3.1.5.2.7	EF607904	duck/NY/15024-21/1996	Avian	H1	N1	USA	NorthAmerica	1996
N1g3.1.5.2.7	EF607902	duck/NJ/7717-70/1995	Avian	H1	N1	USA	NorthAmerica	1995
N1g3.1.5.2.7	EU026112	duck/NJ/7717-70/1995	Avian	H1	N1	USA	NorthAmerica	1995
N1g3.1.5.2.7	CY015478	mallard/Ohio/249/1998	Avian	H6	N1	USA	NorthAmerica	1998
N1g3.1.5.2.7	CY012826	mallard/Ohio/56/1999	Avian	H1	N1	USA	NorthAmerica	1999
N1g3.1.5.2.7	CY016957	mallard/Ohio/66/1999	Avian	H1	N1	USA	NorthAmerica	1999
N1g3.1.5.2.7	CY017719	green-wingedteal/Ohio/72/1999	Avian	H1	N1	USA	NorthAmerica	1999
N1g3.1.5.2.7	CY017727	pintail/Ohio/25/1999	Avian	H1	N1	USA	NorthAmerica	1999
N1g3.1.5.2.7	CY004505	mallard/ALB/267/1996	Avian	H1	N1	Canada	NorthAmerica	1996
N1g3.1.5.2.7	CY005094	mallard/Alberta/34/2001	Avian	H7	N1	Canada	NorthAmerica	2001
N1g3.1.5.2.7	EU743518	mallard/MN/330/1999	Avian	H3	N1	USA	NorthAmerica	1999
N1g3.1.5.2.7	EU743525	mallard/MN/351/1999	Avian	H3	N1	USA	NorthAmerica	1999
N1g3.1.5.2.8	AB472051	duck/Tsukuba/561/2006	Avian	H6	N1	Japan	Asia	2006
N1g3.1.5.2.8	AB470664	duck/Hokkaido/w206/2006	Avian	H6	N1	Japan	Asia	2006
N1g3.1.5.2.8	AB470665	duck/Hokkaido/w227/2006	Avian	H6	N1	Japan	Asia	2006
N1g3.1.5.2.8	AB470666	duck/Hokkaido/w229/2006	Avian	H6	N1	Japan	Asia	2006
N1g3.1.5.2.8	AB298280	duck/Hokkaido/W159/2006	Avian	H6	N1	Japan	Asia	2006
N1g3.1.5.2.8	CY039622	northernshoveler/California/HKWF569/2007	Avian	H3	N1	USA	NorthAmerica	2007
N1g3.1.5.2.8	EF607895	blackduck/NC/674-694/2006	Avian	H5	N1	USA	NorthAmerica	2006
N1g3.1.5.2.8	EU557559	northernpintail/Alaska/44203-023/2006	Avian	H6	N1	USA	NorthAmerica	2006
N1g3.1.5.2.8	EU557560	northernpintail/Alaska/44204-108/2006	Avian	H3	N1	USA	NorthAmerica	2006
N1g3.1.5.2.8	CY033422	Americanwigeon/California/HKWF42/2007	Avian	H6	N1	USA	NorthAmerica	2007
N1g3.1.5.2.8	EF607896	duck/PA/454069/2005	Avian	H5	N1	USA	NorthAmerica	2005
N1g3.1.5.2.8	CY045401	shorebird/Delaware/189/2007	Avian	H5	N1	USA	NorthAmerica	2007
N1g3.1.5.2.8	CY043930	shorebird/Delaware/472/2007	Avian	H5	N1	USA	NorthAmerica	2007
N1g3.1.5.2.8	CY021183	mallard/Ohio/1851/2005	Avian	H11	N1	USA	NorthAmerica	2005
N1g3.1.5.2.8	CY032666	gadwall/California/HKWF100/2007	Avian	H6	N1	USA	NorthAmerica	2007
N1g3.1.5.2.8	CY032886	northernshoveler/California/HKWF115/2007	Avian	H6	N1	USA	NorthAmerica	2007
N1g3.1.5.2.8	CY032714	northernshoveler/California/HKWF383/2007	Avian	H6	N1	USA	NorthAmerica	2007
N1g3.1.5.2.8	CY034680	muteswan/Michigan/451072/2006	Avian	H5	N1	USA	NorthAmerica	2006
N1g3.1.5.2.8	EF607897	muteswan/MI/451072-2/2006	Avian	H5	N1	USA	NorthAmerica	2006
N1g3.1.5.2.8	CY031038	environment/Maryland/1189/2006	Environment	H5	N1	USA	NorthAmerica	2006
N1g3.1.5.2.8	EF426681	mallard/Manitoba/458/2005	Avian	H5	N1	Canada	NorthAmerica	2005
N1g3.1.5.2.8	EF564746	mallard/ON/499/2005	Avian	H5	N1	Canada	NorthAmerica	2005
N1g3.1.5.2.8	FJ032003	mallard/ON/499/2005	Avian	H5	N1	Canada	NorthAmerica	2005
N1g3.1.5.2.8	CY033358	Americanwigeon/California/HKWF1174/2007	Avian	H6	N1	USA	NorthAmerica	2007
N1g3.1.5.2.8	CY032926	ring-neckedduck/California/HKWF662/2007	Avian	H6	N1	USA	NorthAmerica	2007
N1g3.1.5.2.8	CY035859	northernshoveler/California/HKWF216/2007	Avian	H6	N1	USA	NorthAmerica	2007
N1g3.1.5.2.8	CY035851	northernpintail/California/HKWF151/2007	Avian	H6	N1	USA	NorthAmerica	2007
N1g3.1.5.2.8	CY033398	Americanwigeon/California/HKWF353/2007	Avian	H6	N1	USA	NorthAmerica	2007
N1g3.1.5.2.8	CY033406	ringneckedduck/California/HKWF402/2007	Avian	H6	N1	USA	NorthAmerica	2007
N1g3.1.5.2.8	CY033430	ringneckedduck/California/HKWF515/2007	Avian	H6	N1	USA	NorthAmerica	2007
N1g3.1.5.2.8	CY039566	greaterwhite-frontedgoose/California/AKS617/2007	Avian	H6	N1	USA	NorthAmerica	2007
[truncated: 2,932 more rows]

## Sheet: N2
N2g1.1	AB472016	duck/Tsukuba/168/2005	Avian	H5	N2	Japan	Asia	2005
N2g1.1	AY724264	chicken/Hebei/1/2002	Avian	H7	N2	China	Asia	2002
N2g1.1	CY005554	duck/HongKong/7/1975	Avian	H3	N2	HongKong	Asia	1975
N2g1.1	CY005626	duck/HongKong/24/1976	Avian	H4	N2	HongKong	Asia	1976
N2g1.1	AF523405	Duck/HongKong/366/78	Avian	H9	N2	HongKong	Asia	1978
N2g1.1	AB294214	duck/HongKong/960/1980	Avian	H6	N2	HongKong	Asia	1980
N2g1.1	CY031261	duck/HongKong/702/1979	Avian	H9	N2	HongKong	Asia	1979
N2g1.1	CY031277	duck/HongKong/702/1979-quailadapted	Avian	H9	N2	HongKong	Asia	1979
N2g1.1	CY031285	duck/HongKong/702/1979-quailadapted	Avian	H9	N2	HongKong	Asia	1979
N2g1.1	CY031269	duck/HongKong/702/1979-chickenadapted	Avian	H9	N2	HongKong	Asia	1979
N2g1.1	AF523403	Duck/HongKong/610/79	Avian	H9	N2	HongKong	Asia	1979
N2g1.1	AF523404	Duck/HongKong/552/79	Avian	H9	N2	HongKong	Asia	1979
N2g1.1	CY014617	duck/HongKong/d134/1977	Avian	H6	N2	HongKong	Asia	1977
N2g1.1	CY005540	duck/HongKong/319/1978	Avian	H2	N2	HongKong	Asia	1978
N2g1.1	CY005577	duck/HongKong/342/1978	Avian	H5	N2	HongKong	Asia	1978
N2g1.1	EF597311	duck/HongKong/342/1978	Avian	H5	N2	HongKong	Asia	1978
N2g1.1	AF523406	Duck/HongKong/289/78	Avian	H9	N2	HongKong	Asia	1978
N2g1.1	AF523407	Duck/HongKong/86/76	Avian	H9	N2	HongKong	Asia	1976
N2g1.1	AJ574904	turkey/England/69	Avian	H3	N2	UnitedKingdom	Europe	1969
N2g1.1	CY021383	turkey/Italy/1980	Avian	H5	N2	Italy	Europe	1980
N2g1.1	GQ247850	turkey/Italy/1980	Avian	H5	N2	Italy	Europe	1980
N2g1.1	AJ574905	turkey/England/N28/73	Avian	H5	N2	UnitedKingdom	Europe	1973
N2g1.1	CY030995	turkey/England/N28/1973	Avian	H5	N2	UnitedKingdom	Europe	1973
N2g1.1	CY005778	duck/Potsdam/1402-6/1986	Avian	H5	N2	Germany	Europe	1986
N2g1.1	DQ017487	mallard/Postdam/178-4/83	Avian	H2	N2	Germany	Europe	1983
N2g1.1	DQ017496	mallard/Postdam/178-4/83	Avian	H2	N2	Germany	Europe	1983
N2g1.1	AY968677	turkey/Canada/63	Avian	H6	N2	Canada	NorthAmerica	1963
N2g1.2.1.1	AB275660	chicken/Ibaraki/14/2005	Avian	H5	N2	Japan	Asia	2005
N2g1.2.1.1	AB275661	chicken/Ibaraki/15/2005	Avian	H5	N2	Japan	Asia	2005
N2g1.2.1.1	AB275662	chicken/Ibaraki/16/2005	Avian	H5	N2	Japan	Asia	2005
N2g1.2.1.1	AB275653	chicken/Ibaraki/6/2005	Avian	H5	N2	Japan	Asia	2005
N2g1.2.1.1	AB275652	chicken/Ibaraki/5/2005	Avian	H5	N2	Japan	Asia	2005
N2g1.2.1.1	AB275657	chicken/Ibaraki/11/2005	Avian	H5	N2	Japan	Asia	2005
N2g1.2.1.1	AB275655	chicken/Ibaraki/9/2005	Avian	H5	N2	Japan	Asia	2005
N2g1.2.1.1	AB275658	chicken/Ibaraki/12/2005	Avian	H5	N2	Japan	Asia	2005
N2g1.2.1.1	AB275659	chicken/Ibaraki/13/2005	Avian	H5	N2	Japan	Asia	2005
N2g1.2.1.1	AB275663	chicken/Ibaraki/17/2006	Avian	H5	N2	Japan	Asia	2006
N2g1.2.1.1	AB275650	chicken/Ibaraki/3/2005	Avian	H5	N2	Japan	Asia	2005
N2g1.2.1.1	AB275649	chicken/Ibaraki/2/2005	Avian	H5	N2	Japan	Asia	2005
N2g1.2.1.1	AB275656	chicken/Ibaraki/10/2005	Avian	H5	N2	Japan	Asia	2005
N2g1.2.1.1	AB261855	chicken/Ibaraki/1/2005	Avian	H5	N2	Japan	Asia	2005
N2g1.2.1.1	AB275651	chicken/Ibaraki/4/2005	Avian	H5	N2	Japan	Asia	2005
N2g1.2.1.1	AB275654	chicken/Ibaraki/8/2005	Avian	H5	N2	Japan	Asia	2005
N2g1.2.1.2	DQ256385	parrot/CA/6032/04	Avian	H5	N2	USA	NorthAmerica	2004
N2g1.2.1.2	AY497126	chicken/ElSalvador/102711-1/01	Avian	H5	N2	ElSalvador	NorthAmerica	2001
N2g1.2.1.2	AY497127	chicken/Guatemala/194573/02	Avian	H5	N2	Guatemala	NorthAmerica	2002
N2g1.2.2	EU429722	duck/EasternChina/06/2000	Avian	H5	N2	China	Asia	2000
N2g1.2.2	AB507266	chicken/Taiwan/A703-1/2008	Avian	H5	N2	Taiwan	Asia	2008
N2g1.2.2	AY573918	chicken/Taiwan/1209/03	Avian	H5	N2	Taiwan	Asia	2003
N2g1.2.2	DQ432693	chicken/Taiwan/CE9/2004)neuraminidase	Avian	H0	N2	Taiwan	Asia	2004
N2g1.2.2	FJ610129	chicken/MA/11801/1986	Avian	H5	N2	USA	NorthAmerica	1986
N2g1.2.2	EU743235	goose/OH/22911-2/1986	Avian	H5	N2	USA	NorthAmerica	1986
N2g1.2.2	FJ357093	guineafowl/OH/22911-20/1986	Avian	H5	N2	USA	NorthAmerica	1986
N2g1.2.2	EU980475	chicken/OH/22911-10/1986	Avian	H5	N2	USA	NorthAmerica	1986
N2g1.2.2	EU743060	chicken/FL/22780-2/1988	Avian	H5	N2	USA	NorthAmerica	1988
N2g1.2.2	FJ610123	chicken/NJ/12508/1986	Avian	H5	N2	USA	NorthAmerica	1986
N2g1.2.2	EU743054	chicken/NY/12004-3/1987	Avian	H5	N2	USA	NorthAmerica	1987
N2g1.2.2	FJ610136	chicken/VA/40018/1984	Avian	H5	N2	USA	NorthAmerica	1984
N2g1.2.2	CY015075	chicken/Pennsylvania/1/1983	Avian	H5	N2	USA	NorthAmerica	1983
N2g1.2.2	CY015110	chicken/Pennsylvania/1370/1983	Avian	H5	N2	USA	NorthAmerica	1983
N2g1.2.2	M11925	chicken/Pennsylvania/8125/1983	Avian	H5	N2	USA	NorthAmerica	1983
N2g1.2.2	M12051	chicken/Pennsylvania/1370/1983	Avian	H5	N2	USA	NorthAmerica	1983
N2g1.2.2	EU182267	Japanesequail/CA/K0401010/2004	Avian	H6	N2	USA	NorthAmerica	2004
N2g1.2.2	EU182275	chicken/CA/S0403106/2004	Avian	H6	N2	USA	NorthAmerica	2004
N2g1.2.2	AF474046	Chicken/California/8892/2001	Avian	H6	N2	USA	NorthAmerica	2001
N2g1.2.2	AF474047	Chicken/California/9174/2001	Avian	H6	N2	USA	NorthAmerica	2001
N2g1.2.2	AF474048	Chicken/California/9420/2001	Avian	H6	N2	USA	NorthAmerica	2001
N2g1.2.2	AF474045	Chicken/California/6643/2001	Avian	H6	N2	USA	NorthAmerica	2001
N2g1.2.2	AF457686	chicken/California/6643/01	Avian	H6	N2	USA	NorthAmerica	2001
N2g1.2.2	AF474044	Chicken/California/1316/2001	Avian	H6	N2	USA	NorthAmerica	2001
N2g1.2.2	AF474043	Chicken/California/0139/2001	Avian	H6	N2	USA	NorthAmerica	2001
N2g1.2.2	AF457711	chicken/California/139/01	Avian	H6	N2	USA	NorthAmerica	2001
N2g1.2.2	AF474039	Chicken/California/431/2000	Avian	H6	N2	USA	NorthAmerica	2000
N2g1.2.2	AF457702	chicken/California/431/00	Avian	H6	N2	USA	NorthAmerica	2000
N2g1.2.2	EU182255	chicken/CA/431/2000	Avian	H6	N2	USA	NorthAmerica	2000
N2g1.2.2	AF474042	Chicken/California/1002/2000	Avian	H6	N2	USA	NorthAmerica	2000
N2g1.2.2	AF457680	chicken/California/1002a/00	Avian	H6	N2	USA	NorthAmerica	2000
N2g1.2.2	AF474041	Chicken/California/650/2000	Avian	H6	N2	USA	NorthAmerica	2000
N2g1.2.2	AF474040	Chicken/California/465/2000	Avian	H6	N2	USA	NorthAmerica	2000
N2g1.2.2	AF457677	chicken/California/905/01	Avian	H6	N2	USA	NorthAmerica	2001
N2g1.2.2	AF457694	chicken/California/465/00	Avian	H6	N2	USA	NorthAmerica	2000
N2g1.2.2	CY003896	herringgull/DE/475/1986	Avian	H13	N2	USA	NorthAmerica	1986
N2g1.2.2	CY004452	herringgull/NJ/782/1986	Avian	H13	N2	USA	NorthAmerica	1986
N2g1.2.2	CY005066	laughinggull/DE/2838/1987	Avian	H13	N2	USA	NorthAmerica	1987
N2g1.2.2	CY020991	mallard/Ohio/81/1986	Avian	H6	N2	USA	NorthAmerica	1986
N2g1.2.2	CY004212	pintailduck/ALB/111/1985	Avian	H6	N2	Canada	NorthAmerica	1985
N2g1.2.2	CY004188	mallardduck/ALB/10/1985	Avian	H6	N2	Canada	NorthAmerica	1985
N2g1.2.2	AY633310	mallard/Alberta/98/85	Avian	H6	N2	Canada	NorthAmerica	1985
N2g1.2.2	AY633318	pintail/Alberta/113/85	Avian	H6	N2	Canada	NorthAmerica	1985
N2g1.2.2	CY005108	mallardduck/ALB/98/1985	Avian	H6	N2	Canada	NorthAmerica	1985
N2g1.2.2	CY004220	shoveler/ALB/114/1985	Avian	H6	N2	Canada	NorthAmerica	1985
N2g1.2.2	CY004196	blue-wingedteal/ALB/69/1985	Avian	H6	N2	Canada	NorthAmerica	1985
N2g1.2.2	CY016166	green-wingedteal/Ohio/86/1986	Avian	H6	N2	USA	NorthAmerica	1986
N2g1.2.2	CY018895	blackduck/Ohio/101/1986	Avian	H6	N2	USA	NorthAmerica	1986
N2g1.2.2	CY012834	pintail/Ohio/294/1988	Avian	H6	N2	USA	NorthAmerica	1988
N2g1.2.2	CY016134	pintail/Ohio/351/1987	Avian	H6	N2	USA	NorthAmerica	1987
N2g1.2.2	CY016126	blackduck/Ohio/307/1987	Avian	H6	N2	USA	NorthAmerica	1987
N2g1.2.2	CY015453	mallard/Ohio/344/1987	Avian	H6	N2	USA	NorthAmerica	1987
N2g1.2.2	EU742654	duck/NY/6874/1978	Avian	H3	N2	USA	NorthAmerica	1978
N2g1.2.2	EU743080	turkey/CO/118899/1972	Avian	H5	N2	USA	NorthAmerica	1972
N2g1.2.2	CY004578	pintailduck/ALB/86/1976	Avian	H3	N2	Canada	NorthAmerica	1976
N2g1.2.2	CY004319	mallardduck/ALB/57/1976	Avian	H5	N2	Canada	NorthAmerica	1976
N2g1.2.2	CY004050	blue-wingedteal/ALB/651/1978	Avian	H6	N2	Canada	NorthAmerica	1978
N2g1.2.2	CY004785	mallardduck/ALB/354/1978	Avian	H4	N2	Canada	NorthAmerica	1978
N2g1.2.2	CY004020	mallardduck/ALB/280/1978	Avian	H6	N2	Canada	NorthAmerica	1978
N2g1.2.2	CY004027	mallardduck/ALB/290/1978	Avian	H6	N2	Canada	NorthAmerica	1978
N2g1.2.2	CY004045	pintailduck/ALB/367/1978	Avian	H6	N2	Canada	NorthAmerica	1978
N2g1.2.2	CY014560	mallardduck/Alberta/205/1978	Avian	H6	N2	Canada	NorthAmerica	1978
N2g1.2.2	CY004001	mallardduck/ALB/250/1978	Avian	H6	N2	Canada	NorthAmerica	1978
N2g1.2.2	CY004041	pintailduck/ALB/133/1978	Avian	H6	N2	Canada	NorthAmerica	1978
N2g1.2.2	FJ517332	bluegoose/WI/711/1975	Avian	H5	N2	USA	NorthAmerica	1975
N2g1.2.2	CY004969	mallardduck/ALB/645/1980	Avian	H5	N2	Canada	NorthAmerica	1980
N2g1.2.2	CY004799	blue-wingedteal/ALB/580/1979	Avian	H4	N2	Canada	NorthAmerica	1979
N2g1.2.2	CY004806	pintailduck/ALB/599/1979	Avian	H4	N2	Canada	NorthAmerica	1979
N2g1.2.2	AB292407	mallard/Alberta/223/1979	Avian	H4	N2	Canada	NorthAmerica	1979
N2g1.2.2	CY004792	mallardduck/ALB/106/1979	Avian	H4	N2	Canada	NorthAmerica	1979
N2g1.2.2	CY014757	turkey/Minnesota/836/1980	Avian	H6	N2	USA	NorthAmerica	1980
N2g1.2.2	CY005287	ruddyturnstone/DE/2762/1987	Avian	H11	N2	USA	NorthAmerica	1987
N2g1.2.2	CY011058	mallard/Ohio/275/1987	Avian	H4	N2	USA	NorthAmerica	1987
N2g1.2.2	CY015461	green-wingedteal/Ohio/344/1986	Avian	H4	N2	USA	NorthAmerica	1986
N2g1.2.2	CY017413	mallard/Ohio/424/1988	Avian	H3	N2	USA	NorthAmerica	1988
N2g1.2.2	EU182311	turkey/MN/3397-3/1992	Avian	H5	N2	USA	NorthAmerica	1992
N2g1.2.2	AB295604	duck/Pennsylvania/10218/1984	Avian	H5	N2	USA	NorthAmerica	1984
N2g1.2.2	CY014923	blue-wingedteal/NewYork/370ac/1979	Avian	H4	N2	USA	NorthAmerica	1979
N2g1.2.2	AJ574908	turkey/Minnesota/3689-1551/81	Avian	H5	N2	USA	NorthAmerica	1981
N2g1.2.2	CY036761	mallard/Wisconsin/944/1982	Avian	H5	N2	USA	NorthAmerica	1982
N2g1.2.2	CY005908	turkey/Minnesota/833/1980	Avian	H4	N2	USA	NorthAmerica	1979
N2g1.2.2	CY014851	mallardduck/NewYork/189/1982	Avian	H5	N2	USA	NorthAmerica	1982
N2g1.2.2	CY014903	mallardduck/NewYork/170/1982	Avian	H1	N2	USA	NorthAmerica	1982
N2g1.2.2	CY018001	blue-wingedteal/Ohio/31/1999	Avian	H3	N2	USA	NorthAmerica	1999
N2g1.2.2	CY013257	pintail/Ohio/226/1998	Avian	H6	N2	USA	NorthAmerica	1998
N2g1.2.2	FJ517302	mallard/Minnesota/371/1998	Avian	H4	N2	USA	NorthAmerica	1998
N2g1.2.2	EU743115	pheasant/MD/4457/1993	Avian	H5	N2	USA	NorthAmerica	1993
N2g1.2.2	AY497124	chicken/Puebla/231-5284/98	Avian	H5	N2	Mexico	NorthAmerica	1998
N2g1.2.2	AY497123	chicken/Aguascalientes/124-3705/98	Avian	H5	N2	Mexico	NorthAmerica	1998
N2g1.2.2	FJ610083	chicken/Chiapas/28159-488/1995	Avian	H5	N2	Mexico	NorthAmerica	1995
N2g1.2.2	AY497125	chicken/Puebla/28159-474/95	Avian	H5	N2	Mexico	NorthAmerica	1995
N2g1.2.2	CY005840	chicken/Chis/15224/1997	Avian	H5	N2	Mexico	NorthAmerica	1997
N2g1.2.2	AY497121	chicken/Mexico/31381-7/94	Avian	H5	N2	Mexico	NorthAmerica	1994
N2g1.2.2	AF098558	Chicken/Puebla/14585-622/94	Avian	H5	N2	Mexico	NorthAmerica	1994
N2g1.2.2	AY497122	Chicken/Puebla/8623-607/94	Avian	H5	N2	Mexico	NorthAmerica	1994
N2g1.2.2	FJ610096	chicken/Puebla/14587-644/1994	Avian	H5	N2	Mexico	NorthAmerica	1994
N2g1.2.2	AF098557	Chicken/Puebla/8623-607/94	Avian	H5	N2	Mexico	NorthAmerica	1994
N2g1.2.2	FJ610103	chicken/Mexico/31381-2/1994	Avian	H5	N2	Mexico	NorthAmerica	1994
N2g1.2.2	AF098555	Chicken/Hidalgo/26654-1368/94	Avian	H5	N2	Mexico	NorthAmerica	1994
N2g1.2.2	AF098556	Chicken/Mexico/26654-1374/97	Avian	H5	N2	Mexico	NorthAmerica	1997
N2g1.2.2	AF098559	Chicken/Queretaro/14588-19/94	Avian	H5	N2	Mexico	NorthAmerica	1994
N2g1.2.2	AY497128	chicken/Hidalgo/232/94	Avian	H5	N2	Mexico	NorthAmerica	1994
N2g1.2.2	CY005833	chicken/Hidalgo/28159-232/1994	Avian	H5	N2	Mexico	NorthAmerica	1994
N2g1.2.2	CY015098	chicken/Queretaro/14588-19/1995	Avian	H5	N2	Mexico	NorthAmerica	1995
N2g1.2.2	FJ610117	chicken/Queretero/14588-19/1995	Avian	H5	N2	Mexico	NorthAmerica	1995
N2g1.2.2	AJ574901	chicken/Queretaro/7653-20/95	Avian	H5	N2	Mexico	NorthAmerica	1995
N2g1.2.2	FJ610077	chicken/Queretero/7653-20/1995	Avian	H5	N2	Mexico	NorthAmerica	1995
N2g1.2.2	FJ610065	chicken/Michoacan/28159-530/1995	Avian	H5	N2	Mexico	NorthAmerica	1995
N2g1.2.2	FJ610059	chicken/Guanajuato/28159-331/1995	Avian	H5	N2	Mexico	NorthAmerica	1995
N2g1.2.2	FJ610089	chicken/Hidalgo/28159-460/1995	Avian	H5	N2	Mexico	NorthAmerica	1995
N2g1.2.2	FJ610071	chicken/Jalisco/28159-600/1995	Avian	H5	N2	Mexico	NorthAmerica	1995
N2g1.2.2	FJ610110	chicken/Jalisco/14589-660/1994	Avian	H5	N2	Mexico	NorthAmerica	1994
N2g1.2.2	AY254141	Quail/PA/20304/98	Avian	H7	N2	USA	NorthAmerica	1998
N2g1.2.2	CY020783	mallard/Ohio/666/2002	Avian	H6	N2	USA	NorthAmerica	2002
N2g1.2.2	CY020839	mallard/Ohio/653/2002	Avian	H6	N2	USA	NorthAmerica	2002
N2g1.2.2	CY020807	mallard/Ohio/686/2002	Avian	H4	N2	USA	NorthAmerica	2002
N2g1.2.2	CY020831	mallard/Ohio/648/2002	Avian	H6	N2	USA	NorthAmerica	2002
N2g1.2.2	CY020823	mallard/Maryland/172/2002	Avian	H6	N2	USA	NorthAmerica	2002
N2g1.2.2	CY047706	blue-wingedteal/Saskatchewan/22542/2007	Avian	H5	N2	Canada	NorthAmerica	2007
N2g1.2.2	DQ985168	mallard/BC/373/2005	Avian	H5	N2	Canada	NorthAmerica	2005
N2g1.2.2	CY047498	mallard/BritishColumbia/07826/2005	Avian	H5	N2	Canada	NorthAmerica	2005
N2g1.2.2	CY014823	chicken/NewYork/13828-3/1995	Avian	H2	N2	USA	NorthAmerica	1995
N2g1.2.2	CY014890	duck/NewYork/16873/1999	Avian	H6	N2	USA	NorthAmerica	1999
N2g1.2.2	CY014882	chicken/NewYork/14677-13/1998	Avian	H6	N2	USA	NorthAmerica	1998
N2g1.2.2	EU182318	chicken/NY/14677-13/1998	Avian	H6	N2	USA	NorthAmerica	1998
N2g1.2.2	EU743197	chicken/NY/11602-12/1998	Avian	H3	N2	USA	NorthAmerica	1998
N2g1.2.2	AY300927	pheasant/NJ/1355/98	Avian	H5	N2	USA	NorthAmerica	1998
N2g1.2.2	EU742630	pheasant/NJ/9804565/1998	Avian	H5	N2	USA	NorthAmerica	1998
N2g1.2.2	CY047650	Americanblackduck/Quebec/11235/2006	Avian	H3	N2	Canada	NorthAmerica	2006
N2g1.2.2	CY047658	mallard/Quebec/11247/2006	Avian	H3	N2	Canada	NorthAmerica	2006
N2g1.2.2	CY047674	mallard/Quebec/11194/2006	Avian	H3	N2	Canada	NorthAmerica	2006
N2g1.2.2	CY047634	mallard/Quebec/11121/2006	Avian	H3	N2	Canada	NorthAmerica	2006
N2g1.2.2	CY047602	mallard/Quebec/11045/2006	Avian	H3	N2	Canada	NorthAmerica	2006
N2g1.2.2	CY047594	mallard/Quebec/11040/2006	Avian	H3	N2	Canada	NorthAmerica	2006
N2g1.2.2	EU743066	turkey/MN/10734-2/1995	Avian	H5	N2	USA	NorthAmerica	1995
N2g1.2.2	EU743204	guineafowl/NJ/8848-18/1998	Avian	H3	N2	USA	NorthAmerica	1998
N2g1.2.2	GQ257413	guineafowl/NewJersey/8848-17/1998	Avian	H11	N2	USA	NorthAmerica	1998
N2g1.2.2	CY013865	green-wingedteal/Ohio/178/1999	Avian	H6	N2	USA	NorthAmerica	1999
N2g1.2.2	EU743496	mallard/MN/68/1999	Avian	H3	N2	USA	NorthAmerica	1999
N2g1.2.2	EU743503	mallard/MN/290/1999	Avian	H3	N2	USA	NorthAmerica	1999
N2g1.2.2	EU743510	mallard/MN/380/1999	Avian	H3	N2	USA	NorthAmerica	1999
N2g1.2.2	CY041428	laughinggull/Delaware/12/2006	Avian	H9	N2	USA	NorthAmerica	2006
N2g1.2.2	CY041436	sanderling/Delaware/482/2006	Avian	H9	N2	USA	NorthAmerica	2006
N2g1.2.2	CY043914	shorebird/Delaware/249/2006	Avian	H9	N2	USA	NorthAmerica	2006
N2g1.2.2	GQ257383	ruddyturnstone/NewJersey/563/2006	Avian	H7	N2	USA	NorthAmerica	2006
N2g1.2.2	CY042603	ruddyturnstone/NewJersey/Sg-00567/2008	Avian	H11	N2	USA	NorthAmerica	2008
N2g1.2.2	CY038162	ruddyturnstone/NewJersey/Sg-00518/2008	Avian	H3	N2	USA	NorthAmerica	2008
N2g1.2.2	CY038157	ruddyturnstone/NewJersey/Sg-00513/2008	Avian	H3	N2	USA	NorthAmerica	2008
N2g1.2.2	CY042584	ruddyturnstone/NewJersey/Sg-00555/2008	Avian	H3	N2	USA	NorthAmerica	2008
N2g1.2.2	CY042496	ruddyturnstone/NewJersey/Sg-00519/2008	Avian	H3	N2	USA	NorthAmerica	2008
N2g1.2.2	CY042497	ruddyturnstone/NewJersey/Sg-00520/2008	Avian	H3	N2	USA	NorthAmerica	2008
N2g1.2.2	CY038032	ruddyturnstone/Delaware/Sg-00469/2008	Avian	H3	N2	USA	NorthAmerica	2008
N2g1.2.2	CY048808	ruddyturnstone/NewJersey/Sg-00548/2008	Avian	H10	N2	USA	NorthAmerica	2008
N2g1.2.2	AY300931	avian/NY/31588-2/00	Avian	H5	N2	USA	NorthAmerica	2000
N2g1.2.2	AY300932	avian/NY/31588-3/00	Avian	H5	N2	USA	NorthAmerica	2000
N2g1.2.2	AY300933	duck/NY/44018-1/00	Avian	H5	N2	USA	NorthAmerica	2000
N2g1.2.2	AY300934	duck/NY/44018-2/00	Avian	H5	N2	USA	NorthAmerica	2000
N2g1.2.2	AY300935	chukkar/NY/51375/00	Avian	H5	N2	USA	NorthAmerica	2000
N2g1.2.2	AY300936	avian/NY/53726/00	Avian	H5	N2	USA	NorthAmerica	2000
N2g1.2.2	CY021863	blue-wingedteal/Ohio/1387/2005	Avian	H6	N2	USA	NorthAmerica	2005
N2g1.2.2	AY300926	chukkar/MN/14591-7/98	Avian	H5	N2	USA	NorthAmerica	1998
N2g1.2.2	AY300928	environment/NY/5626-1/98	Environment	H5	N2	USA	NorthAmerica	1998
N2g1.2.2	AY300929	Environment/NY/5626-2/98	Environment	H5	N2	USA	NorthAmerica	1998
N2g1.2.2	AY300930	environment/NY/5626-17/98	Environment	H5	N2	USA	NorthAmerica	1998
N2g1.2.2	AY300938	unknown/NY/101250-18/01	Unknown	H5	N2	USA	NorthAmerica	2001
N2g1.2.2	AY300942	duck/NY/185502/02	Avian	H5	N2	USA	NorthAmerica	2002
N2g1.2.2	AY300943	duck/NY/186875/02	Avian	H5	N2	USA	NorthAmerica	2002
N2g1.2.2	AY300944	duck/NY/191255-79/02	Avian	H5	N2	USA	NorthAmerica	2002
N2g1.2.2	CY020815	mallard/Maryland/470/2002	Avian	H6	N2	USA	NorthAmerica	2002
N2g1.2.2	EU980496	mallard/MD/898/2002	Avian	H5	N2	USA	NorthAmerica	2002
N2g1.2.2	CY011114	mallard/Maryland/881/2002	Avian	H6	N2	USA	NorthAmerica	2002
N2g1.2.2	EU980488	mallard/MD/865/2002	Avian	H5	N2	USA	NorthAmerica	2002
N2g1.2.2	EU980525	ruddyturnstone/DE/313/2003	Avian	H5	N2	USA	NorthAmerica	2003
N2g1.2.2	EU742622	ruddyturnstone/DE/371/2003	Avian	H5	N2	USA	NorthAmerica	2003
N2g1.2.2	CY016613	mallard/Maryland/789/2002	Avian	H5	N2	USA	NorthAmerica	2002
N2g1.2.2	EU980481	mallard/MD/790/2002	Avian	H5	N2	USA	NorthAmerica	2002
N2g1.2.2	CY017847	green-wingedteal/Ohio/81/1999	Avian	H11	N2	USA	NorthAmerica	1999
N2g1.2.2	CY018009	green-wingedteal/Ohio/203/1998	Avian	H6	N2	USA	NorthAmerica	1998
N2g1.2.2	AY300941	duck/ME/151895-7A/02	Avian	H5	N2	USA	NorthAmerica	2002
N2g1.2.2	AY300937	unknown/NY/98899-6/01	Unknown	H5	N2	USA	NorthAmerica	2001
N2g1.2.2	AY300939	duck/NJ/117228-7/01	Avian	H5	N2	USA	NorthAmerica	2001
N2g1.2.2	AY300940	unknown/NY/118547-11/01	Unknown	H5	N2	USA	NorthAmerica	2001
N2g1.2.2	GQ257435	duck/NewYork/492652/2007	Avian	H5	N2	USA	NorthAmerica	2007
N2g1.2.2	CY042183	green-wingedteal/Minnesota/Sg-00199/2007	Avian	H6	N2	USA	NorthAmerica	2007
N2g1.2.2	CY042074	mallardduck/Minnesota/Sg-00106/2007	Avian	H6	N2	USA	NorthAmerica	2007
N2g1.2.2	CY042131	mallard/Minnesota/Sg-00166/2007	Avian	H6	N2	USA	NorthAmerica	2007
N2g1.2.2	CY042213	green-wingedteal/Minnesota/Sg-00222/2007	Avian	H6	N2	USA	NorthAmerica	2007
N2g1.2.2	CY042150	green-wingedteal/Minnesota/Sg-00180/2007	Avian	H6	N2	USA	NorthAmerica	2007
N2g1.2.2	CY042075	mallardduck/Minnesota/Sg-00107/2007	Avian	H6	N2	USA	NorthAmerica	2007
N2g1.2.2	CY004621	pintailduck/ALB/627/1979	Avian	H3	N2	Canada	NorthAmerica	1979
N2g1.2.2	CY005875	goose/MN/5733-1/1980	Avian	H9	N2	USA	NorthAmerica	1980
N2g1.2.2	CY004102	pintailduck/ALB/1360/1979	Avian	H6	N2	Canada	NorthAmerica	1979
N2g1.2.2	EU982318	turkey/TX/4-1-81/1981	Avian	H9	N2	USA	NorthAmerica	1981
N2g1.2.2	EU743021	chicken/NJ/17169/1993	Avian	H5	N2	USA	NorthAmerica	1993
N2g1.2.2	CY034682	chicken/Pennsylvania/3609/1993	Avian	H5	N2	USA	NorthAmerica	1993
N2g1.2.2	EU743094	chicken/PA/13609/1993	Avian	H5	N2	USA	NorthAmerica	1993
N2g1.2.2	EU743029	chicken/NY/14009/1993	Avian	H5	N2	USA	NorthAmerica	1993
N2g1.2.2	EU743100	chicken/FL/25717/1993	Avian	H5	N2	USA	NorthAmerica	1993
N2g1.2.2	EU743036	emu/TX/39924/1993	Avian	H5	N2	USA	NorthAmerica	1993
N2g1.2.2	EU743108	rhea/TX/39923/1993	Avian	H5	N2	USA	NorthAmerica	1993
N2g1.2.2	EU742933	chicken/NY/8030-2/1997	Avian	H7	N2	USA	NorthAmerica	1997
N2g1.2.2	AJ574900	chicken/NewYork/95	Avian	H7	N2	USA	NorthAmerica	1995
N2g1.2.2	AY254124	Chicken/NewYork/3112-1/95	Avian	H7	N2	USA	NorthAmerica	1995
N2g1.2.2	AY254117	Chicken/NewYork/13142-5/94	Avian	H7	N2	USA	NorthAmerica	1994
N2g1.2.2	EU742938	chicken/RI/4328-1/1995	Avian	H7	N2	USA	NorthAmerica	1995
N2g1.2.2	AY254139	guineafowl/NewYork/13820-3/97	Avian	H7	N2	USA	NorthAmerica	1997
N2g1.2.2	AY254120	Chicken/NewYork/19542-5/95	Avian	H7	N2	USA	NorthAmerica	1995
N2g1.2.2	EU742952	chicken/NY/13833-7/1995	Avian	H7	N2	USA	NorthAmerica	1995
N2g1.2.2	AY254126	Chicken/NewYork/4447-7/94	Avian	H7	N2	USA	NorthAmerica	1994
N2g1.2.2	CY014838	guineafowl/NewYork/13820-3/1995	Avian	H7	N2	USA	NorthAmerica	1995
N2g1.2.2	CY017077	bufflehead/Ohio/246/1986	Avian	H11	N2	USA	NorthAmerica	1986
N2g1.2.2	CY020719	mallard/Ohio/48/1986	Avian	H3	N2	USA	NorthAmerica	1986
N2g1.2.2	EU982310	turkey/TX/10-49-89/1989	Avian	H9	N2	USA	NorthAmerica	1989
N2g1.2.2	AY633166	mallard/Alberta/17/91	Avian	H9	N2	Canada	NorthAmerica	1991
N2g1.2.2	CY005155	mallard/ALB/17/1991	Avian	H9	N2	Canada	NorthAmerica	1991
N2g1.2.2	CY005306	mallard/ALB/124/1991	Avian	H11	N2	Canada	NorthAmerica	1991
N2g1.2.2	AY633294	mallard/Alberta/11/91	Avian	H9	N2	Canada	NorthAmerica	1991
N2g1.2.2	CY014591	mallard/Alberta/11/1991	Avian	H9	N2	Canada	NorthAmerica	1991
N2g1.2.2	AY633278	mallard/Alberta/321/88	Avian	H9	N2	Canada	NorthAmerica	1988
N2g1.2.2	CY005142	mallardduck/ALB/321/1988	Avian	H9	N2	Canada	NorthAmerica	1988
N2g1.2.2	CY011250	wigeon/Ohio/379/1988	Avian	H5	N2	USA	NorthAmerica	1988
N2g1.2.2	EU743073	turkey/MN/40550/1987	Avian	H5	N2	USA	NorthAmerica	1987
N2g1.2.2	CY020847	pintail/Ohio/73/1989	Avian	H6	N2	USA	NorthAmerica	1989
N2g1.2.2	CY004517	coot/ALB/134/1987	Avian	H6	N2	Canada	NorthAmerica	1987
N2g1.2.2	CY004525	mallardduck/ALB/294/1987	Avian	H6	N2	Canada	NorthAmerica	1987
N2g1.2.2	CY004678	mallardduck/ALB/144/1987	Avian	H3	N2	Canada	NorthAmerica	1987
N2g1.2.2	CY004832	mallardduck/ALB/630/1984	Avian	H4	N2	Canada	NorthAmerica	1984
N2g1.2.2	CY005897	duck/MN/1516/1981	Avian	H5	N2	USA	NorthAmerica	1981
N2g1.2.2	EU743275	turkey/TX/1-40-82/1982	Avian	H5	N2	USA	NorthAmerica	1982
N2g1.2.3.1	CY014874	blackduck/NewYork/184/1988	Avian	H5	N2	USA	NorthAmerica	1988
N2g1.2.3.1	CY012818	mallard/Ohio/97/1989	Avian	H4	N2	USA	NorthAmerica	1989
N2g1.2.3.1	CY016150	mallard/Ohio/94/1989	Avian	H4	N2	USA	NorthAmerica	1989
N2g1.2.3.2	AY254144	turkey/NewYork/4450-5/94	Avian	H7	N2	USA	NorthAmerica	1994
N2g1.2.3.2	AY254110	chicken/NJ/150383-7/02	Avian	H7	N2	USA	NorthAmerica	2002
N2g1.2.3.2	AY254111	chicken/NJ/151244-18/02	Avian	H7	N2	USA	NorthAmerica	2002
N2g1.2.3.2	CY022775	environment/NewYork/11678-1/2005	Environment	H7	N2	USA	NorthAmerica	2005
N2g1.2.3.2	CY022783	environment/NewYork/11678-2/2005	Environment	H7	N2	USA	NorthAmerica	2005
N2g1.2.3.2	CY022799	environment/NewYork/11678-4/2005	Environment	H7	N2	USA	NorthAmerica	2005
N2g1.2.3.2	CY024828	chicken/NewYork/11678-5/2005	Environment	H7	N2	USA	NorthAmerica	2005
N2g1.2.3.2	CY022791	environment/NewYork/11678-3/2005	Environment	H7	N2	USA	NorthAmerica	2005
N2g1.2.3.2	AY254113	Chicken/NJ/30739-6/00	Avian	H7	N2	USA	NorthAmerica	2000
N2g1.2.3.2	EU742890	chicken/FL/90348-4/2001	Avian	H7	N2	USA	NorthAmerica	2001
N2g1.2.3.2	AY254123	chicken/NY/30749-3/00	Avian	H7	N2	USA	NorthAmerica	2000
N2g1.2.3.2	AY254122	chicken/NY/22409-4/99	Avian	H7	N2	USA	NorthAmerica	1999
N2g1.2.3.2	AY254119	Chicken/NY/14858-12/99	Avian	H7	N2	USA	NorthAmerica	1999
N2g1.2.3.2	AY254121	chicken/NY/21586-8/99	Avian	H7	N2	USA	NorthAmerica	1999
N2g1.2.3.2	AY254106	avian/NY/76247-3/00	Avian	H7	N2	USA	NorthAmerica	2000
N2g1.2.3.2	EU743255	chicken/NJ/294508-12/2004	Avian	H7	N2	USA	NorthAmerica	2004
N2g1.2.3.2	CY034312	chicken/NewYork/23165-11/2005	Avian	H7	N2	USA	NorthAmerica	2005
N2g1.2.3.2	CY033227	muscovyduck/NewYork/23165-13/2005	Avian	H7	N2	USA	NorthAmerica	2005
N2g1.2.3.2	CY031725	guineafowl/NewYork/23165-12/2005	Avian	H7	N2	USA	NorthAmerica	2005
N2g1.2.3.2	CY031246	chicken/NewYork/23165-7/2005	Avian	H7	N2	USA	NorthAmerica	2005
N2g1.2.3.2	CY031078	chicken/NewYork/23165-6/2005	Avian	H7	N2	USA	NorthAmerica	2005
N2g1.2.3.2	CY034296	environment/NewYork/23165-5/2005	Environment	H7	N2	USA	NorthAmerica	2005
N2g1.2.3.2	CY034304	chicken/NewYork/23165-10/2005	Avian	H7	N2	USA	NorthAmerica	2005
N2g1.2.3.2	CY033219	environment/NewYork/23165-1/2005	Environment	H7	N2	USA	NorthAmerica	2005
N2g1.2.3.2	CY031238	environment/NewYork/23165-4/2005	Environment	H7	N2	USA	NorthAmerica	2005
N2g1.2.3.2	EU743247	environmental/NY/268925-10/2003	Environment	H7	N2	USA	NorthAmerica	2003
N2g1.2.3.2	EU742906	unknown/NY/120485-5/2001	Unknown	H7	N2	USA	NorthAmerica	2001
N2g1.2.3.2	EU742997	chicken/CT/260413-2/2003	Avian	H7	N2	USA	NorthAmerica	2003
N2g1.2.3.2	AY254147	turkey/VA/66/02	Avian	H7	N2	USA	NorthAmerica	2002
N2g1.2.3.2	AY254130	chicken/PA/143586/01	Avian	H7	N2	USA	NorthAmerica	2001
N2g1.2.3.2	CY014897	chicken/Pennsylvania/143586/2002	Avian	H7	N2	USA	NorthAmerica	2002
N2g1.2.3.2	AY254146	turkey/VA/55/02	Avian	H7	N2	USA	NorthAmerica	2002
N2g1.2.3.2	AY254148	turkey/VA/67/02	Avian	H7	N2	USA	NorthAmerica	2002
N2g1.2.3.2	AY254149	Turkey/VA/158512/02	Avian	H7	N2	USA	NorthAmerica	2002
N2g1.2.3.2	AY254142	turkey/NC/11165/O2	Avian	H7	N2	USA	NorthAmerica	2002
N2g1.2.3.2	AY254136	chicken/VA/32/02	Avian	H7	N2	USA	NorthAmerica	2002
N2g1.2.3.2	CY031741	environment/NewYork/31621-3/2005	Environment	H7	N2	USA	NorthAmerica	2005
N2g1.2.3.2	CY034392	quail/NewYork/89641/2005	Avian	H7	N2	USA	NorthAmerica	2005
N2g1.2.3.2	CY031118	chicken/NewYork/30732-6/2005	Avian	H7	N2	USA	NorthAmerica	2005
N2g1.2.3.2	CY033259	chicken/NewYork/30732-11/2005	Avian	H7	N2	USA	NorthAmerica	2005
N2g1.2.3.2	CY033267	muscovyduck/NewYork/30732-13/2005	Avian	H7	N2	USA	NorthAmerica	2005
N2g1.2.3.2	CY033235	chicken/NewYork/30732-8/2005	Avian	H7	N2	USA	NorthAmerica	2005
N2g1.2.3.2	CY031110	environment/NewYork/30732-4/2005	Environment	H7	N2	USA	NorthAmerica	2005
N2g1.2.3.2	CY031126	turkey/NewYork/30732-7/2005	Avian	H7	N2	USA	NorthAmerica	2005
N2g1.2.3.2	CY031733	quail/NewYork/30732-12/2005	Avian	H7	N2	USA	NorthAmerica	2005
N2g1.2.3.2	CY033243	chicken/NewYork/30732-9/2005	Avian	H7	N2	USA	NorthAmerica	2005
N2g1.2.3.2	CY033251	chicken/NewYork/30732-10/2005	Avian	H7	N2	USA	NorthAmerica	2005
N2g1.2.3.2	CY036729	environment/NewYork/30732-1/2005	Environment	H7	N2	USA	NorthAmerica	2005
N2g1.2.3.2	CY031094	environment/NewYork/30732-2/2005	Environment	H7	N2	USA	NorthAmerica	2005
N2g1.2.3.2	CY031102	environment/NewYork/30732-3/2005	Environment	H7	N2	USA	NorthAmerica	2005
N2g1.2.3.2	CY033275	environment/NewYork/31621-2/2005	Environment	H7	N2	USA	NorthAmerica	2005
N2g1.2.3.2	CY033283	guineafowl/NewYork/31621-8/2005	Avian	H7	N2	USA	NorthAmerica	2005
N2g1.2.3.2	CY031749	chicken/NewYork/31621-9/2005	Avian	H7	N2	USA	NorthAmerica	2005
N2g1.2.3.2	CY031086	environment/NewYork/30720-3/2005	Environment	H7	N2	USA	NorthAmerica	2005
N2g1.2.3.2	CY046997	environment/NewYork/30720-1/2005	Environment	H7	N2	USA	NorthAmerica	2005
N2g1.2.3.2	CY034336	environment/NewYork/31621-5/2005	Environment	H7	N2	USA	NorthAmerica	2005
N2g1.2.3.2	CY035908	environment/NewYork/31621-1/2005	Environment	H7	N2	USA	NorthAmerica	2005
N2g1.2.3.2	CY031190	chicken/NewYork/46545-2/2006	Avian	H7	N2	USA	NorthAmerica	2006
N2g1.2.3.2	CY031022	environment/NewYork/3185-1/2006	Environment	H7	N2	USA	NorthAmerica	2006
N2g1.2.3.2	CY028558	environment/NewYork/3185-3/2006	Environment	H7	N2	USA	NorthAmerica	2006
N2g1.2.3.2	CY028622	environment/NewYork/29047-3/2006	Environment	H7	N2	USA	NorthAmerica	2006
N2g1.2.3.2	CY031046	environment/NewYork/46545-1/2006	Environment	H7	N2	USA	NorthAmerica	2006
N2g1.2.3.2	CY028606	environment/NewYork/29047-1/2006	Environment	H7	N2	USA	NorthAmerica	2006
N2g1.2.3.2	CY028614	environment/NewYork/29047-2/2006	Environment	H7	N2	USA	NorthAmerica	2006
N2g1.2.3.2	CY028630	chicken/NewYork/29047-4/2006	Avian	H7	N2	USA	NorthAmerica	2006
N2g1.2.3.2	CY028509	guineafowl/NewYork/143646-3/2005	Avian	H7	N2	USA	NorthAmerica	2005
N2g1.2.3.2	CY028517	pheasant/NewYork/143646-4/2005	Avian	H7	N2	USA	NorthAmerica	2005
N2g1.2.3.2	CY028525	duck/NewYork/143646-5/2005	Avian	H7	N2	USA	NorthAmerica	2005
N2g1.2.3.2	CY035988	chicken/NewYork/19495-4/2006	Avian	H7	N2	USA	NorthAmerica	2006
N2g1.2.3.2	CY036004	Muscovyduck/NewYork/19495-7/2006	Avian	H7	N2	USA	NorthAmerica	2006
N2g1.2.3.2	CY028501	environment/NewYork/143646-1/2005	Environment	H7	N2	USA	NorthAmerica	2005
N2g1.2.3.2	CY047005	chicken/NewYork/19495-5/2006	Avian	H7	N2	USA	NorthAmerica	2006
N2g1.2.3.2	CY034192	chicken/NewYork/143646-2/2005	Avian	H7	N2	USA	NorthAmerica	2005
N2g1.2.3.2	CY035996	Guineafowl/NewYork/19495-6/2006	Avian	H7	N2	USA	NorthAmerica	2006
N2g1.2.3.2	CY034904	chicken/NewYork/19495-2/2006	Avian	H7	N2	USA	NorthAmerica	2006
N2g1.2.3.2	CY034912	chicken/NewYork/19495-3/2006	Avian	H7	N2	USA	NorthAmerica	2006
N2g1.2.3.2	CY029867	environment/NewYork/3185-4/2006	Environment	H7	N2	USA	NorthAmerica	2006
N2g1.2.3.2	CY036012	chicken/NewYork/19499-1/2006	Avian	H7	N2	USA	NorthAmerica	2006
N2g1.2.3.2	CY034248	chicken/NewYork/19499/2005	Avian	H7	N2	USA	NorthAmerica	2005
N2g1.2.3.2	CY028550	environment/NewYork/3185-2/2006	Environment	H7	N2	USA	NorthAmerica	2006
N2g1.2.3.2	CY028566	environment/NewYork/3185-5/2006	Environment	H7	N2	USA	NorthAmerica	2006
N2g1.2.3.2	CY034872	unknown/NewYork/11675/2005	Unknown	H7	N2	USA	NorthAmerica	2005
N2g1.2.3.2	CY033211	chicken/NewYork/22067-9/2005	Avian	H7	N2	USA	NorthAmerica	2005
N2g1.2.3.2	CY033203	chicken/NewYork/22067-8/2005	Avian	H7	N2	USA	NorthAmerica	2005
N2g1.2.3.2	CY033195	environment/NewYork/22067-6/2005	Environment	H7	N2	USA	NorthAmerica	2005
N2g1.2.3.2	CY031062	environment/NewYork/22067-5/2005	Environment	H7	N2	USA	NorthAmerica	2005
N2g1.2.3.2	CY034288	duck/NewYork/22067-11/2005	Avian	H7	N2	USA	NorthAmerica	2005
N2g1.2.3.2	CY034280	guineafowl/NewYork/22067-10/2005	Avian	H7	N2	USA	NorthAmerica	2005
N2g1.2.3.2	CY024852	environment/NewYork/22067-3/2005	Environment	H7	N2	USA	NorthAmerica	2005
N2g1.2.3.2	CY029851	environment/NewYork/22067-1/2005	Environment	H7	N2	USA	NorthAmerica	2005
N2g1.2.3.2	CY029859	environment/NewYork/22067-2/2005	Environment	H7	N2	USA	NorthAmerica	2005
N2g1.2.3.2	CY031054	environment/NewYork/22067-4/2005	Environment	H7	N2	USA	NorthAmerica	2005
N2g1.2.3.2	CY031637	chicken/NewYork/22067-7/2005	Avian	H7	N2	USA	NorthAmerica	2005
N2g1.2.3.2	CY031645	chicken/NewYork/22067-12/2005	Avian	H7	N2	USA	NorthAmerica	2005
N2g1.2.3.2	CY028574	guineafowl/NewYork/8391-1/2006	Avian	H7	N2	USA	NorthAmerica	2006
N2g1.2.3.2	CY028533	environment/NewYork/3181-1/2006	Environment	H7	N2	USA	NorthAmerica	2006
N2g1.2.3.2	CY034240	guineafowl/NewYork/32084/2006	Avian	H7	N2	USA	NorthAmerica	2006
N2g1.2.3.2	CY036020	environment/NewYork/19501-3/2006	Environment	H7	N2	USA	NorthAmerica	2006
N2g1.2.3.2	CY022767	chukar/NewYork/11653-1/2005	Avian	H7	N2	USA	NorthAmerica	2005
N2g1.2.3.2	CY037073	unknown/NewYork/11646-8/2005	Unknown	H7	N2	USA	NorthAmerica	2005
N2g1.2.3.2	CY034848	Muscovyduck/NewYork/11646-4/2005	Avian	H7	N2	USA	NorthAmerica	2005
N2g1.2.3.2	CY035948	chicken/NewYork/11646-2/2005	Avian	H7	N2	USA	NorthAmerica	2005
N2g1.2.3.2	CY034856	unknown/NewYork/11646-5/2005	Unknown	H7	N2	USA	NorthAmerica	2005
N2g1.2.3.2	CY034864	unknown/NewYork/11646-6/2005	Unknown	H7	N2	USA	NorthAmerica	2005
N2g1.2.3.2	CY035956	Guineafowl/NewYork/11646-3/2005	Avian	H7	N2	USA	NorthAmerica	2005
N2g1.2.3.2	CY028590	environment/NewYork/19501-1/2006	Environment	H7	N2	USA	NorthAmerica	2006
N2g1.2.3.2	CY028598	guineafowl/NewYork/19501-4/2006	Avian	H7	N2	USA	NorthAmerica	2006
N2g1.2.3.2	CY036028	unknown/NewYork/19501-5/2006	Unknown	H7	N2	USA	NorthAmerica	2006
N2g1.2.3.2	CY028542	chicken/NewYork/3181-5/2006	Avian	H7	N2	USA	NorthAmerica	2006
N2g1.2.3.2	CY035916	environment/NewYork/63806-4/2005	Environment	H7	N2	USA	NorthAmerica	2005
N2g1.2.3.2	CY034840	chicken/NewYork/10508/2005	Avian	H7	N2	USA	NorthAmerica	2005
N2g1.2.3.2	CY028493	environment/NewYork/139052/2005	Environment	H7	N2	USA	NorthAmerica	2005
N2g1.2.3.2	CY034344	chicken/NewYork/63806-12/2005	Avian	H7	N2	USA	NorthAmerica	2005
N2g1.2.3.2	CY037017	chicken/NewYork/63806-11/2005	Avian	H7	N2	USA	NorthAmerica	2005
N2g1.2.3.2	CY033315	quail/NewYork/63806-13/2005	Avian	H7	N2	USA	NorthAmerica	2005
N2g1.2.3.2	CY033307	chicken/NewYork/63806-8/2005	Avian	H7	N2	USA	NorthAmerica	2005
N2g1.2.3.2	CY036737	environment/NewYork/81928-2/2005	Environment	H7	N2	USA	NorthAmerica	2005
N2g1.2.3.2	CY028582	chicken/NewYork/8391-2/2006	Avian	H7	N2	USA	NorthAmerica	2006
N2g1.2.3.2	CY034737	environment/NewYork/3181-2/2006	Environment	H7	N2	USA	NorthAmerica	2006
N2g1.2.3.2	AY831673	chicken/MD/MINHMA/2004	Avian	H7	N2	USA	NorthAmerica	2004
N2g1.2.3.2	CY034376	duck/NewYork/88291-13/2005	Avian	H7	N2	USA	NorthAmerica	2005
N2g1.2.3.2	CY034368	chicken/NewYork/88291-11/2005	Avian	H7	N2	USA	NorthAmerica	2005
N2g1.2.3.2	CY037041	duck/NewYork/88291-12/2005	Avian	H7	N2	USA	NorthAmerica	2005
N2g1.2.3.2	CY034800	chicken/NewYork/88291-8/2005	Avian	H7	N2	USA	NorthAmerica	2005
N2g1.2.3.2	CY037033	environment/NewYork/88291-2/2005	Environment	H7	N2	USA	NorthAmerica	2005
N2g1.2.3.2	CY037025	environment/NewYork/88291-1/2005	Environment	H7	N2	USA	NorthAmerica	2005
N2g1.2.3.2	CY035940	unknown/NewYork/88291-16/2005	Unknown	H7	N2	USA	NorthAmerica	2005
N2g1.2.3.2	CY036745	environment/NewYork/88291-3/2005	Environment	H7	N2	USA	NorthAmerica	2005
N2g1.2.3.2	CY035924	Guineafowl/NewYork/88291-9/2005	Avian	H7	N2	USA	NorthAmerica	2005
N2g1.2.3.2	CY034352	environment/NewYork/88291-5/2005	Environment	H7	N2	USA	NorthAmerica	2005
N2g1.2.3.2	CY034360	chicken/NewYork/88291-6/2005	Avian	H7	N2	USA	NorthAmerica	2005
N2g1.2.3.2	CY034384	unknown/NewYork/88291-17/2005	Unknown	H7	N2	USA	NorthAmerica	2005
N2g1.2.3.2	CY035932	chicken/NewYork/88291-10/2005	Avian	H7	N2	USA	NorthAmerica	2005
N2g1.2.3.2	CY037049	chicken/NewYork/88291-14/2005	Avian	H7	N2	USA	NorthAmerica	2005
N2g1.2.3.2	CY037057	chicken/NewYork/88291-15/2005	Avian	H7	N2	USA	NorthAmerica	2005
N2g1.2.3.2	CY022815	chicken/NewYork/16326-5/2005	Avian	H7	N2	USA	NorthAmerica	2005
N2g1.2.3.2	CY022823	chicken/NewYork/16330/2005	Avian	H7	N2	USA	NorthAmerica	2005
N2g1.2.3.2	CY031661	environment/NewYork/23164-1/2005	Environment	H7	N2	USA	NorthAmerica	2005
N2g1.2.3.2	CY031677	guineafowl/NewYork/23164-3-05/2005	Avian	H7	N2	USA	NorthAmerica	2005
N2g1.2.3.2	CY022807	environment/NewYork/16326-1/2005	Environment	H7	N2	USA	NorthAmerica	2005
N2g1.2.3.2	CY028485	environment/NewYork/16326-2/2005	Environment	H7	N2	USA	NorthAmerica	2005
N2g1.2.3.2	CY029835	chicken/NewYork/16326-4/2005	Avian	H7	N2	USA	NorthAmerica	2005
N2g1.2.3.2	CY031701	chicken/NewYork/23164-9/2005	Avian	H7	N2	USA	NorthAmerica	2005
N2g1.2.3.2	CY031709	muscovyduck/NewYork/23164-10/2005	Avian	H7	N2	USA	NorthAmerica	2005
N2g1.2.3.2	CY031230	chicken/NewYork/23164-6/2005	Avian	H7	N2	USA	NorthAmerica	2005
N2g1.2.3.2	CY031070	chukar/NewYork/23164-13/2005	Avian	H7	N2	USA	NorthAmerica	2005
N2g1.2.3.2	CY031669	environment/NewYork/23164-2/2005	Environment	H7	N2	USA	NorthAmerica	2005
N2g1.2.3.2	CY031685	chicken/NewYork/23164-5/2005	Avian	H7	N2	USA	NorthAmerica	2005
N2g1.2.3.2	CY031693	chicken/NewYork/23164-7/2005	Avian	H7	N2	USA	NorthAmerica	2005
N2g1.2.3.2	CY031717	turkey/NewYork/23164-11/2005	Avian	H7	N2	USA	NorthAmerica	2005
N2g1.2.3.2	CY035980	chicken/NewYork/122501-1/2005	Avian	H7	N2	USA	NorthAmerica	2005
N2g1.2.3.2	CY034896	turkey/NewYork/122501-2/2005	Avian	H7	N2	USA	NorthAmerica	2005
N2g1.2.3.2	CY034792	Muscovyduck/NewYork/87493-3/2005	Avian	H7	N2	USA	NorthAmerica	2005
N2g1.2.3.2	CY037097	chicken/NewYork/87493-2/2005	Avian	H7	N2	USA	NorthAmerica	2005
N2g1.2.3.2	CY031653	guineafowl/NewYork/22071/2005	Avian	H7	N2	USA	NorthAmerica	2005
N2g1.2.3.2	AY831671	chicken/DE/HOBO/2004	Avian	H7	N2	USA	NorthAmerica	2004
N2g1.2.3.2	AY831672	chicken/DE/VIVA/2004	Avian	H7	N2	USA	NorthAmerica	2004
N2g1.2.3.2	EU587372	NewYork/107/2003	Human	H7	N2	USA	NorthAmerica	2003
N2g1.2.3.2	CY034400	environment/NewYork/98616-2/2005	Environment	H7	N2	USA	NorthAmerica	2005
N2g1.2.3.2	EU742989	environment/NY/260422-10/2003	Environment	H7	N2	USA	NorthAmerica	2003
N2g1.2.3.2	CY037065	Guineafowl/NewYork/98616-3/2005	Avian	H7	N2	USA	NorthAmerica	2005
N2g1.2.3.2	CY034808	duck/NewYork/98616-4/2005	Avian	H7	N2	USA	NorthAmerica	2005
N2g1.2.3.2	CY034816	duck/NewYork/98616-5/2005	Avian	H7	N2	USA	NorthAmerica	2005
N2g1.2.3.2	CY034824	unknown/NewYork/98616-6/2006	Unknown	H7	N2	USA	NorthAmerica	2005
N2g1.2.3.2	CY034832	Guineafowl/NewYork/101276-1/2005	Avian	H7	N2	USA	NorthAmerica	2005
N2g1.2.3.2	CY031198	environment/NewYork/10196-1/2005	Environment	H7	N2	USA	NorthAmerica	2005
N2g1.2.3.2	CY034784	environment/NewYork/26792-4/2005	Environment	H7	N2	USA	NorthAmerica	2005
N2g1.2.3.2	CY034328	environment/NewYork/26792-2/2005	Environment	H7	N2	USA	NorthAmerica	2005
N2g1.2.3.2	CY031773	chicken/NewYork/42217/2005	Avian	H7	N2	USA	NorthAmerica	2005
N2g1.2.3.2	CY024844	chukar/NewYork/21211-7/2005	Avian	H7	N2	USA	NorthAmerica	2005
N2g1.2.3.2	CY034320	environment/NewYork/26792-1/2005	Environment	H7	N2	USA	NorthAmerica	2005
N2g1.2.3.2	CY031206	environment/NewYork/10196-2/2005	Environment	H7	N2	USA	NorthAmerica	2005
N2g1.2.3.2	CY022831	chicken/NewYork/21211-2/2005	Avian	H7	N2	USA	NorthAmerica	2005
N2g1.2.3.2	CY024836	chicken/NewYork/21211-1/2005	Avian	H7	N2	USA	NorthAmerica	2005
N2g1.2.3.2	CY031222	guineafowl/NewYork/10196-7/2005	Avian	H7	N2	USA	NorthAmerica	2005
N2g1.2.3.2	CY033291	environment/NewYork/37982-2/2005	Environment	H7	N2	USA	NorthAmerica	2005
N2g1.2.3.2	CY031757	environment/NewYork/37982-1/2005	Environment	H7	N2	USA	NorthAmerica	2005
N2g1.2.3.2	CY034888	unknown/NewYork/13479-5/2005	Unknown	H7	N2	USA	NorthAmerica	2005
N2g1.2.3.2	CY034920	environment/NewYork/26792-3/2005	Environment	H7	N2	USA	NorthAmerica	2005
N2g1.2.3.2	CY022847	duck/NewYork/21211-6/2005	Avian	H7	N2	USA	NorthAmerica	2005
N2g1.2.3.2	CY034880	unknown/NewYork/13479-3/2005	Unknown	H7	N2	USA	NorthAmerica	2005
N2g1.2.3.2	CY035964	unknown/NewYork/13479-1/2005	Unknown	H7	N2	USA	NorthAmerica	2005
N2g1.2.3.2	CY035972	unknown/NewYork/13479-2/2005	Unknown	H7	N2	USA	NorthAmerica	2005
N2g1.2.3.2	CY033299	chicken/NewYork/37982-4/2005	Avian	H7	N2	USA	NorthAmerica	2005
N2g1.2.3.2	CY031765	guineafowl/NewYork/37982-3/2005	Avian	H7	N2	USA	NorthAmerica	2005
N2g1.2.3.2	CY031214	chicken/NewYork/10196-6/2005	Avian	H7	N2	USA	NorthAmerica	2005
N2g1.2.3.2	CY034264	chicken/NewYork/10196-4/2005	Avian	H7	N2	USA	NorthAmerica	2005
N2g1.2.3.2	CY034272	chicken/NewYork/10196-5/2005	Avian	H7	N2	USA	NorthAmerica	2005
N2g1.2.3.2	CY034256	environment/NewYork/10196-3/2005	Environment	H7	N2	USA	NorthAmerica	2005
N2g1.2.3.2	AY254107	avian/NY/81746-5/00	Avian	H7	N2	USA	NorthAmerica	2000
N2g1.2.3.2	AY254105	avian/NY/118353-1/01	Avian	H7	N2	USA	NorthAmerica	2001
N2g1.2.3.2	AY254108	Chicken/NJ/118555-2/01	Avian	H7	N2	USA	NorthAmerica	2001
N2g1.2.3.2	AY254137	guineafowl/MA/148081/02	Avian	H7	N2	USA	NorthAmerica	2002
N2g1.2.3.2	EU742914	guineafowl/NJ/119063-8/2001	Avian	H7	N2	USA	NorthAmerica	2001
N2g1.2.3.2	AY254109	chicken/NJ/118878-5/01	Avian	H7	N2	USA	NorthAmerica	2001
N2g1.2.3.2	AY254116	chicken/NY/119256-7/01	Avian	H7	N2	USA	NorthAmerica	2001
N2g1.2.3.2	CY014831	guineafowl/NewYork/20221-11/1995	Avian	H2	N2	USA	NorthAmerica	1995
N2g1.2.3.2	EU742883	unknown/NY/85161/2000	Unknown	H7	N2	USA	NorthAmerica	2000
N2g1.2.3.2	AY254115	chicken/NY/119055-7/01	Avian	H7	N2	USA	NorthAmerica	2001
N2g1.2.3.2	EU742898	unknown/NY/117932-11/2001	Unknown	H7	N2	USA	NorthAmerica	2001
N2g1.2.3.2	AY254118	chicken/NY/1387-8/98	Avian	H7	N2	USA	NorthAmerica	1998
N2g1.2.3.2	AY254140	quail/NY/13989/98	Avian	H7	N2	USA	NorthAmerica	1998
N2g1.2.3.2	AY254128	Chicken/NewYork/6777-3/97	Avian	H7	N2	USA	NorthAmerica	1997
N2g1.2.3.2	AY254112	Chicken/NJ/16224-6/99	Avian	H7	N2	USA	NorthAmerica	1999
N2g1.2.3.2	EU743267	goose/NY/8600-3/1998	Avian	H7	N2	USA	NorthAmerica	1998
N2g1.2.3.2	AY254114	chicken/NJ/9777-7/98	Avian	H7	N2	USA	NorthAmerica	1998
N2g1.2.3.2	AY254145	Turkey/Pennsylvania/7975/97	Avian	H7	N2	USA	NorthAmerica	1997
N2g1.2.3.2	AY254134	chicken/PA/9800896/98	Avian	H7	N2	USA	NorthAmerica	1998
N2g1.2.3.2	AY254129	Chicken/Pennsylvania/13552-1/98	Avian	H7	N2	USA	NorthAmerica	1998
N2g1.2.3.2	AY254135	chicken/PA/9801289/98	Avian	H7	N2	USA	NorthAmerica	1998
N2g1.2.3.2	AY254125	Chicken/NewYork/3202-7/96	Avian	H7	N2	USA	NorthAmerica	1996
N2g1.2.3.2	AY254127	chicken/NY/6031-19/98	Avian	H7	N2	USA	NorthAmerica	1998
N2g1.2.3.2	AY254143	turkey/NJ/9778-8/98	Avian	H7	N2	USA	NorthAmerica	1998
N2g1.2.3.2	AY254131	chicken/PA/9701524/97	Avian	H7	N2	USA	NorthAmerica	1997
N2g1.2.3.2	AY254138	guineafowl/NJ/13246-9/98	Avian	H7	N2	USA	NorthAmerica	1998
N2g1.2.3.2	AY254132	chicken/PA/9701527/97	Avian	H7	N2	USA	NorthAmerica	1997
N2g1.2.3.2	EU742969	chicken/PA/149092-1/2002	Avian	H7	N2	USA	NorthAmerica	2002
N2g1.2.3.2	AY254133	chicken/PA/9701530/97	Avian	H7	N2	USA	NorthAmerica	1997
N2g1.2.3.2	EU742963	chicken/PA/19241/1997	Avian	H7	N2	USA	NorthAmerica	1997
N2g1.2.3.2	EU742928	chicken/PA/7777-1/1997	Avian	H7	N2	USA	NorthAmerica	1997
N2g1.2.3.2	EU742943	chicken/PA/11767/1997	Avian	H7	N2	USA	NorthAmerica	1997
N2g1.2.4.1.1	AF156395	Duck/HongKong/Y439/97	Avian	H9	N2	HongKong	Asia	1997
N2g1.2.4.1.1	EU301276	aquaticbird/Korea/KN-2/2005	Avian	H3	N2	SouthKorea	Asia	2005
N2g1.2.4.1.1	AB472018	duck/Tsukuba/28/2005	Avian	H6	N2	Japan	Asia	2005
N2g1.2.4.1.1	AB286877	duck/Hokkaido/120/2001	Avian	H6	N2	Japan	Asia	2001
N2g1.2.4.1.1	AB276116	duck/Hokkaido/95/01	Avian	H2	N2	Japan	Asia	2001
N2g1.2.4.1.2	EU301275	aquaticbird/Korea/JN-2/2006	Avian	H3	N2	SouthKorea	Asia	2006
N2g1.2.4.1.2	AY862639	chicken/Korea/S6/03	Avian	H3	N2	SouthKorea	Asia	2003
N2g1.2.4.1.2	EU301274	aquaticbird/Korea/CN-2/2004	Avian	H3	N2	SouthKorea	Asia	2004
N2g1.2.4.1.2	AY862642	duck/Korea/S9/03	Avian	H3	N2	SouthKorea	Asia	2003
N2g1.2.4.1.2	AY862644	dove/Korea/S11/03	Avian	H3	N2	SouthKorea	Asia	2003
N2g1.2.4.1.2	AY862640	duck/Korea/S7/03	Avian	H3	N2	SouthKorea	Asia	2003
N2g1.2.4.1.2	AY862641	duck/Korea/S8/03	Avian	H3	N2	SouthKorea	Asia	2003
N2g1.2.4.1.3	EU301302	duck/Korea/LPM91/2006	Avian	H3	N2	SouthKorea	Asia	2006
N2g1.2.4.1.3	EU301303	duck/Korea/LPM92/2006	Avian	H3	N2	SouthKorea	Asia	2006
N2g1.2.4.1.3	EU301300	duck/Korea/LPM86/2006	Avian	H3	N2	SouthKorea	Asia	2006
N2g1.2.4.1.3	EU301293	duck/Korea/LPM39/2005	Avian	H3	N2	SouthKorea	Asia	2005
N2g1.2.4.1.3	EU301294	chicken/Korea/LPM43/2005	Avian	H3	N2	SouthKorea	Asia	2005
N2g1.2.4.1.3	EU301295	chicken/Korea/LPM44/2005	Avian	H3	N2	SouthKorea	Asia	2005
N2g1.2.4.1.3	EU301298	duck/Korea/LPM66/2006	Avian	H3	N2	SouthKorea	Asia	2006
N2g1.2.4.1.3	EU301297	chicken/Korea/LPM61/2005	Avian	H3	N2	SouthKorea	Asia	2005
N2g1.2.4.1.3	EU301289	duck/Korea/LPM22/2005	Avian	H3	N2	SouthKorea	Asia	2005
N2g1.2.4.1.3	EU301290	duck/Korea/LPM23/2005	Avian	H3	N2	SouthKorea	Asia	2005
N2g1.2.4.1.3	EU301296	duck/Korea/LPM56/2005	Avian	H3	N2	SouthKorea	Asia	2005
N2g1.2.4.1.3	EU301301	chicken/Korea/LPM88/2006	Avian	H3	N2	SouthKorea	Asia	2006
N2g1.2.4.1.3	EU301287	chicken/Korea/LPM17/2004	Avian	H3	N2	SouthKorea	Asia	2004
N2g1.2.4.1.3	EU301288	duck/Korea/LPM18/2004	Avian	H3	N2	SouthKorea	Asia	2004
N2g1.2.4.1.3	EU301286	duck/Korea/LPM09/2004	Avian	H3	N2	SouthKorea	Asia	2004
N2g1.2.4.1.3	EU301285	chicken/Korea/LPM03/2004	Avian	H3	N2	SouthKorea	Asia	2004
N2g1.2.4.1.3	EU301284	duck/Korea/LPM01/2004	Avian	H3	N2	SouthKorea	Asia	2004
N2g1.2.4.2	FJ520162	northernpintail/California/44345-820/2007	Avian	H5	N2	USA	NorthAmerica	2007
N2g1.2.4.2	FJ520141	northernpintail/California/44221-608/2006	Avian	H1	N2	USA	NorthAmerica	2006
N2g1.2.4.2	FJ520159	northernpintail/California/44290-230/2006	Avian	H5	N2	USA	NorthAmerica	2006
N2g1.2.4.2	CY045345	northernshoveler/California/K138/2005	Avian	H6	N2	USA	NorthAmerica	2005
N2g1.2.4.2	EU735812	chicken/PA/298101-4/2004	Avian	H2	N2	USA	NorthAmerica	2004
N2g1.2.4.2	AY849791	chicken/TX/298313/04	Avian	H5	N2	USA	NorthAmerica	2004
N2g1.2.4.2	CY016158	gadwall/Ohio/37/1999	Avian	H6	N2	USA	NorthAmerica	1999
N2g1.2.4.2	FJ520140	northernpintail/California/44242-758/2006	Avian	H5	N2	USA	NorthAmerica	2006
N2g1.2.4.2	CY033446	Americangreen-wingedteal/California/HKWF609/2007	Avian	H5	N2	USA	NorthAmerica	2007
N2g1.2.4.2	CY028237	mallard/Maryland/182/2006	Avian	H5	N2	USA	NorthAmerica	2006
N2g1.2.4.2	CY045321	northernpintail/Saskatchewan/22910/2007	Avian	H3	N2	Canada	NorthAmerica	2007
N2g1.2.4.2	CY048780	mallard/SouthDakota/Sg-00457/2008	Avian	H4	N2	USA	NorthAmerica	2008
N2g1.2.4.2	CY042163	mallard/Minnesota/Sg-00187/2007	Avian	H11	N2	USA	NorthAmerica	2007
N2g1.2.4.2	CY042098	mallard/Minnesota/Sg-00129/2007	Avian	H6	N2	USA	NorthAmerica	2007
N2g1.2.4.2	FJ520161	northernpintail/California/44291-447/2006	Avian	H11	N2	USA	NorthAmerica	2006
N2g1.2.4.2	CY032698	northernshoveler/California/HKWF268/2007	Avian	H6	N2	USA	NorthAmerica	2007
N2g1.2.4.2	FJ520139	northernpintail/California/44242-732/2006	Avian	H6	N2	USA	NorthAmerica	2006
N2g1.2.4.2	FJ520147	northernpintail/California/44221-692/2006	Avian	H11	N2	USA	NorthAmerica	2006
N2g1.2.4.2	FJ520154	northernpintail/California/44221-789/2006	Avian	H5	N2	USA	NorthAmerica	2006
N2g1.2.4.2	FJ520156	northernpintail/California/44221-797/2006	Avian	H5	N2	USA	NorthAmerica	2006
N2g1.2.4.2	FJ520152	northernpintail/California/44249-053/2006	Avian	H5	N2	USA	NorthAmerica	2006
N2g1.2.4.2	DQ309439	duck/BritishColumbia/CN26-6/05	Avian	H5	N2	Canada	NorthAmerica	2005
N2g1.2.4.2	AY300945	turkey/CA/D0208652-C/02	Avian	H5	N2	USA	NorthAmerica	2002
N2g1.2.4.2	CY024812	mallard.Maryland/708/2005	Avian	H3	N2	USA	NorthAmerica	2005
N2g1.2.4.2	CY021455	mallard/Maryland/615/2005	Avian	H3	N2	USA	NorthAmerica	2005
N2g1.2.4.2	CY021271	mallard/Maryland/691/2005	Avian	H3	N2	USA	NorthAmerica	2005
N2g1.2.4.2	CY021463	mallard/Maryland/710/2005	Avian	H3	N2	USA	NorthAmerica	2005
N2g1.2.4.2	CY021279	mallard/Maryland/631/2005	Avian	H3	N2	USA	NorthAmerica	2005
N2g1.2.4.2	CY022743	mallard/Maryland/712/2005	Avian	H3	N2	USA	NorthAmerica	2005
N2g1.2.4.2	CY021263	mallard/Maryland/681/2005	Avian	H3	N2	USA	NorthAmerica	2005
N2g1.2.4.2	CY047562	mallard/Quebec/16566/2005	Avian	H11	N2	Canada	NorthAmerica	2005
N2g1.2.4.2	CY011050	blue-wingedteal/Ohio/908/2002	Avian	H3	N2	USA	NorthAmerica	2002
N2g1.2.4.2	EU871901	mallard/MN/113/2000	Avian	H5	N2	USA	NorthAmerica	2000
N2g1.2.4.2	FJ357071	mallard/MN/1/2000	Avian	H5	N2	USA	NorthAmerica	2000
N2g1.2.4.2	FJ686740	mallard/Maryland/897/2004	Avian	H5	N2	USA	NorthAmerica	2004
N2g1.2.4.2	CY042099	green-wingedteal/Minnesota/Sg-00130/2007	Avian	H3	N2	USA	NorthAmerica	2007
N2g1.2.4.2	CY041889	green-wingedteal/Minnesota/Sg-00131/2007	Avian	H3	N2	USA	NorthAmerica	2007
N2g1.2.4.2	CY042103	northernshoveler/Minnesota/Sg-00138/2007	Avian	H3	N2	USA	NorthAmerica	2007
N2g1.2.4.2	EU980503	mallard/MD/185/2003	Avian	H5	N2	USA	NorthAmerica	2003
N2g1.2.4.2	CY036036	Muscovyduck/NewYork/62095-1/2006	Avian	H5	N2	USA	NorthAmerica	2006
N2g1.2.4.2	CY019215	environment/Ohio/994/2005	Environment	H3	N2	USA	NorthAmerica	2005
N2g1.2.4.2	CY020999	environment/Ohio/1001/2005	Environment	H3	N2	USA	NorthAmerica	2005
N2g1.2.4.2	CY021167	green-wingedteal/Ohio/1747/2005	Avian	H11	N2	USA	NorthAmerica	2005
N2g1.2.4.2	CY036753	environment/NewYork/11653-1/2005	Environment	H5	N2	USA	NorthAmerica	2005
N2g1.2.4.3	CY045473	whiskeredtern/Egypt/04/2004	Avian	H6	N2	Egypt	Africa	2004
N2g1.2.4.3	AF156399	Quail/HongKong/AF157/92	Avian	H9	N2	HongKong	Asia	1992
N2g1.2.4.3	CY014618	duck/HongKong/784/1979	Avian	H9	N2	HongKong	Asia	1979
N2g1.2.4.3	AB302790	duck/HongKong/301/1978	Avian	H7	N2	HongKong	Asia	1978
N2g1.2.4.3	CY005620	dk/HongKong/293/1978	Avian	H7	N2	HongKong	Asia	1978
N2g1.2.4.3	AB277755	duck/Hokkaido/5/1977	Avian	H3	N2	Japan	Asia	1977
N2g1.2.4.3	AJ973086	duck/France/05057b/2005	Avian	H5	N2	France	Europe	2005
N2g1.2.4.3	AF508578	Duck/Germany/113/95	Avian	H9	N2	Germany	Europe	1995
N2g1.2.4.3	AF156401	Turkey/California/189/66	Avian	H9	N2	USA	NorthAmerica	1966
N2g1.2.4.3	EU743295	mallard/WI/42/1975	Avian	H5	N2	USA	NorthAmerica	1975
N2g1.2.4.3	GQ247852	turkey/Canada/1965	Avian	H6	N2	Canada	NorthAmerica	1965
N2g1.2.4.3	AB296073	turkey/Massachusetts/3740/1965	Avian	H6	N2	USA	NorthAmerica	1965
N2g1.2.4.3	AJ574906	turkey/Massachussetts/3740/65	Avian	H6	N2	USA	NorthAmerica	1965
N2g1.2.4.3	DQ067439	turkey/Wisconsin/66	Avian	H9	N2	USA	NorthAmerica	1966
N2g1.2.4.3	EU182282	turkey/WI/1966	Avian	H9	N2	USA	NorthAmerica	1966
N2g1.2.4.3	AJ574907	turkey/Wisconsin/1/66	Avian	H9	N2	USA	NorthAmerica	1966
N2g1.2.4.3	AB295602	turkey/Wisconsin/1/1966	Avian	H9	N2	USA	NorthAmerica	1966
N2g1.2.4.3	CY014665	turkey/Wisconsin/1/1966	Avian	H9	N2	USA	NorthAmerica	1966
N2g1.2.4.3	GQ247859	turkey/Wisconsin/1966	Avian	H9	N2	USA	NorthAmerica	1966
N2g1.2.4.3	CY045249	duck/Victoria/D23/1994	Avian	H4	N2	Australia	Oceania	1994
N2g1.2.4.3	CY014641	duck/NewZealand/41/1984	Avian	H5	N2	NewZealand	Oceania	1984
N2g1.2.4.3	CY028245	Eurasiancoot/WesternAustralia/2727/1979	Avian	H6	N2	Australia	Oceania	1979
N2g1.2.4.4	AB472020	duck/Chiba/5/2007	Avian	H6	N2	Japan	Asia	2007
N2g1.2.4.4	AY706954	duck/Hainan/4/2004	Avian	H6	N2	China	Asia	2004
N2g1.2.4.4	EU429741	duck/EasternChina/74/2006	Avian	H6	N2	China	Asia	2006
N2g1.2.4.5	CY022263	poultry/Italy/365/1997	Avian	H5	N2	Italy	Europe	1997
N2g1.2.4.5	CY017405	poultry/Italy/330/1997	Avian	H5	N2	Italy	Europe	1997
N2g1.2.4.5	EF597308	turkey/Italy/392/1997	Avian	H5	N2	Italy	Europe	1997
N2g1.2.4.5	EF597309	chicken/Italy/8/1998	Avian	H5	N2	Italy	Europe	1998
N2g1.2.4.5	CY022079	poultry/Italy/367/1997	Avian	H5	N2	Italy	Europe	1997
N2g1.2.4.5	CY018951	poultry/Italy/382/1997	Avian	H5	N2	Italy	Europe	1997
N2g1.2.4.5	CY020231	poultry/Italy/373/1997	Avian	H5	N2	Italy	Europe	1997
N2g1.2.4.5	CY015117	chicken/Italy/312/1997	Avian	H5	N2	Italy	Europe	1997
N2g1.2.4.6	CY041228	mallard/Netherlands/31/2006	Avian	H2	N2	Netherlands	Europe	2006
N2g1.2.4.6	CY034760	mallard/Italy/4223-2/2006	Avian	H5	N2	Italy	Europe	2006
N2g1.2.4.6	FJ432764	duck/Italy/194659/2006	Avian	H3	N2	Italy	Europe	2006
N2g1.2.4.6	AF508581	Pheasant/Ireland/PV18/97	Avian	H9	N2	Ireland	Europe	1997
N2g1.2.4.6	AJ973085	duck/France/05056a/2005	Avian	H5	N2	France	Europe	2005
N2g1.2.4.6	CY021527	turkey/Italy/1258/2005	Avian	H5	N2	Italy	Europe	2005
N2g1.2.4.6	CY022631	turkey/Italy/1325/2005	Avian	H5	N2	Italy	Europe	2005
N2g1.2.4.6	AM157359	sentinelduck/France/1043/2002	Avian	H9	N2	France	Europe	2002
N2g1.2.4.6	AJ697879	PekinDuck/France/D-1043/02	Avian	H9	N2	France	Europe	2002
N2g1.2.4.6	AJ697880	PekinDuck/France/D-1080/02	Avian	H9	N2	France	Europe	2002
N2g1.2.4.6	FJ750569	chicken/Belgium/150VB/1999	Avian	H5	N2	Belgium	Europe	1999
N2g1.2.4.6	AJ574902	Pekinduck/France/43/00	Avian	H6	N2	France	Europe	2000
N2g1.2.4.6	AJ574903	Pekinduck/France/92/00	Avian	H6	N2	France	Europe	2000
N2g1.2.4.6	CY041364	Eurasianwigeon/Sweden/1/2004	Avian	H6	N2	Sweden	Europe	2004
N2g1.2.4.7	AF203786	Chicken/Korea/MS96/96	Avian	H9	N2	SouthKorea	Asia	1996
N2g1.2.4.7	AF508582	Chicken/Korea/99029/99	Avian	H9	N2	SouthKorea	Asia	1999
N2g1.2.4.7	EF620902	Korea/KBNP-0028/2000	Avian	H9	N2	SouthKorea	Asia	2000
N2g1.2.4.7	EU253562	chicken/Korea/01310/2001	Avian	H9	N2	SouthKorea	Asia	2001
N2g1.2.4.7	AY800235	chicken/Korea/S1/2003	Avian	H9	N2	SouthKorea	Asia	2003
N2g1.2.4.7	AY790307	swine/Korea/S452/2004	Swine	H9	N2	SouthKorea	Asia	2004
N2g1.2.4.7	AY862632	chicken/Korea/S5/03	Avian	H9	N2	SouthKorea	Asia	2003
N2g1.2.4.7	AY862634	duck/Korea/S13/03	Avian	H9	N2	SouthKorea	Asia	2003
N2g1.2.4.7	AY862638	chicken/Korea/S18/03	Avian	H9	N2	SouthKorea	Asia	2003
N2g1.2.4.7	AY862637	chicken/Korea/S16/03	Avian	H9	N2	SouthKorea	Asia	2003
N2g1.2.4.7	AY862630	silkychicken/Korea/S3/03	Avian	H9	N2	SouthKorea	Asia	2003
N2g1.2.4.7	AY862631	chicken/Korea/S4/03	Avian	H9	N2	SouthKorea	Asia	2003
N2g1.2.4.7	AY862635	dove/Korea/S14/03	Avian	H9	N2	SouthKorea	Asia	2003
N2g1.2.4.7	AY862636	chicken/Korea/S15/03	Avian	H9	N2	SouthKorea	Asia	2003
N2g1.2.4.7	DQ464353	chicken/Cheongju/ADL0401/2004	Avian	H9	N2	SouthKorea	Asia	2004
N2g1.2.4.7	AY790299	swine/Korea/S190/2004	Swine	H9	N2	SouthKorea	Asia	2004
N2g1.2.4.7	EU662950	chicken/Korea/S21/2004	Avian	H9	N2	SouthKorea	Asia	2004
N2g1.2.4.7	EU662951	chicken/Korea/S21/2004	Avian	H9	N2	SouthKorea	Asia	2004
N2g1.2.4.8	CY024034	duck/Shantou/7488/2004	Avian	H9	N2	China	Asia	2004
N2g1.2.4.8	DQ092870	Pekinduck/Singapore/F59/04/98	Avian	H5	N2	Singapore	Asia	1998
N2g1.2.4.8	DQ376721	duck/Kingmen/E322/04	Avian	H6	N2	Taiwan	Asia	2004
N2g1.2.4.8	AF156400	Chicken/Korea/38349-96323/96	Avian	H9	N2	SouthKorea	Asia	1996
N2g1.2.4.8	CY005532	duck/Nanchang/1749/1992	Avian	H11	N2	China	Asia	1992
N2g1.2.4.8	EF675617	chicken/Wales/1306/2007	Avian	H7	N2	UnitedKingdom	Europe	2007
N2g1.2.4.8	CY043834	mallard/Netherlands/29/2006	Avian	H7	N2	Netherlands	Europe	2006
N2g1.2.4.8	CY041388	barnaclegoose/Netherlands/1/2005	Avian	H6	N2	Netherlands	Europe	2005
N2g1.2.4.8	CY041396	mallard/Netherlands/71/2006	Avian	H6	N2	Netherlands	Europe	2006
N2g1.2.4.8	CY043818	mallard/Netherlands/1/2007	Avian	H3	N2	Netherlands	Europe	2007
N2g1.2.4.8	CY041268	pink-footedgoose/Netherlands/1/2006	Avian	H9	N2	Netherlands	Europe	2006
N2g1.2.4.8	CY041276	Bewick''sswan/Netherlands/5/2007	Avian	H9	N2	Netherlands	Europe	2007
N2g1.2.4.8	CY043858	Eurasianwigeon/Netherlands/3/2005	Avian	H9	N2	Netherlands	Europe	2005
N2g1.2.4.8	CY043866	gadwall/Netherlands/1/2006	Avian	H9	N2	Netherlands	Europe	2006
N2g1.2.4.8	DQ251448	duck/Denmark/65047/04	Avian	H5	N2	Denmark	Europe	2004
N2g1.2.4.8	CY041420	mallard/Netherlands/26/2005	Avian	H11	N2	Netherlands	Europe	2005
N2g1.2.4.8	DQ822192	Bewick''sswan/Netherlands/1/2005	Avian	H6	N2	Netherlands	Europe	2005
N2g1.2.4.8	CY033163	duck/Tasmania/277/2007	Avian	H7	N2	Australia	Oceania	2007
N2g1.2.4.9	EU544245	white-facedwhistlingduck/Nigeria/3927-1/2007	Avian	H5	N2	Nigeria	Africa	2007
N2g1.2.4.9	EU544243	spur-wingedgoose/Nigeria/5388-2/2007	Avian	H5	N2	Nigeria	Africa	2007
N2g1.2.4.9	EU544246	spur-wingedgoose/Nigeria/5388-8/2007	Avian	H5	N2	Nigeria	Africa	2007
N2g1.2.4.9	AB485601	duck/Hokkaido/238/2008	Avian	H9	N2	Japan	Asia	2008
N2g1.2.4.9	EU429762	duck/EasternChina/164/2002	Avian	H6	N2	China	Asia	2002
N2g1.2.4.9	AB262465	duck/Hokkaido/9/99	Avian	H9	N2	Japan	Asia	1999
N2g1.2.4.9	AB276112	duck/Hokkaido/13/00	Avian	H9	N2	Japan	Asia	2000
N2g1.2.4.9	EF597305	goose/GuiYang/3799/2005	Avian	H5	N2	China	Asia	2005
N2g1.2.4.9	AB450444	duck/Hokkaido/W87/2007	Avian	H10	N2	Japan	Asia	2007
N2g1.2.4.9	AB472055	duck/Niigata/477/2007	Avian	H5	N2	Japan	Asia	2007
N2g1.2.4.9	AB472052	duck/Tsukuba/536/2006	Avian	H5	N2	Japan	Asia	2006
N2g1.2.4.9	AB490828	northernpintail/Akita/714/2006	Avian	H5	N2	Japan	Asia	2006
N2g1.2.4.9	FJ461596	swine/Korea/C12/2008	Swine	H5	N2	SouthKorea	Asia	2008
N2g1.2.4.9	AB472053	duck/Shimane/19/2006	Avian	H5	N2	Japan	Asia	2006
N2g1.2.4.9	AB472054	duck/Shimane/02/2007	Avian	H5	N2	Japan	Asia	2007
N2g1.2.4.9	FJ461597	swine/Korea/C13/2008	Swine	H5	N2	SouthKorea	Asia	2008
N2g1.2.4.9	EF634334	garganey/SanJiang/160/2006	Avian	H5	N2	China	Asia	2006
N2g1.2.4.9	EF592497	mallard/SanJiang/151/2006	Avian	H6	N2	China	Asia	2006
N2g1.2.4.9	EF634342	mallard/HeiLongjiang/131/2006	Avian	H6	N2	China	Asia	2006
N2g1.2.4.9	EU094475	mallard/SanJiang/113/2006	Avian	H6	N2	China	Asia	2006
N2g1.2.4.9	AB472017	duck/Tsukuba/9/2005	Avian	H2	N2	Japan	Asia	2005
N2g1.2.4.9	EF597303	duck/JiangXi/1286/2005	Avian	H5	N2	China	Asia	2005
N2g1.2.4.9	EF597310	duck/JiangXi/3345/2005	Avian	H5	N2	China	Asia	2005
N2g1.2.4.9	GQ184331	spotbillduck/Xuyi/18/2005	Avian	H5	N2	China	Asia	2005
N2g1.2.4.9	GQ184332	spotbillduck/Xuyi/6/2005	Avian	H11	N2	China	Asia	2005
N2g1.2.4.9	GQ184334	mallard/Xuyi/10/2005	Avian	H5	N2	China	Asia	2005
N2g1.2.4.9	CY041252	mallard/Netherlands/2/2005	Avian	H4	N2	Netherlands	Europe	2005
N2g1.2.4.9	CY041236	mallard/Netherlands/14/2007	Avian	H2	N2	Netherlands	Europe	2007
N2g1.2.4.9	EU152239	gull/Moscow/3100/2006	Avian	H6	N2	Russia	Europe	2006
N2g1.2.4.9	FJ648284	mallard/Bavaria/1/2007	Avian	H5	N2	Germany	Europe	2007
N2g1.2.4.9	CY022639	teal/Italy/3931-38/2005	Avian	H5	N2	Italy	Europe	2005
N2g1.2.4.9	DQ402042	mallard/Bavaria/1/2005	Avian	H5	N2	Germany	Europe	2005
N2g1.2.4.9	GQ162788	duck/Primorie/2621/2001	Avian	H5	N2	Russia	Europe	2001
N2g1.2.4.9	CY021511	quail/Italy/4610/2003	Avian	H7	N2	Italy	Europe	2003
N2g1.2.4.9	CY031030	duck/Italy/4609/2003	Avian	H7	N2	Italy	Europe	2003
N2g1.2.4.10	AF508575	Ostrich/SouthAfrica/9508103/95	Avian	H9	N2	SouthAfrica	Africa	1995
N2g1.2.4.10	DQ408511	chicken/SouthAfrica/AL19/02	Avian	H6	N2	SouthAfrica	Africa	2002
N2g1.2.4.10	DQ408526	chicken/SouthAfrica/UP1102/02	Avian	H6	N2	SouthAfrica	Africa	2002
N2g1.2.4.11	EU429768	duck/EasternChina/35/2006	Avian	H3	N2	China	Asia	2006
N2g1.2.4.11	EU429701	duck/EasternChina/36/2002	Avian	H3	N2	China	Asia	2002
N2g1.2.4.11	EU429782	duck/EasternChina/05/2005	Avian	H11	N2	China	Asia	2005
N2g1.2.4.11	DQ080994	duck/Yangzhou/906/2002	Avian	H11	N2	China	Asia	2002
N2g1.2.4.11	EU429745	duck/EasternChina/6/2004	Avian	H3	N2	China	Asia	2004
N2g1.2.4.11	EU429729	duck/EasternChina/36/2002	Avian	H11	N2	China	Asia	2002
N2g1.2.4.11	EU429748	duck/EasternChina/40/2003	Avian	H11	N2	China	Asia	2003
N2g1.2.4.11	DQ104702	duckbroiler/Malaysia/F189/07/04	Avian	H5	N2	Malaysia	Asia	2004
N2g1.2.4.11	DQ104703	duck/Malaysia/F118-08-04/2004	Avian	H5	N2	Malaysia	Asia	2004
N2g1.2.4.11	AB472019	duck/Tsukuba/4/2005	Avian	H9	N2	Japan	Asia	2005
N2g1.2.4.11	CY024018	duck/Shantou/163/2004	Avian	H9	N2	China	Asia	2004
N2g1.2.4.11	EU429724	duck/EasternChina/318/2003	Avian	H11	N2	China	Asia	2003
N2g1.2.4.11	AB251944	duck/Hokkaido/49/98	Avian	H9	N2	Japan	Asia	1998
N2g1.2.4.11	AB277757	swan/Shimane/48/1997	Avian	H11	N2	Japan	Asia	1997
N2g1.2.4.11	EU429791	duck/EasternChina/64/2004	Avian	H5	N2	China	Asia	2004
N2g1.2.4.11	EU429730	duck/EasternChina/48/2002	Avian	H11	N2	China	Asia	2002
N2g1.2.4.11	EU429775	duck/EasternChina/53/2006	Avian	H3	N2	China	Asia	2006
N2g1.2.4.11	EU429784	duck/EasternChina/62/2006	Avian	H3	N2	China	Asia	2006
N2g1.2.4.11	EU429769	duck/EasternChina/02/2006	Avian	H3	N2	China	Asia	2006
N2g1.2.4.11	EU429781	duck/EasternChina/03/2005	Avian	H3	N2	China	Asia	2005
N2g1.2.4.11	EU429742	duck/EasternChina/142/2006	Avian	H3	N2	China	Asia	2006
N2g1.2.4.11	EU429773	duck/EasternChina/31/2006	Avian	H3	N2	China	Asia	2006
N2g1.2.4.11	EU429772	duck/EasternChina/23/2006	Avian	H3	N2	China	Asia	2006
N2g1.2.4.11	EU429770	duck/EasternChina/04/2006	Avian	H3	N2	China	Asia	2006
N2g1.2.4.11	EU429776	duck/EasternChina/60/2006	Avian	H3	N2	China	Asia	2006
N2g1.2.4.11	EU429771	duck/EasternChina/21/2006	Avian	H3	N2	China	Asia	2006
N2g1.2.4.11	EU429777	duck/EasternChina/63/2006	Avian	H3	N2	China	Asia	2006
N2g1.2.4.11	EU429774	duck/EasternChina/42/2006	Avian	H3	N2	China	Asia	2006
N2g1.2.4.11	EU429732	duck/EasternChina/160/2003	Avian	H3	N2	China	Asia	2003
N2g1.2.4.11	EU429735	duck/EasternChina/301/2003	Avian	H11	N2	China	Asia	2003
N2g1.2.4.11	EU429738	duck/EasternChina/875/2003	Avian	H3	N2	China	Asia	2003
N2g1.2.4.11	EU429739	duck/EasternChina/901/2003	Avian	H3	N2	China	Asia	2003
N2g1.2.4.11	EU429761	duck/EasternChina/857/2003	Avian	H3	N2	China	Asia	2003
N2g1.2.4.11	EU429736	duck/EasternChina/770/2003	Avian	H3	N2	China	Asia	2003
N2g1.2.4.11	EU429767	duck/EasternChina/852/2003	Avian	H3	N2	China	Asia	2003
N2g1.2.4.11	EU429756	duck/EasternChina/866/2003	Avian	H3	N2	China	Asia	2003
N2g1.2.4.11	EU429737	duck/EasternChina/855/2003	Avian	H3	N2	China	Asia	2003
N2g1.2.4.11	EU429720	duck/EasternChina/838/2003	Avian	H3	N2	China	Asia	2003
N2g1.2.4.11	EU429721	duck/EasternChina/848/2003	Avian	H3	N2	China	Asia	2003
N2g1.2.4.11	AB298276	duck/Mongolia/54/2001	Avian	H5	N2	Mongolia	Asia	2001
N2g1.2.4.11	EU429743	duck/EasternChina/262/2002	Avian	H6	N2	China	Asia	2002
N2g1.2.4.11	EU429744	duck/EasternChina/264/2002	Avian	H5	N2	China	Asia	2002
N2g1.2.4.11	EU429760	duck/EasternChina/729/2003	Avian	H6	N2	China	Asia	2003
N2g1.3.1.1	AF156397	Chicken/HongKong/739/94	Avian	H9	N2	HongKong	Asia	1994
N2g1.3.1.1	AF156398	Chicken/Beijing/1/94	Avian	H9	N2	China	Asia	1994
N2g1.3.1.2	AF523402	Duck/Shantou/1605/01	Avian	H9	N2	China	Asia	2001
N2g1.3.1.2	AB256684	chicken/Kobe/aq26/2001	Avian	H9	N2	Japan	Asia	2001
N2g1.3.1.2	AB256716	chicken/Yokohama/aq134/2002	Avian	H9	N2	Japan	Asia	2002
N2g1.3.1.2	CY023754	chicken/Guangxi/2389/2005	Avian	H9	N2	China	Asia	2005
N2g1.3.1.2	CY023762	chicken/Guangxi/4745/2005	Avian	H9	N2	China	Asia	2005
N2g1.3.1.2	CY023834	chicken/Hunan/5700/2005	Avian	H9	N2	China	Asia	2005
N2g1.3.1.2	EU086250	chicken/Guangxi/55/2005	Avian	H9	N2	China	Asia	2005
N2g1.3.1.2	CY023746	chicken/Guangxi/1428/2005	Avian	H9	N2	China	Asia	2005
N2g1.3.1.2	CY023738	chicken/Guangxi/1032/2005	Avian	H9	N2	China	Asia	2005
N2g1.3.1.2	CY023778	chicken/Hunan/2536/2005	Avian	H9	N2	China	Asia	2005
N2g1.3.1.2	CY023794	chicken/Hunan/3369/2005	Avian	H9	N2	China	Asia	2005
N2g1.3.1.2	CY023786	chicken/Hunan/2903/2005	Avian	H9	N2	China	Asia	2005
N2g1.3.1.2	AY664704	guineafowl/HongKong/NT101/03	Avian	H9	N2	HongKong	Asia	2003
N2g1.3.1.2	AY664699	chicken/HongKong/AP45/03	Avian	H9	N2	HongKong	Asia	2003
N2g1.3.1.2	DQ226138	Gf/HK/NT101/2003	Avian	H9	N2	HongKong	Asia	2003
N2g1.3.1.2	DQ226135	Ck/HK/YU577/2003	Avian	H9	N2	HongKong	Asia	2003
N2g1.3.1.2	CY023210	chicken/Shantou/2686/2003	Avian	H9	N2	China	Asia	2003
N2g1.3.1.2	DQ226136	SCk/HK/YU663/2003	Avian	H9	N2	HongKong	Asia	2003
N2g1.3.1.2	AY664698	chicken/HongKong/CSW153/03	Avian	H9	N2	HongKong	Asia	2003
N2g1.3.1.2	AY664701	chicken/HongKong/CSW291/03	Avian	H9	N2	HongKong	Asia	2003
N2g1.3.1.2	AY664702	chicken/HongKong/CSW304/03	Avian	H9	N2	HongKong	Asia	2003
N2g1.3.1.2	DQ226137	Ck/HK/CSW161/2003	Avian	H9	N2	HongKong	Asia	2003
N2g1.3.1.2	AY664700	chicken/HongKong/BD90/03	Avian	H9	N2	HongKong	Asia	2003
N2g1.3.1.2	AY664711	pheasant/HongKong/WF54/03	Avian	H9	N2	HongKong	Asia	2003
N2g1.3.1.2	AY664707	chicken/HongKong/SSP101/03	Avian	H9	N2	HongKong	Asia	2003
N2g1.3.1.2	AY664710	pigeon/HongKong/WF53/03	Avian	H9	N2	HongKong	Asia	2003
N2g1.3.1.2	EF626678	chicken/Zhuhai/A1/2001	Avian	H9	N2	China	Asia	2001
N2g1.3.1.2	DQ064432	chicken/Shanghai/10/01	Avian	H9	N2	China	Asia	2001
N2g1.3.1.2	EU429728	duck/EasternChina/01/2001	Avian	H5	N2	China	Asia	2001
N2g1.3.1.2	EU753284	chicken/Shanghai/3/2000	Avian	H9	N2	China	Asia	2000
N2g1.3.1.2	EU753292	chicken/Shanghai/1/2001	Avian	H9	N2	China	Asia	2001
N2g1.3.1.2	EU346940	chicken/Jiangsu/L2/2005	Avian	H9	N2	China	Asia	2005
N2g1.3.1.2	EU753300	chicken/Shanghai/2/2001	Avian	H9	N2	China	Asia	2001
N2g1.3.1.2	EU753308	chicken/Shanghai/7/2001	Avian	H9	N2	China	Asia	2001
N2g1.3.1.2	DQ681217	duck/Xuzhou/05/2001	Avian	H9	N2	China	Asia	2001
N2g1.3.1.2	DQ997429	swine/Shandong/nb/2003	Swine	H9	N2	China	Asia	2003
N2g1.3.1.2	DQ997499	chicken/Beijing/nl/2002	Avian	H9	N2	China	Asia	2002
N2g1.3.1.2	EU365373	chicken/Hubei/C1/2007	Avian	H9	N2	China	Asia	2007
N2g1.3.1.2	DQ681209	duck/Zhejiang/03/2001	Avian	H9	N2	China	Asia	2001
N2g1.3.1.2	DQ997421	swine/Shandong/na/2003	Swine	H9	N2	China	Asia	2003
N2g1.3.1.2	DQ997491	chicken/Neimonggu/nk/2002	Avian	H9	N2	China	Asia	2002
N2g1.3.1.2	FJ384745	chicken/Jiangsu/7/2002	Avian	H9	N2	China	Asia	2002
N2g1.3.1.2	DQ997452	duck/Jiangsu/nf/2002	Avian	H9	N2	China	Asia	2002
N2g1.3.1.2	DQ997461	chicken/Jiangsu/ng/2001	Avian	H9	N2	China	Asia	2001
N2g1.3.1.2	DQ997438	swine/Shandong/nc/2005	Swine	H9	N2	China	Asia	2005
N2g1.3.1.2	DQ681213	duck/Xuzhou/07/2003	Avian	H9	N2	China	Asia	2003
N2g1.3.1.2	DQ997468	chicken/Yunnan/nh/2001	Avian	H9	N2	China	Asia	2001
N2g1.3.1.2	DQ681205	duck/Nanjing/01/1999	Avian	H9	N2	China	Asia	1999
N2g1.3.1.2	DQ997441	chicken/Henan/nd/1998	Avian	H9	N2	China	Asia	1998
N2g1.3.1.2	DQ997506	chicken/Beijing/ne/1999	Avian	H9	N2	China	Asia	1999
N2g1.3.1.2	DQ997188	chicken/Jiangsu/wa/2002	Avian	H9	N2	China	Asia	2002
N2g1.3.1.2	FJ384753	chicken/Jiangsu/7/2002	Avian	H9	N2	China	Asia	2002
N2g1.3.1.2	EU753276	chicken/Shanghai/2/1999	Avian	H9	N2	China	Asia	1999
N2g1.3.1.2	AF508592	Chicken/Shijiazhuang/2/99	Avian	H9	N2	China	Asia	1999
N2g1.3.1.2	DQ064433	chicken/Shijiazhuang/2/98	Avian	H9	N2	China	Asia	1998
N2g1.3.1.2	AY253754	Chicken/Shanghai/F/98	Avian	H9	N2	China	Asia	1998
N2g1.3.1.2	EU753324	chicken/Shanghai/14/2001	Avian	H9	N2	China	Asia	2001
N2g1.3.1.2	AB256668	chicken/Osaka/aq48/97	Avian	H9	N2	Japan	Asia	1997
N2g1.3.1.2	EU346936	chicken/Henan/L1/2002	Avian	H9	N2	China	Asia	2002
N2g1.3.1.2	AB256700	chicken/Osaka/aq69/2001	Avian	H9	N2	Japan	Asia	2001
N2g1.3.1.2	EF626679	chicken/Qixian/A1/2001	Avian	H9	N2	China	Asia	2001
N2g1.3.1.2	EU346937	chicken/Jiangsu/L1/2004	Avian	H9	N2	China	Asia	2004
N2g1.3.1.2	EU753316	chicken/Shanghai/12/2001	Avian	H9	N2	China	Asia	2001
N2g1.3.1.2	EU753332	chicken/Shanghai/16/2001	Avian	H9	N2	China	Asia	2001
N2g1.3.1.2	CY023722	chicken/Guangxi/187/2005	Avian	H9	N2	China	Asia	2005
N2g1.3.1.2	CY023698	chicken/Guangxi/1857/2004	Avian	H9	N2	China	Asia	2004
N2g1.3.1.2	CY023706	chicken/Guangxi/2441/2004	Avian	H9	N2	China	Asia	2004
N2g1.3.1.2	CY023730	chicken/Guangxi/521/2005	Avian	H9	N2	China	Asia	2005
N2g1.3.1.2	EU086270	bird/Guangxi/63/2005	Avian	H9	N2	China	Asia	2005
N2g1.3.1.2	EU086271	bird/Guangxi/82/2005	Avian	H9	N2	China	Asia	2005
N2g1.3.1.2	EU086323	swine/Guangxi/S11/2005	Swine	H9	N2	China	Asia	2005
N2g1.3.1.2	EF612744	swine/Guangxi/58/2005	Swine	H9	N2	China	Asia	2005
N2g1.3.1.2	EU086236	duck/Guangxi/51/2005	Avian	H9	N2	China	Asia	2005
N2g1.3.1.2	EU086287	quail/Guangxi/B1/2006	Avian	H9	N2	China	Asia	2006
N2g1.3.1.2	EU086322	swine/Guangxi/S15/2005	Swine	H9	N2	China	Asia	2005
N2g1.3.1.2	EU086228	chicken/Guangxi/37/2005	Avian	H9	N2	China	Asia	2005
N2g1.3.1.2	EU086306	swine/Guangxi/FS2/2005	Swine	H9	N2	China	Asia	2005
N2g1.3.1.2	EU086249	bird/Guangxi/62/2005	Avian	H9	N2	China	Asia	2005
N2g1.3.1.2	EU086272	bird/Guangxi/83/2005	Avian	H9	N2	China	Asia	2005
N2g1.3.1.2	EU086307	bird/Guangxi/H1/2006	Avian	H9	N2	China	Asia	2006
N2g1.3.1.2	CY023330	chicken/Shantou/2692/2004	Avian	H9	N2	China	Asia	2004
N2g1.3.1.2	CY023306	silkychicken/Shantou/1826/2004	Avian	H9	N2	China	Asia	2004
N2g1.3.1.2	CY023314	chicken/Shantou/1926/2004	Avian	H9	N2	China	Asia	2004
N2g1.3.1.2	EU050123	partridge/Shantou/1913/2004	Avian	H6	N2	China	Asia	2004
N2g1.3.1.2	EU050124	turkey/Shantou/1915/2004	Avian	H6	N2	China	Asia	2004
N2g1.3.1.2	CY023338	chicken/Shantou/2994/2004	Avian	H9	N2	China	Asia	2004
N2g1.3.1.2	CY023458	silkychicken/Shantou/3581/2005	Avian	H9	N2	China	Asia	2005
N2g1.3.1.2	EU346938	chicken/Shandong/B4/2007	Avian	H9	N2	China	Asia	2007
N2g1.3.1.2	DQ981580	swine/Shandong/fJN/2003	Swine	H9	N2	China	Asia	2003
N2g1.3.1.2	EU516305	swine/Shandong/w4/2003	Swine	H9	N2	China	Asia	2003
N2g1.3.1.2	DQ064421	chicken/Heilongjiang/48/01	Avian	H9	N2	China	Asia	2001
N2g1.3.1.2	CY023770	chicken/Hunan/774/2002	Avian	H9	N2	China	Asia	2002
N2g1.3.1.2	EF626680	chicken/Henan/C4/2002	Avian	H9	N2	China	Asia	2002
N2g1.3.1.2	CY023154	chicken/Shantou/4342/2002	Avian	H9	N2	China	Asia	2002
N2g1.3.1.2	EU429699	duck/EasternChina/66/2003	Avian	H9	N2	China	Asia	2003
N2g1.3.1.2	EU429707	duck/EasternChina/48/2001	Avian	H9	N2	China	Asia	2001
N2g1.3.1.2	EU429725	duck/EasternChina/01/2000	Avian	H9	N2	China	Asia	2000
N2g1.3.1.2	EF155061	quail/Shantou/850/2001	Avian	H9	N2	China	Asia	2001
N2g1.3.1.2	CY024602	chicken/Shantou/1579/2000	Avian	H9	N2	China	Asia	2000
N2g1.3.1.2	AF523401	Duck/Shantou/1796/00	Avian	H9	N2	China	Asia	2000
N2g1.3.1.2	EF155057	quail/Shantou/1820/2000	Avian	H9	N2	China	Asia	2000
N2g1.3.1.2	CY023978	Guineafowl/Shantou/1677/2000	Avian	H9	N2	China	Asia	2000
N2g1.3.1.2	CY024578	chicken/Shantou/212/2000	Avian	H9	N2	China	Asia	2000
N2g1.3.1.2	DQ227353	chicken/Yunnan/Xie-1/1999	Avian	H9	N2	China	Asia	1999
N2g1.3.1.2	AB256692	chicken/Osaka/aq58/2001	Avian	H9	N2	Japan	Asia	2001
N2g1.3.1.2	EF155056	quail/Shantou/1318/2000	Avian	H9	N2	China	Asia	2000
N2g1.3.1.2	CY024586	chicken/Shantou/859/2000	Avian	H9	N2	China	Asia	2000
N2g1.3.1.2	CY024594	chicken/Shantou/1322/2000	Avian	H9	N2	China	Asia	2000
N2g1.3.1.2	CY024610	chicken/Shantou/1690/2000	Avian	H9	N2	China	Asia	2000
N2g1.3.1.2	AB256708	chicken/Yokohama/aq45/2002	Avian	H9	N2	Japan	Asia	2002
N2g1.3.1.2	DQ000239	pheasant/GuanDong/GZ1/03	Avian	H9	N2	China	Asia	2003
N2g1.3.1.2	DQ064418	chicken/Guangxi/9/99	Avian	H9	N2	China	Asia	1999
N2g1.3.1.2	FJ492964	chicken/Zibo/L2/2008	Avian	H9	N2	China	Asia	2008
N2g1.3.1.2	FJ581434	chicken/Zhejiang/HJ/2007	Avian	H9	N2	China	Asia	2007
N2g1.3.1.2	EU346933	chicken/Shandong/B3/2007	Avian	H9	N2	China	Asia	2007
N2g1.3.1.2	EU939162	chicken/Shandong/L1/2007	Avian	H9	N2	China	Asia	2007
N2g1.3.1.2	EU340028	chicken/Shandong/B2/2007	Avian	H9	N2	China	Asia	2007
N2g1.3.1.2	EU216093	chicken/Yunnan/Chuxiong1/2007	Avian	H9	N2	China	Asia	2007
N2g1.3.1.2	CY023842	chicken/Hunan/6108/2005	Avian	H9	N2	China	Asia	2005
N2g1.3.1.2	CY023826	chicken/Hunan/5260/2005	Avian	H9	N2	China	Asia	2005
N2g1.3.1.2	CY023818	chicken/Hunan/4444/2005	Avian	H9	N2	China	Asia	2005
N2g1.3.1.2	EU644486	duck/Yunnan/kunming10/07	Avian	H9	N2	China	Asia	2007
N2g1.3.1.2	EU216107	swine/Yunnan/Simao2/2007	Swine	H9	N2	China	Asia	2007
N2g1.3.1.2	EU644488	goose/Yunnan/wenshan09/07	Avian	H9	N2	China	Asia	2007
N2g1.3.1.2	EU216106	duck/Yunnan/Yuxi2/2007	Avian	H9	N2	China	Asia	2007
N2g1.3.1.2	EU516313	swine/Guangdong/wxl/2004	Swine	H9	N2	China	Asia	2004
N2g1.3.1.2	EF626677	chicken/Xuchang/A1/2000	Avian	H9	N2	China	Asia	2000
N2g1.3.1.2	EF626682	chicken/Qixian/A1/2004	Avian	H9	N2	China	Asia	2004
N2g1.3.1.2	EF626683	chicken/Kaifeng/A1/2005	Avian	H9	N2	China	Asia	2005
N2g1.3.1.2	EF626681	chicken/Huangdong/A1/2003	Avian	H9	N2	China	Asia	2003
N2g1.3.1.2	EU429726	duck/EasternChina/80/2004	Avian	H9	N2	China	Asia	2004
N2g1.3.1.2	EU429740	duck/EasternChina/161/2002	Avian	H6	N2	China	Asia	2002
N2g1.3.1.2	EU753348	chicken/Shanghai/2/2002	Avian	H9	N2	China	Asia	2002
N2g1.3.1.2	EU753340	chicken/Shanghai/1/2002	Avian	H9	N2	China	Asia	2002
N2g1.3.1.2	AF222659	Quail/HongKong/NT28/99	Avian	H9	N2	HongKong	Asia	1999
N2g1.3.1.2	AF222812	Swine/HongKong/9/98	Swine	H9	N2	HongKong	Asia	1998
N2g1.3.1.2	AF222813	Swine/HongKong/10/98	Swine	H9	N2	HongKong	Asia	1998
N2g1.3.1.2	AF508594	Duck/Nanjing/1/97	Avian	H9	N2	China	Asia	1997
N2g1.3.1.2	AF508587	Chicken/Heilongjiang/10/97	Avian	H9	N2	China	Asia	1997
N2g1.3.1.2	AF508591	Chicken/Shandong/6/96	Avian	H9	N2	China	Asia	1996
N2g1.3.1.2	DQ064430	chicken/Shandong/6/96	Avian	H9	N2	China	Asia	1996
N2g1.3.1.2	DQ064431	chicken/Shandong/7/96	Avian	H9	N2	China	Asia	1996
N2g1.3.1.2	DQ064427	duck/Nanjing/1/97	Avian	H9	N2	China	Asia	1997
N2g1.3.1.2	DQ064428	duck/Nanjing/2/97	Avian	H9	N2	China	Asia	1997
N2g1.3.1.2	EU935061	chicken/Shandong/B1/1998	Avian	H9	N2	China	Asia	1998
N2g1.3.1.2	CY005502	Quail/Nanchang/2-0460/2000	Avian	H9	N2	China	Asia	2000
N2g1.3.1.2	CY024570	chicken/Shantou/94/2000	Avian	H9	N2	China	Asia	2000
N2g1.3.1.2	AF508595	Quail/Shanghai/8/96	Avian	H9	N2	China	Asia	1996
N2g1.3.1.2	DQ064412	chicken/Guangdong/4/00	Avian	H9	N2	China	Asia	2000
N2g1.3.1.2	CY005446	Chicken/Nanchang/3-120/2001	Avian	H3	N2	China	Asia	2001
N2g1.3.1.2	CY005520	chicken/Nanchang/4-301/2001	Avian	H9	N2	China	Asia	2001
N2g1.3.1.2	CY005526	duck/Nanchang/4-361/2001	Avian	H9	N2	China	Asia	2001
N2g1.3.1.2	AF508589	Chicken/Ningxia/5/99	Avian	H9	N2	China	Asia	1999
N2g1.3.1.2	DQ064409	chicken/Fujian/25/00	Avian	H9	N2	China	Asia	2000
N2g1.3.1.2	AF508583	Chicken/Beijing/8/98	Avian	H9	N2	China	Asia	1998
N2g1.3.1.2	DQ064424	chicken/Henan/5/98	Avian	H9	N2	China	Asia	1998
N2g1.3.1.2	DQ064434	chicken/Beijing/8/98	Avian	H9	N2	China	Asia	1998
N2g1.3.1.2	DQ064429	chicken/Ningxia/4/99	Avian	H9	N2	China	Asia	1999
N2g1.3.1.2	EU346934	chicken/Hebei/B1/2001	Avian	H9	N2	China	Asia	2001
N2g1.3.1.2	EU346941	chicken/Hebei/L1/2006	Avian	H9	N2	China	Asia	2006
N2g1.3.1.2	EU346935	chicken/Beijing/L1/2005	Avian	H9	N2	China	Asia	2005
N2g1.3.1.2	EF070734	chicken/Gansu/2/99	Avian	H9	N2	China	Asia	1999
N2g1.3.1.2	DQ465402	duck/Hubei/W1/2004	Avian	H9	N2	China	Asia	2004
N2g1.3.1.2	AF508586	Chicken/Hebei/4/98	Avian	H9	N2	China	Asia	1998
N2g1.3.1.2	DQ064419	chicken/Hebei/31/00	Avian	H9	N2	China	Asia	2000
N2g1.3.1.2	EF626676	chicken/Shangqiu/A1/2000	Avian	H9	N2	China	Asia	2000
N2g1.3.1.2	DQ874395	chicken/Guangdong/SS/94	Avian	H9	N2	China	Asia	1994
N2g1.3.1.2	AF508585	Chicken/Guangdong/11/97	Avian	H9	N2	China	Asia	1997
N2g1.3.1.2	DQ064414	chicken/Guangdong/5/97	Avian	H9	N2	China	Asia	1997
N2g1.3.1.2	AF222660	Chicken/HongKong/SF2/99	Avian	H9	N2	HongKong	Asia	1999
N2g1.3.1.2	AF222658	Chicken/HongKong/KC12/99	Avian	H9	N2	HongKong	Asia	1999
N2g1.3.1.2	DQ064422	chicken/Henan/26/00	Avian	H9	N2	China	Asia	2000
N2g1.3.1.2	AF222661	SilkyChicken/HongKong/SF44/99	Avian	H9	N2	HongKong	Asia	1999
N2g1.3.1.2	EU346939	chicken/Tianjin/B1/2004	Avian	H9	N2	China	Asia	2004
N2g1.3.1.2	AY043022	Shaoguan/408/98	Human	H9	N2	China	Asia	1998
N2g1.3.1.2	AF508588	Chicken/Henan/62/00	Avian	H9	N2	China	Asia	2000
N2g1.3.1.2	AF156394	Duck/HongKong/Y280/97	Avian	H9	N2	HongKong	Asia	1997
N2g1.3.1.2	AF222657	Chicken/HongKong/FY20/99	Avian	H9	N2	HongKong	Asia	1999
N2g1.3.1.2	CY005508	Pigeon/Nanchang/2-0461/2000	Avian	H9	N2	China	Asia	2000
N2g1.3.1.2	CY005514	WildDuck/Nanchang/2-0480/2000	Avian	H9	N2	China	Asia	2000
N2g1.3.2	CY038396	chicken/Pakistan/UDL-01/2007	Avian	H9	N2	Pakistan	Asia	2007
N2g1.3.2	GU071973	chicken/Iran/RZ53/2008	Avian	H9	N2	Iran	Asia	2008
N2g1.3.2	EF155123	quail/Shantou/19506/2005	Avian	H9	N2	China	Asia	2005
N2g1.3.2	EF155125	quail/Shantou/21605/2005	Avian	H9	N2	China	Asia	2005
N2g1.3.2	EF155120	quail/Shantou/11195/2005	Avian	H9	N2	China	Asia	2005
N2g1.3.2	CY024554	chukkar/Shantou/22116/2005	Avian	H9	N2	China	Asia	2005
N2g1.3.2	EF155121	quail/Shantou/13425/2005	Avian	H9	N2	China	Asia	2005
N2g1.3.2	EU678371	chicken/Iran/B263/2004	Avian	H9	N2	Iran	Asia	2004
N2g1.3.2	EU678372	chicken/Iran/B308	Avian	H9	N2	Iran	Asia	2004
N2g1.3.2	GQ120540	chicken/Israel/375/2007	Avian	H9	N2	Israel	Asia	2007
N2g1.3.2	EF492284	chicken/Israel/793/2005	Avian	H9	N2	Israel	Asia	2005
N2g1.3.2	EF492286	chicken/Israel/853/2005	Avian	H9	N2	Israel	Asia	2005
N2g1.3.2	EF492288	chicken/Israel/909/2005	Avian	H9	N2	Israel	Asia	2005
N2g1.3.2	EF492276	chicken/Israel/178/2006	Avian	H9	N2	Israel	Asia	2006
N2g1.3.2	EF492279	chicken/Israel/554/2005	Avian	H9	N2	Israel	Asia	2005
N2g1.3.2	EF492280	avian/Israel/584/2005	Avian	H9	N2	Israel	Asia	2005
N2g1.3.2	EF492278	turkey/Israel/425/2005	Avian	H9	N2	Israel	Asia	2005
N2g1.3.2	FJ464614	chicken/Israel/114/2007	Avian	H9	N2	Israel	Asia	2007
N2g1.3.2	EF492282	turkey/Israel/747/2005	Avian	H9	N2	Israel	Asia	2005
N2g1.3.2	EF492287	turkey/Israel/884/2005	Avian	H9	N2	Israel	Asia	2005
N2g1.3.2	EF492274	chicken/Israel/29/2005	Avian	H9	N2	Israel	Asia	2005
N2g1.3.2	EF492300	chicken/Israel/1966/2004	Avian	H9	N2	Israel	Asia	2004
N2g1.3.2	EF492295	chicken/Israel/1475/2003	Avian	H9	N2	Israel	Asia	2003
N2g1.3.2	EF492297	turkey/Israel/1567/2004	Avian	H9	N2	Israel	Asia	2004
N2g1.3.2	DQ390209	chicken/Jordan/1540/2003	Avian	H9	N2	Jordan	Asia	2003
N2g1.3.2	EF492275	turkey/Israel/89/2005	Avian	H9	N2	Israel	Asia	2005
N2g1.3.2	EF492277	chicken/Israel/282/2005	Avian	H9	N2	Israel	Asia	2005
N2g1.3.2	EF492296	turkey/Israel/1562/2004	Avian	H9	N2	Israel	Asia	2004
N2g1.3.2	EF492299	chicken/Israel/1953/2004	Avian	H9	N2	Israel	Asia	2004
N2g1.3.2	EF492292	chicken/Israel/1304/2003	Avian	H9	N2	Israel	Asia	2003
N2g1.3.2	EF492293	chicken/Israel/1376/2003	Avian	H9	N2	Israel	Asia	2003
N2g1.3.2	EF492298	chicken/Israel/1808/2004	Avian	H9	N2	Israel	Asia	2004
N2g1.3.2	CY038436	chicken/Pakistan/UDL-02/2006	Avian	H9	N2	Pakistan	Asia	2006
N2g1.3.2	CY038484	chicken/Pakistan/UDL-04/2007	Avian	H9	N2	Pakistan	Asia	2007
N2g1.3.2	CY038468	chicken/Pakistan/UDL-02/2008	Avian	H9	N2	Pakistan	Asia	2008
N2g1.3.2	CY038476	chicken/Pakistan/UDL-03/2008	Avian	H9	N2	Pakistan	Asia	2008
N2g1.3.2	CY038452	chicken/Pakistan/UDL-03/2007	Avian	H9	N2	Pakistan	Asia	2007
N2g1.3.2	CY038460	chicken/Pakistan/UDL-01/2008	Avian	H9	N2	Pakistan	Asia	2008
N2g1.3.2	CY038404	chicken/Pakistan/UDL-04/2006	Avian	H9	N2	Pakistan	Asia	2006
N2g1.3.2	CY038420	chicken/Pakistan/UDL-02/2005	Avian	H9	N2	Pakistan	Asia	2005
N2g1.3.2	CY038444	chicken/Pakistan/UDL-03/2005	Avian	H9	N2	Pakistan	Asia	2005
N2g1.3.2	CY038428	chicken/Pakistan/UDL-01/2006	Avian	H9	N2	Pakistan	Asia	2006
N2g1.3.2	CY038412	chicken/Pakistan/UDL-01/2005	Avian	H9	N2	Pakistan	Asia	2005
N2g1.3.2	GQ120535	chicken/Israel/54/2008	Avian	H9	N2	Israel	Asia	2008
N2g1.3.2	GQ120536	chicken/Israel/182/2008	Avian	H9	N2	Israel	Asia	2008
N2g1.3.2	FJ464626	chicken/Israel/1033/2007	Avian	H9	N2	Israel	Asia	2007
N2g1.3.2	FJ464615	chicken/Israel/215/2007	Avian	H9	N2	Israel	Asia	2007
N2g1.3.2	FJ464625	chicken/Israel/933/2007	Avian	H9	N2	Israel	Asia	2007
N2g1.3.2	FJ464613	chicken/Israel/1638/2006	Avian	H9	N2	Israel	Asia	2006
N2g1.3.2	FJ464616	chicken/Israel/292/2008	Avian	H9	N2	Israel	Asia	2008
N2g1.3.2	FJ464619	chicken/Israel/386/2007	Avian	H9	N2	Israel	Asia	2007
N2g1.3.2	FJ464627	chicken/Israel/1525/2006	Avian	H9	N2	Israel	Asia	2006
N2g1.3.2	FJ464628	chicken/Israel/1548/2006	Avian	H9	N2	Israel	Asia	2006
N2g1.3.2	FJ464629	turkey/Israel/1608/2006	Avian	H9	N2	Israel	Asia	2006
N2g1.3.2	GQ120547	chicken/Israel/953/2007	Avian	H9	N2	Israel	Asia	2007
N2g1.3.2	GQ120537	chicken/Israel/184/2009	Avian	H9	N2	Israel	Asia	2009
N2g1.3.2	GQ120541	turkey/Israel/689/2008	Avian	H9	N2	Israel	Asia	2008
N2g1.3.2	GQ120545	chicken/Israel/883/2008	Avian	H9	N2	Israel	Asia	2008
N2g1.3.2	GQ120542	chicken/Israel/694/2008	Avian	H9	N2	Israel	Asia	2008
N2g1.3.2	GQ120543	chicken/Israel/702/2008	Avian	H9	N2	Israel	Asia	2008
N2g1.3.2	FJ464621	chicken/Israel/449/2007	Avian	H9	N2	Israel	Asia	2007
N2g1.3.2	GQ120534	chicken/Israel/1040/2007	Avian	H9	N2	Israel	Asia	2007
N2g1.3.2	FJ464620	chicken/Israel/402/2007	Avian	H9	N2	Israel	Asia	2007
N2g1.3.2	FJ464617	avian/Israel/313/2008	Avian	H9	N2	Israel	Asia	2008
N2g1.3.2	FJ464618	avian/Israel/314/2008	Avian	H9	N2	Israel	Asia	2008
N2g1.3.2	GQ120538	chicken/Israel/310/2008	Avian	H9	N2	Israel	Asia	2008
N2g1.3.2	FJ464623	chicken/Israel/728/2007	Avian	H9	N2	Israel	Asia	2007
N2g1.3.2	FJ464622	chicken/Israel/524/2008	Avian	H9	N2	Israel	Asia	2008
N2g1.3.2	GQ120544	chicken/Israel/869/2007	Avian	H9	N2	Israel	Asia	2007
N2g1.3.2	GQ120546	chicken/Israel/951/2007	Avian	H9	N2	Israel	Asia	2007
N2g1.3.2	FJ464624	turkey/Israel/900/2007	Avian	H9	N2	Israel	Asia	2007
N2g1.3.2	GQ120539	chicken/Israel/330/2008	Avian	H9	N2	Israel	Asia	2008
N2g1.3.2	EF063523	chicken/Dubai/463/2003	Avian	H9	N2	UnitedArabEmirates	Asia	2003
N2g1.3.2	EF063520	chicken/Dubai/338/2001	Avian	H9	N2	UnitedArabEmirates	Asia	2001
N2g1.3.2	EF063521	chicken/Dubai/339/2001	Avian	H9	N2	UnitedArabEmirates	Asia	2001
N2g1.3.2	EF063522	chicken/Dubai/383/2002	Avian	H9	N2	UnitedArabEmirates	Asia	2002
N2g1.3.2	EF063519	quail/Dubai/303/2000	Avian	H9	N2	UnitedArabEmirates	Asia	2000
N2g1.3.2	EF063518	quail/Dubai/302/2000	Avian	H9	N2	UnitedArabEmirates	Asia	2000
N2g1.3.2	EF063517	quail/Dubai/301/2000	Avian	H9	N2	UnitedArabEmirates	Asia	2000
N2g1.3.2	EU678373	chicken/Iran/B308/2004	Avian	H9	N2	Iran	Asia	2004
N2g1.3.2	EU678377	chicken/Iran/L252/2003	Avian	H9	N2	Iran	Asia	2003
N2g1.3.2	EF155055	quail/Shantou/1310/2000	Avian	H9	N2	China	Asia	2000
N2g1.3.2	EF155060	quail/Shantou/222/2001	Avian	H9	N2	China	Asia	2001
N2g1.3.2	EF155063	quail/Shantou/1235/2001	Avian	H9	N2	China	Asia	2001
N2g1.3.2	EF155067	quail/Shantou/1555/2001	Avian	H9	N2	China	Asia	2001
N2g1.3.2	EF155082	quail/Shantou/1551/2002	Avian	H9	N2	China	Asia	2002
N2g1.3.2	EF155088	quail/Shantou/335/2003	Avian	H9	N2	China	Asia	2003
N2g1.3.2	EF155076	quail/Shantou/69/2002	Avian	H9	N2	China	Asia	2002
N2g1.3.2	EF155070	quail/Shantou/2462/2001	Avian	H9	N2	China	Asia	2001
N2g1.3.2	CY023098	partridge/Shantou/2875/2001	Avian	H9	N2	China	Asia	2001
N2g1.3.2	EF155072	quail/Shantou/4641/2001	Avian	H9	N2	China	Asia	2001
N2g1.3.2	CY024562	Guineafowl/Shantou/2076/2001	Avian	H9	N2	China	Asia	2001
N2g1.3.2	EF155069	quail/Shantou/2111/2001	Avian	H9	N2	China	Asia	2001
N2g1.3.2	EF155058	quail/Shantou/2061/2000	Avian	H9	N2	China	Asia	2000
N2g1.3.2	EF155054	quail/Shantou/782/2000	Avian	H9	N2	China	Asia	2000
N2g1.3.2	EF155059	quail/Shantou/2816/2000	Avian	H9	N2	China	Asia	2000
N2g1.3.2	EU050081	quail/Shantou/892/2000	Avian	H6	N2	China	Asia	2000
N2g1.3.2	EF155064	quail/Shantou/1242/2001	Avian	H9	N2	China	Asia	2001
N2g1.3.2	EF155068	quail/Shantou/1912/2001	Avian	H9	N2	China	Asia	2001
N2g1.3.2	EF155073	quail/Shantou/4762/2001	Avian	H9	N2	China	Asia	2001
N2g1.3.2	EF155083	quail/Shantou/3851/2002	Avian	H9	N2	China	Asia	2002
N2g1.3.2	EF155084	quail/Shantou/4203/2002	Avian	H9	N2	China	Asia	2002
N2g1.3.2	EF155085	quail/Shantou/4700/2002	Avian	H9	N2	China	Asia	2002
N2g1.3.2	EF155087	quail/Shantou/308/2003	Avian	H9	N2	China	Asia	2003
N2g1.3.2	EF155106	quail/Shantou/1865/2004	Avian	H9	N2	China	Asia	2004
N2g1.3.2	EF155107	quail/Shantou/1883/2004	Avian	H9	N2	China	Asia	2004
N2g1.3.2	EF155108	quail/Shantou/3060/2004	Avian	H9	N2	China	Asia	2004
N2g1.3.2	EF155105	quail/Shantou/1475/2004	Avian	H9	N2	China	Asia	2004
N2g1.3.2	EF155095	quail/Shantou/3308/2003	Avian	H9	N2	China	Asia	2003
N2g1.3.2	EF155094	quail/Shantou/3008/2003	Avian	H9	N2	China	Asia	2003
N2g1.3.2	EF155098	quail/Shantou/3768/2003	Avian	H9	N2	China	Asia	2003
N2g1.3.2	EF155101	quail/Shantou/4044/2003	Avian	H9	N2	China	Asia	2003
N2g1.3.2	EF155102	quail/Shantou/4850/2003	Avian	H9	N2	China	Asia	2003
N2g1.3.2	EF155104	quail/Shantou/403/2004	Avian	H9	N2	China	Asia	2004
N2g1.3.2	AF156396	Quail/HongKong/G1/97	Avian	H9	N2	HongKong	Asia	1997
N2g1.3.2	AF222653	Pigeon/HongKong/FY6/99	Avian	H9	N2	HongKong	Asia	1999
N2g1.3.2	AF222654	Chicken/HongKong/NT16/99	Avian	H9	N2	HongKong	Asia	1999
N2g1.3.2	AF222655	Quail/HongKong/SSP10/99	Avian	H9	N2	HongKong	Asia	1999
N2g1.3.2	AF222652	Quail/HongKong/A17/99	Avian	H9	N2	HongKong	Asia	1999
N2g1.3.2	AF222656	Pheasant/HongKong/SSP11/99	Avian	H9	N2	HongKong	Asia	1999
N2g1.3.2	AJ404628	HongKong/1074/99	Human	H9	N2	HongKong	Asia	1999
N2g1.3.2	AJ404629	HongKong/1073/99	Human	H9	N2	HongKong	Asia	1999
N2g1.3.2	AY785756	chicken/Iran/675/01	Avian	H9	N2	Iran	Asia	2001
N2g1.3.2	AF508577	Chicken/Pakistan/5/99	Avian	H9	N2	Pakistan	Asia	1999
N2g1.3.2	AJ291393	Chicken/Pakistan/2/99	Avian	H9	N2	Pakistan	Asia	1999
N2g1.3.2	AF508580	Chicken/SaudiArabia/532/99	Avian	H9	N2	SaudiArabia	Asia	1999
N2g1.3.2	AF508576	Chicken/Pakistan/4/99	Avian	H9	N2	Pakistan	Asia	1999
N2g1.3.2	AY785755	chicken/Iran/261/01	Avian	H9	N2	Iran	Asia	2001
N2g1.3.2	AY785753	chicken/Iran/496/99	Avian	H9	N2	Iran	Asia	1999
N2g1.3.2	AY785754	chicken/Iran/327/2000	Avian	H9	N2	Iran	Asia	2000
N2g1.3.2	AY785757	chicken/Iran/738/99	Avian	H9	N2	Iran	Asia	1999
N2g1.3.2	FJ357840	chicken/Iran/16/2000	Avian	H9	N2	Iran	Asia	2000
N2g1.3.2	AY785752	chicken/Iran/430/98	Avian	H9	N2	Iran	Asia	1998
N2g1.3.2	AF508579	Chicken/Iran/11T/99	Avian	H9	N2	Iran	Asia	1999
N2g1.3.2	EF044307	chicken/Iran/ZMT-101/1998	Avian	H9	N2	Iran	Asia	1998
N2g1.3.2	AB049163	parakeet/Chiba/1/97	Avian	H9	N2	Japan	Asia	1997
N2g1.3.2	AB049164	parakeet/Narita/92	Avian	H9	N2	Japan	Asia	1998
N2g1.3.2	EU678374	chicken/Iran/B314/2004	Avian	H9	N2	Iran	Asia	2004
N2g1.3.2	EU678370	chicken/Iran/B111/2004	Avian	H9	N2	Iran	Asia	2004
N2g1.3.2	EU678375	chicken/Iran/B326/2005	Avian	H9	N2	Iran	Asia	2005
N2g1.3.2	EU678376	chicken/Iran/L248/2003	Avian	H9	N2	Iran	Asia	2003
N2g1.3.2	GU071969	chicken/Iran/RZ28/2008	Avian	H9	N2	Iran	Asia	2008
N2g1.3.2	GU071970	chicken/Iran/RZ36/2008	Avian	H9	N2	Iran	Asia	2008
N2g1.3.2	GU071971	chicken/Iran/RZ37/2008	Avian	H9	N2	Iran	Asia	2008
N2g1.3.2	GU071972	chicken/Iran/RZ42/2008	Avian	H9	N2	Iran	Asia	2008
N2g1.3.2	EU678369	chicken/Iran/B102/2004	Avian	H9	N2	Iran	Asia	2004
N2g1.3.2	EF492273	turkey/Israel/90710/2000	Avian	H9	N2	Israel	Asia	2000
N2g1.3.2	EF492301	chicken/Israel/90658/2000	Avian	H9	N2	Israel	Asia	2000
N2g1.3.2	EF492289	turkey/Israel/965/2002	Avian	H9	N2	Israel	Asia	2002
N2g1.3.2	EF492281	turkey/Israel/619/2002	Avian	H9	N2	Israel	Asia	2002
N2g1.3.2	EF492285	turkey/Israel/810/2001	Avian	H9	N2	Israel	Asia	2001
N2g1.3.2	EF078977	Chicken/Iran/NGV-1/06	Avian	H9	N2	Iran	Asia	2006
N2g1.3.2	EF492290	turkey/Israel/1013/2002	Avian	H9	N2	Israel	Asia	2002
N2g1.3.2	EF492283	chicken/Israel/786/2001	Avian	H9	N2	Israel	Asia	2001
N2g1.3.2	EF492294	ostrich/Israel/1436/2003	Avian	H9	N2	Israel	Asia	2003
N2g1.3.2	EF492291	turkey/Israel/1209/2003	Avian	H9	N2	Israel	Asia	2003
N2g1.3.3.1	CY024474	partridge/Shantou/645/2001	Avian	H9	N2	China	Asia	2001
N2g1.3.3.2	DQ064408	chicken/Shenzhen/9/97	Avian	H9	N2	China	Asia	1997
N2g1.3.3.2	DQ064416	chicken/Guangdong/6/97	Avian	H9	N2	China	Asia	1997
N2g1.3.3.2	AF508593	Chicken/Shenzhen/9/97	Avian	H9	N2	China	Asia	1997
N2g1.3.3.2	AF156393	Pigeon/HongKong/Y233/97	Avian	H9	N2	HongKong	Asia	1997
N2g1.3.3.2	AF156391	Chicken/HongKong/G9/97	Avian	H9	N2	HongKong	Asia	1997
N2g1.3.3.2	AF156392	Chicken/HongKong/G23/97	Avian	H9	N2	HongKong	Asia	1997
N2g1.3.3.2	AF523397	Duck/Shantou/2143/00	Avian	H9	N2	China	Asia	2000
N2g1.3.3.2	AF523398	Duck/Shantou/1881/00	Avian	H9	N2	China	Asia	2000
N2g1.3.3.2	AF523399	Duck/Shantou/2144/00	Avian	H9	N2	China	Asia	2000
N2g1.3.3.2	CY024626	chicken/Shantou/2098/2000	Avian	H9	N2	China	Asia	2000
N2g1.3.3.2	AF508590	Chicken/Sichuan/5/97	Avian	H9	N2	China	Asia	1997
N2g1.3.3.2	AF523400	Duck/Shantou/830/00	Avian	H9	N2	China	Asia	2000
N2g1.3.3.2	CY024618	silkychicken/Shantou/1818/2000	Avian	H9	N2	China	Asia	2000
N2g1.3.3.3	EU216098	chicken/Yunnan/Diqing/2006	Avian	H9	N2	China	Asia	2006
N2g1.3.3.3	DQ485210	chicken/China/Guangxi1/2000	Avian	H9	N2	China	Asia	2000
N2g1.3.3.3	EU216096	chicken/Yunnan/Dehong1/2006	Avian	H9	N2	China	Asia	2006
N2g1.3.3.3	CY023202	chicken/Shantou/1689/2003	Avian	H9	N2	China	Asia	2003
N2g1.3.3.3	CY023194	chicken/Shantou/1404/2003	Avian	H9	N2	China	Asia	2003
N2g1.3.3.3	CY023138	chicken/Shantou/2204/2002	Avian	H9	N2	China	Asia	2002
N2g1.3.3.3	AY664708	chicken/HongKong/TP38/03	Avian	H9	N2	HongKong	Asia	2003
N2g1.3.3.3	DQ226134	Ck/HK/YU463/2003	Avian	H9	N2	HongKong	Asia	2003
N2g1.3.3.3	CY023898	chicken/Yunnan/3511/2004	Avian	H9	N2	China	Asia	2004
N2g1.3.3.3	CY023906	chicken/Yunnan/3727/2004	Avian	H9	N2	China	Asia	2004
N2g1.3.3.3	CY023882	chicken/Yunnan/5653/2003	Avian	H9	N2	China	Asia	2003
N2g1.3.3.3	CY023850	chicken/Yunnan/401/2002	Avian	H9	N2	China	Asia	2002
N2g1.3.3.3	CY023866	chicken/Yunnan/955/2002	Avian	H9	N2	China	Asia	2002
N2g1.3.3.3	CY023874	chicken/Yunnan/1147/2003	Avian	H9	N2	China	Asia	2003
N2g1.3.3.3	CY023858	chicken/Yunnan/522/2002	Avian	H9	N2	China	Asia	2002
N2g1.3.3.3	AY664713	chicken/HongKong/WF120/03	Avian	H9	N2	HongKong	Asia	2003
N2g1.3.3.3	DQ226133	SCk/HK/WF285/2003	Avian	H9	N2	HongKong	Asia	2003
N2g1.3.3.3	CY024682	silkychicken/Shantou/2619/2001	Avian	H9	N2	China	Asia	2001
N2g1.3.3.3	AF523396	Duck/Shantou/2102/00	Avian	H9	N2	China	Asia	2000
N2g1.3.3.3	DQ485218	chicken/China/Guangxi14/2000	Avian	H9	N2	China	Asia	2000
N2g1.3.3.3	DQ485226	chicken/China/Guangxi17/2000	Avian	H9	N2	China	Asia	2000
N2g1.3.3.3	AB256724	chicken/Yokohama/aq135/2001	Avian	H9	N2	Japan	Asia	2001
N2g1.3.3.3	AB256740	chicken/Osaka/aq19/2001	Avian	H9	N2	Japan	Asia	2001
N2g1.3.3.3	AB256676	chicken/Yokohama/aq55/2001	Avian	H9	N2	Japan	Asia	2001
N2g1.3.3.3	AB256748	chicken/Yokohama/aq144/2001	Avian	H9	N2	Japan	Asia	2001
N2g1.3.3.3	DQ064425	chicken/Jilin/53/01	Avian	H9	N2	China	Asia	2001
N2g1.3.3.3	AB256732	chicken/Yokohama/aq120/2001	Avian	H9	N2	Japan	Asia	2001
N2g1.3.3.3	AY664709	chicken/HongKong/WF126/03	Avian	H9	N2	HongKong	Asia	2003
N2g1.3.3.3	DQ226132	Ck/HK/WF126/2003	Avian	H9	N2	HongKong	Asia	2003
N2g1.3.3.3	AY664703	chicken/HongKong/FY23/03	Avian	H9	N2	HongKong	Asia	2003
N2g1.3.3.3	AY664706	chicken/HongKong/SF1/03	Avian	H9	N2	HongKong	Asia	2003
N2g1.3.3.3	DQ064413	chicken/Guangdong/47/01	Avian	H9	N2	China	Asia	2001
N2g1.3.3.3	CY024698	chicken/Shantou/3173/2001	Avian	H9	N2	China	Asia	2001
N2g1.3.3.3	DQ064411	chicken/Guangdong/21/02	Avian	H9	N2	China	Asia	2002
N2g1.3.3.3	DQ981548	swine/Henan/4/2004	Swine	H9	N2	China	Asia	2004
N2g1.3.3.3	DQ981564	swine/Henan/5/2004	Swine	H9	N2	China	Asia	2004
N2g1.3.3.3	EF626674	chicken/Henan/A3/1998	Avian	H9	N2	China	Asia	1998
N2g1.3.3.3	EF626675	chicken/Guangzhou/A1/1999	Avian	H9	N2	China	Asia	1999
N2g1.3.3.3	AY451388	chicken/Mudanjiang/0823/2000	Avian	H9	N2	China	Asia	2000
N2g1.3.3.3	DQ981588	swine/Henan/2/2004	Swine	H9	N2	China	Asia	2004
N2g1.3.3.3	DQ981596	swine/Henan/6/2004	Swine	H9	N2	China	Asia	2004
N2g1.3.3.3	DQ981572	swine/Henan/8/2004	Swine	H9	N2	China	Asia	2004
N2g1.3.3.3	DQ981540	swine/Henan/3/2004	Swine	H9	N2	China	Asia	2004
N2g1.3.3.3	DQ981556	swine/Henan/7/2004	Swine	H9	N2	China	Asia	2004
N2g1.3.3.3	AF508584	Chicken/Guangdong/10/00	Avian	H9	N2	China	Asia	2000
N2g1.3.3.3	DQ064426	chicken/Jiangsu/1/00	Avian	H9	N2	China	Asia	2000
N2g1.3.3.3	DQ064410	chicken/Guangdong/10/00	Avian	H9	N2	China	Asia	2000
N2g1.3.3.3	CY023322	chicken/Shantou/2402/2004	Avian	H9	N2	China	Asia	2004
N2g1.3.3.3	EU050126	guineafowl/Shantou/2418/2004	Avian	H6	N2	China	Asia	2004
N2g1.3.3.3	CY024314	chukkar/Shantou/2226/2004	Avian	H9	N2	China	Asia	2004
N2g1.3.3.3	DQ064423	chicken/Henan/43/02	Avian	H9	N2	China	Asia	2002
N2g1.3.3.3	CY024530	pheasant/Shantou/17033/2005	Avian	H9	N2	China	Asia	2005
N2g1.3.3.3	CY024538	pheasant/Shantou/21583/2005	Avian	H9	N2	China	Asia	2005
N2g1.3.3.3	EU050168	chukkar/Shantou/20741/2005	Avian	H6	N2	China	Asia	2005
N2g1.3.3.3	EF155122	quail/Shantou/15892/2005	Avian	H9	N2	China	Asia	2005
N2g1.3.3.3	CY024546	partridge/Shantou/22102/2005	Avian	H9	N2	China	Asia	2005
N2g1.3.3.3	CY023810	chicken/Hunan/4246/2005	Avian	H9	N2	China	Asia	2005
N2g1.3.3.3	EF155124	quail/Shantou/20787/2005	Avian	H9	N2	China	Asia	2005
N2g1.3.3.3	CY023914	duck/Shantou/3549/2001	Avian	H9	N2	China	Asia	2001
N2g1.3.3.3	CY024650	partridge/Shantou/2617/2001	Avian	H9	N2	China	Asia	2001
N2g1.3.3.3	CY024674	chicken/Shantou/1890/2001	Avian	H9	N2	China	Asia	2001
N2g1.3.3.3	CY024706	chicken/Shantou/3778/2001	Avian	H9	N2	China	Asia	2001
N2g1.3.3.3	AF523395	Duck/Shantou/2088/01	Avian	H9	N2	China	Asia	2001
N2g1.3.3.3	CY024690	chicken/Shantou/2712/2001	Avian	H9	N2	China	Asia	2001
N2g1.3.3.3	CY024722	chicken/Shantou/5028/2001	Avian	H9	N2	China	Asia	2001
N2g1.3.3.3	CY024234	partridge/Shantou/25/2004	Avian	H9	N2	China	Asia	2004
N2g1.3.3.3	CY023290	silkychicken/Shantou/999/2004	Avian	H9	N2	China	Asia	2004
N2g1.3.3.3	CY024282	partridge/Shantou/1405/2004	Avian	H9	N2	China	Asia	2004
N2g1.3.3.3	CY024290	chukkar/Shantou/1447/2004	Avian	H9	N2	China	Asia	2004
N2g1.3.3.3	CY024218	pheasant/Shantou/4709/2003	Avian	H9	N2	China	Asia	2003
N2g1.3.3.3	CY024138	chukkar/Shantou/3980/2003	Avian	H9	N2	China	Asia	2003
N2g1.3.3.3	CY024266	partridge/Shantou/688/2004	Avian	H9	N2	China	Asia	2004
N2g1.3.3.3	CY023282	silkychicken/Shantou/473/2004	Avian	H9	N2	China	Asia	2004
N2g1.3.3.3	CY024306	partridge/Shantou/1651/2004	Avian	H9	N2	China	Asia	2004
N2g1.3.3.3	CY024322	pheasant/Shantou/2290/2004	Avian	H9	N2	China	Asia	2004
N2g1.3.3.3	DQ226129	Ph/HK/CSW1323/2003	Avian	H9	N2	HongKong	Asia	2003
N2g1.3.3.3	EF155103	quail/Shantou/5/2004	Avian	H9	N2	China	Asia	2004
N2g1.3.3.3	CY024226	partridge/Shantou/4889/2003	Avian	H9	N2	China	Asia	2003
N2g1.3.3.3	EF155097	quail/Shantou/3700/2003	Avian	H9	N2	China	Asia	2003
N2g1.3.3.3	CY024162	pheasant/Shantou/4116/2003	Avian	H9	N2	China	Asia	2003
N2g1.3.3.3	CY024154	partridge/Shantou/4093/2003	Avian	H9	N2	China	Asia	2003
N2g1.3.3.3	CY024114	pheasant/Shantou/3530/2003	Avian	H9	N2	China	Asia	2003
N2g1.3.3.3	CY024194	pheasant/Shantou/4469/2003	Avian	H9	N2	China	Asia	2003
N2g1.3.3.3	CY024002	duck/Shantou/3658/2003	Avian	H9	N2	China	Asia	2003
N2g1.3.3.3	CY024250	chukkar/Shantou/107/2004	Avian	H9	N2	China	Asia	2004
N2g1.3.3.3	CY024258	chukkar/Shantou/290/2004	Avian	H9	N2	China	Asia	2004
N2g1.3.3.3	CY024186	chukkar/Shantou/4350/2003	Avian	H9	N2	China	Asia	2003
N2g1.3.3.3	CY024506	pheasant/Shantou/1578/2005	Avian	H9	N2	China	Asia	2005
N2g1.3.3.3	CY024498	Guineafowl/Shantou/630/2005	Avian	H9	N2	China	Asia	2005
N2g1.3.3.3	CY024426	pheasant/Shantou/6893/2004	Avian	H9	N2	China	Asia	2004
N2g1.3.3.3	CY024402	chukkar/Shantou/6571/2004	Avian	H9	N2	China	Asia	2004
N2g1.3.3.3	CY023426	silkychicken/Shantou/459/2005	Avian	H9	N2	China	Asia	2005
N2g1.3.3.3	CY023386	chicken/Shantou/6786/2004	Avian	H9	N2	China	Asia	2004
N2g1.3.3.3	CY024458	pheasant/Shantou/7501/2004	Avian	H9	N2	China	Asia	2004
N2g1.3.3.3	CY024370	partridge/Shantou/6266/2004	Avian	H9	N2	China	Asia	2004
N2g1.3.3.3	CY024378	chukkar/Shantou/6288/2004	Avian	H9	N2	China	Asia	2004
N2g1.3.3.3	CY024450	partridge/Shantou/7343/2004	Avian	H9	N2	China	Asia	2004
N2g1.3.3.3	CY023218	chicken/Shantou/3040/2003	Avian	H9	N2	China	Asia	2003
N2g1.3.3.3	CY024066	pheasant/Shantou/443/2003	Avian	H9	N2	China	Asia	2003
N2g1.3.3.3	DQ226130	Gf/HK/SSP607/2003	Avian	H9	N2	HongKong	Asia	2003
N2g1.3.3.3	CY023170	chicken/Shantou/69/2003	Avian	H9	N2	China	Asia	2003
N2g1.3.3.3	EF155071	quail/Shantou/4179/2001	Avian	H9	N2	China	Asia	2001
N2g1.3.3.3	DQ226128	HK/2108/2003	Human	H9	N2	HongKong	Asia	2003
N2g1.3.3.3	CY024082	partridge/Shantou/600/2003	Avian	H9	N2	China	Asia	2003
N2g1.3.3.3	EU050084	quail/Shantou/2185/2000	Avian	H6	N2	China	Asia	2000
N2g1.3.3.3	CY024146	partridge/Shantou/3987/2003	Avian	H9	N2	China	Asia	2003
N2g1.3.3.3	EU050096	quail/Shantou/1039/2002	Avian	H6	N2	China	Asia	2002
N2g1.3.3.3	CY023986	chukkar/Shantou/1059/2002	Avian	H9	N2	China	Asia	2002
N2g1.3.3.3	EF155081	quail/Shantou/1038/2002	Avian	H9	N2	China	Asia	2002
N2g1.3.3.3	CY023802	chukkar/Shantou/469/2002	Avian	H9	N2	China	Asia	2002
N2g1.3.3.3	CY023714	chukkar/Shantou/465/2002	Avian	H9	N2	China	Asia	2002
N2g1.3.3.3	CY023890	partridge/Shantou/545/2002	Avian	H9	N2	China	Asia	2002
N2g1.3.3.3	CY023274	partridge/Shantou/4541/2001	Avian	H9	N2	China	Asia	2001
N2g1.3.3.3	EF155074	quail/Shantou/5663/2001	Avian	H9	N2	China	Asia	2001
N2g1.3.3.3	EF155075	quail/Shantou/5675/2001	Avian	H9	N2	China	Asia	2001
N2g1.3.3.3	CY024090	chukkar/Shantou/1039/2003	Avian	H9	N2	China	Asia	2003
N2g1.3.3.3	EF155086	quail/Shantou/149/2003	Avian	H9	N2	China	Asia	2003
N2g1.3.3.3	EF155090	quail/Shantou/1780/2003	Avian	H9	N2	China	Asia	2003
N2g1.3.3.3	CY024050	partridge/Shantou/3811/2002	Avian	H9	N2	China	Asia	2002
N2g1.3.3.3	EF155089	quail/Shantou/1140/2003	Avian	H9	N2	China	Asia	2003
N2g1.3.3.3	CY024074	pheasant/Shantou/511/2003	Avian	H9	N2	China	Asia	2003
N2g1.3.3.3	CY024274	pheasant/Shantou/841/2004	Avian	H9	N2	China	Asia	2004
N2g1.3.3.3	EF155091	quail/Shantou/1978/2003	Avian	H9	N2	China	Asia	2003
N2g1.3.3.3	EF155092	quail/Shantou/2608/2003	Avian	H9	N2	China	Asia	2003
N2g1.3.3.3	AY664712	guineafowl/HongKong/NT184/03	Avian	H9	N2	HongKong	Asia	2003
N2g1.3.3.3	DQ064415	chicken/Guangdong/56/01	Avian	H9	N2	China	Asia	2001
N2g1.3.3.3	AY043024	Guangzhou/333/99	Human	H9	N2	China	Asia	1999
N2g1.3.3.3	DQ064420	chicken/Heilongjiang/35/00	Avian	H9	N2	China	Asia	2000
N2g1.3.3.3	EF155065	quail/Shantou/1425/2001	Avian	H9	N2	China	Asia	2001
N2g1.3.3.3	CY023954	duck/Shantou/4103/2002	Avian	H9	N2	China	Asia	2002
N2g1.3.3.3	CY024058	partridge/Shantou/4525/2002	Avian	H9	N2	China	Asia	2002
N2g1.3.3.3	CY023106	chicken/Shantou/5714/2001	Avian	H9	N2	China	Asia	2001
N2g1.3.3.3	CY024730	chicken/Shantou/5319/2001	Avian	H9	N2	China	Asia	2001
N2g1.3.3.3	AF523391	Duck/Shantou/1042/00	Avian	H9	N2	China	Asia	2000
N2g1.3.3.3	AF523392	Duck/Shantou/1043/00	Avian	H9	N2	China	Asia	2000
N2g1.3.3.3	CY024298	partridge/Shantou/2158/2000	Avian	H9	N2	China	Asia	2000
N2g1.3.3.3	AF523393	Duck/Shantou/2134/00	Avian	H9	N2	China	Asia	2000
N2g1.3.3.3	CY023186	partridge/Shantou/3720/2001	Avian	H9	N2	China	Asia	2001
N2g1.3.3.3	CY024386	partridge/Shantou/5692/2000	Avian	H9	N2	China	Asia	2000
N2g1.3.3.3	CY023946	duck/Shantou/32/2002	Avian	H9	N2	China	Asia	2002
N2g1.3.3.3	CY023450	partridge/Shantou/49/2002	Avian	H9	N2	China	Asia	2002
N2g1.3.3.3	CY023626	partridge/Shantou/354/2002	Avian	H9	N2	China	Asia	2002
N2g1.3.3.3	EF155080	quail/Shantou/786/2002	Avian	H9	N2	China	Asia	2002
N2g1.3.3.3	CY024658	chicken/Shantou/1608/2001	Avian	H9	N2	China	Asia	2001
N2g1.3.3.3	EF155062	quail/Shantou/1158/2001	Avian	H9	N2	China	Asia	2001
N2g1.3.3.3	CY024666	chicken/Shantou/1610/2001	Avian	H9	N2	China	Asia	2001
N2g1.3.3.3	CY023930	duck/Shantou/5459/2001	Avian	H9	N2	China	Asia	2001
N2g1.3.3.3	EU050086	chicken/Shantou/2197/2001	Avian	H6	N2	China	Asia	2001
N2g1.3.3.3	CY024714	chicken/Shantou/4208/2001	Avian	H9	N2	China	Asia	2001
N2g1.3.3.3	AF523394	WildDuck/Shantou/4808/01	Avian	H9	N2	China	Asia	2001
N2g1.3.3.3	CY023362	partridge/Shantou/4829/2001	Avian	H9	N2	China	Asia	2001
N2g1.3.3.3	EF155066	quail/Shantou/1461/2001	Avian	H9	N2	China	Asia	2001
N2g1.3.3.3	EF155077	quail/Shantou/365/2002	Avian	H9	N2	China	Asia	2002
N2g1.3.3.3	EF155078	quail/Shantou/384/2002	Avian	H9	N2	China	Asia	2002
N2g1.3.3.3	EF155079	quail/Shantou/396/2002	Avian	H9	N2	China	Asia	2002
N2g1.3.3.3	CY023538	chukkar/Shantou/338/2002	Avian	H9	N2	China	Asia	2002
N2g1.3.3.3	CY023922	duck/Shantou/5401/2001	Avian	H9	N2	China	Asia	2001
N2g1.3.3.3	EU050094	partridge/Shantou/819/2002	Avian	H6	N2	China	Asia	2002
N2g1.3.3.3	CY023114	chicken/Shantou/4/2002	Avian	H9	N2	China	Asia	2002
N2g1.3.3.3	CY023122	chicken/Shantou/439/2002	Avian	H9	N2	China	Asia	2002
N2g1.3.3.3	CY024122	partridge/Shantou/1800/2000	Avian	H9	N2	China	Asia	2000
N2g1.3.3.3	CY024210	partridge/Shantou/2063/2000	Avian	H9	N2	China	Asia	2000
N2g1.3.3.3	EF155053	quail/Shantou/243/2000	Avian	H9	N2	China	Asia	2000
N2g1.3.3.3	CY024734	partridge/Shantou/24/2000	Avian	H9	N2	China	Asia	2000
N2g1.3.3.3	CY024242	pheasant/Shantou/45/2004	Avian	H9	N2	China	Asia	2004
N2g1.3.3.3	CY024130	pheasant/Shantou/3716/2003	Avian	H9	N2	China	Asia	2003
N2g1.3.3.3	EF155099	quail/Shantou/3856/2003	Avian	H9	N2	China	Asia	2003
N2g1.3.3.3	CY024026	duck/Shantou/515/2004	Avian	H9	N2	China	Asia	2004
N2g1.3.3.3	CY023266	chicken/Shantou/99/2004	Avian	H9	N2	China	Asia	2004
N2g1.3.3.3	EF155100	quail/Shantou/4038/2003	Avian	H9	N2	China	Asia	2003
N2g1.3.3.3	CY023994	duck/Shantou/3577/2003	Avian	H9	N2	China	Asia	2003
N2g1.3.3.3	CY023226	chicken/Shantou/3341/2003	Avian	H9	N2	China	Asia	2003
N2g1.3.3.3	CY023250	silkychicken/Shantou/4600/2003	Avian	H9	N2	China	Asia	2003
N2g1.3.3.3	CY024010	duck/Shantou/3728/2003	Avian	H9	N2	China	Asia	2003
N2g1.3.3.3	CY024106	partridge/Shantou/3487/2003	Avian	H9	N2	China	Asia	2003
N2g1.3.3.3	CY023258	chicken/Shantou/4617/2003	Avian	H9	N2	China	Asia	2003
N2g1.3.3.3	CY024170	partridge/Shantou/4321/2003	Avian	H9	N2	China	Asia	2003
N2g1.3.3.3	CY024202	chukkar/Shantou/4635/2003	Avian	H9	N2	China	Asia	2003
N2g1.3.3.3	CY023242	chicken/Shantou/4435/2003	Avian	H9	N2	China	Asia	2003
N2g1.3.3.3	EF155093	quail/Shantou/2615/2003	Avian	H9	N2	China	Asia	2003
N2g1.3.3.3	EF155096	quail/Shantou/3502/2003	Avian	H9	N2	China	Asia	2003
N2g1.3.3.3	CY023234	chicken/Shantou/4101/2003	Avian	H9	N2	China	Asia	2003
N2g1.3.3.3	CY024178	pheasant/Shantou/4340/2003	Avian	H9	N2	China	Asia	2003
N2g1.3.3.3	CY023146	chicken/Shantou/4144/2002	Avian	H9	N2	China	Asia	2002
N2g1.3.3.3	CY023162	chicken/Shantou/4608/2002	Avian	H9	N2	China	Asia	2002
N2g1.3.3.3	CY023178	chicken/Shantou/944/2003	Avian	H9	N2	China	Asia	2003
N2g1.3.3.3	CY024098	partridge/Shantou/2803/2003	Avian	H9	N2	China	Asia	2003
N2g1.3.3.3	CY023970	duck/Shantou/3460/2003	Avian	H9	N2	China	Asia	2003
N2g1.3.3.3	DQ064417	chicken/Guangxi/10/99	Avian	H9	N2	China	Asia	1999
N2g1.3.3.3	EU086239	chicken/Guangxi/6/2000	Avian	H9	N2	China	Asia	2000
N2g1.3.3.3	EU081866	chicken/Guangxi/4/1999	Avian	H9	N2	China	Asia	1999
N2g1.3.3.3	EU086288	bird/Guangxi/A1/2006	Avian	H9	N2	China	Asia	2006
N2g1.3.3.3	CY024642	chicken/Shantou/1205/2001	Avian	H9	N2	China	Asia	2001
N2g1.3.3.3	EU502894	swine/Jiangxi/1/2004	Swine	H9	N2	China	Asia	2004
N2g1.3.3.3	EU502902	swine/Jiangxi/wx2/2004	Swine	H9	N2	China	Asia	2004
N2g1.3.3.3	EU216095	chicken/Yunnan/Dali/2007	Avian	H9	N2	China	Asia	2007
N2g1.3.3.3	EU216105	chicken/Yunnan/Yuxi1/2007	Avian	H9	N2	China	Asia	2007
N2g1.3.3.3	CY024434	partridge/Shantou/7075/2004	Avian	H9	N2	China	Asia	2004
N2g1.3.3.3	CY023298	chicken/Shantou/1138/2004	Avian	H9	N2	China	Asia	2004
N2g1.3.3.3	AY664705	chicken/HongKong/NT142/03	Avian	H9	N2	HongKong	Asia	2003
N2g1.3.3.3	DQ226131	Ck/HK/NT142/2003	Avian	H9	N2	HongKong	Asia	2003
N2g1.3.3.3	CY023962	duck/Shantou/4359/2002	Avian	H9	N2	China	Asia	2002
N2g1.3.3.3	CY023482	chicken/Shantou/9909/2005	Avian	H9	N2	China	Asia	2005
N2g1.3.3.3	CY023602	chicken/Fujian/7386/2005	Avian	H9	N2	China	Asia	2005
N2g1.3.3.3	CY024514	Guineafowl/Shantou/8955/2005	Avian	H9	N2	China	Asia	2005
N2g1.3.3.3	CY024522	pheasant/Shantou/11551/2005	Avian	H9	N2	China	Asia	2005
N2g1.3.3.3	CY023474	chicken/Shantou/6781/2005	Avian	H9	N2	China	Asia	2005
N2g1.3.3.3	CY023594	chicken/Fujian/6960/2005	Avian	H9	N2	China	Asia	2005
N2g1.3.3.3	CY023610	chicken/Fujian/7884/2005	Avian	H9	N2	China	Asia	2005
N2g1.3.3.3	CY023570	chicken/Fujian/5214/2005	Avian	H9	N2	China	Asia	2005
N2g1.3.3.3	CY023578	chicken/Fujian/5683/2005	Avian	H9	N2	China	Asia	2005
N2g1.3.3.3	CY023562	chicken/Fujian/4820/2005	Avian	H9	N2	China	Asia	2005
N2g1.3.3.3	CY023586	chicken/Fujian/6188/2005	Avian	H9	N2	China	Asia	2005
N2g1.3.3.3	CY023554	chicken/Fujian/4332/2005	Avian	H9	N2	China	Asia	2005
N2g1.3.3.3	CY023466	chicken/Shantou/5269/2005	Avian	H9	N2	China	Asia	2005
N2g1.3.3.3	CY023546	chicken/Fujian/3080/2005	Avian	H9	N2	China	Asia	2005
N2g1.3.3.3	CY023442	silkychicken/Shantou/2131/2005	Avian	H9	N2	China	Asia	2005
N2g1.3.3.3	CY023346	chicken/Shantou/4726/2004	Avian	H9	N2	China	Asia	2004
N2g1.3.3.3	CY023418	chicken/Shantou/55/2005	Avian	H9	N2	China	Asia	2005
N2g1.3.3.3	CY023394	chicken/Shantou/6911/2004	Avian	H9	N2	China	Asia	2004
N2g1.3.3.3	CY024330	partridge/Shantou/4648/2004	Avian	H9	N2	China	Asia	2004
N2g1.3.3.3	CY024482	partridge/Shantou/7936/2004	Avian	H9	N2	China	Asia	2004
N2g1.3.3.3	CY024490	pheasant/Shantou/111/2005	Avian	H9	N2	China	Asia	2005
N2g1.3.3.3	CY023410	chicken/Shantou/7920/2004	Avian	H9	N2	China	Asia	2004
N2g1.3.3.3	EF155110	quail/Shantou/6648/2004	Avian	H9	N2	China	Asia	2004
N2g1.3.3.3	EF155113	quail/Shantou/7731/2004	Avian	H9	N2	China	Asia	2004
N2g1.3.3.3	EF155115	quail/Shantou/493/2005	Avian	H9	N2	China	Asia	2005
N2g1.3.3.3	EF155111	quail/Shantou/6794/2004	Avian	H9	N2	China	Asia	2004
N2g1.3.3.3	CY024346	Guineafowl/Shantou/5852/2004	Avian	H9	N2	China	Asia	2004
N2g1.3.3.3	CY023434	silkychicken/Shantou/1169/2005	Avian	H9	N2	China	Asia	2005
N2g1.3.3.3	CY024338	pheasant/Shantou/5588/2004	Avian	H9	N2	China	Asia	2004
N2g1.3.3.3	CY024354	chukkar/Shantou/5866/2004	Avian	H9	N2	China	Asia	2004
N2g1.3.3.3	CY024394	partridge/Shantou/6415/2004	Avian	H9	N2	China	Asia	2004
N2g1.3.3.3	CY024410	pheasant/Shantou/6607/2004	Avian	H9	N2	China	Asia	2004
N2g1.3.3.3	CY024418	Guineafowl/Shantou/6627/2004	Avian	H9	N2	China	Asia	2004
N2g1.3.3.3	CY023354	chicken/Shantou/5630/2004	Avian	H9	N2	China	Asia	2004
N2g1.3.3.3	CY023402	silkychicken/Shantou/7790/2004	Avian	H9	N2	China	Asia	2004
N2g1.3.3.3	CY023378	chicken/Shantou/6319/2004	Avian	H9	N2	China	Asia	2004
N2g1.3.3.3	CY024442	pheasant/Shantou/7315/2004	Avian	H9	N2	China	Asia	2004
N2g1.3.3.3	CY023370	silkychicken/Shantou/6020/2004	Avian	H9	N2	China	Asia	2004
N2g1.3.3.3	EF155109	quail/Shantou/6046/2004	Avian	H9	N2	China	Asia	2004
N2g1.3.3.3	CY024362	partridge/Shantou/6004/2004	Avian	H9	N2	China	Asia	2004
N2g1.3.3.3	EF155112	quail/Shantou/7397/2004	Avian	H9	N2	China	Asia	2004
N2g1.3.3.3	EF155114	quail/Shantou/299/2005	Avian	H9	N2	China	Asia	2005
N2g1.3.3.3	EF155119	quail/Shantou/8993/2005	Avian	H9	N2	China	Asia	2005
N2g1.3.3.3	EF155118	quail/Shantou/5011/2005	Avian	H9	N2	China	Asia	2005
N2g1.3.3.3	EF155117	quail/Shantou/3143/2005	Avian	H9	N2	China	Asia	2005
N2g1.3.3.3	EF155116	quail/Shantou/2200/2005	Avian	H9	N2	China	Asia	2005
N2g1.3.3.3	CY023530	chicken/Shantou/22504/2005	Avian	H9	N2	China	Asia	2005
N2g1.3.3.3	CY023506	chicken/Shantou/19465/2005	Avian	H9	N2	China	Asia	2005
N2g1.3.3.3	CY023514	chicken/Shantou/20817/2005	Avian	H9	N2	China	Asia	2005
N2g1.3.3.3	CY023682	chicken/Fujian/11488/2005	Avian	H9	N2	China	Asia	2005
N2g1.3.3.3	CY023690	chicken/Fujian/12252/2005	Avian	H9	N2	China	Asia	2005
N2g1.3.3.3	CY023498	chicken/Shantou/17139/2005	Avian	H9	N2	China	Asia	2005
N2g1.3.3.3	CY023490	chicken/Shantou/14907/2005	Avian	H9	N2	China	Asia	2005
N2g1.3.3.3	CY023618	chicken/Fujian/8341/2005	Avian	H9	N2	China	Asia	2005
N2g1.3.3.3	CY023634	chicken/Fujian/9104/2005	Avian	H9	N2	China	Asia	2005
N2g1.3.3.3	CY024042	duck/Shantou/12560/2005	Avian	H9	N2	China	Asia	2005
N2g1.3.3.3	CY023642	chicken/Fujian/9290/2005	Avian	H9	N2	China	Asia	2005
N2g1.3.3.3	CY023666	chicken/Fujian/10954/2005	Avian	H9	N2	China	Asia	2005
N2g1.3.3.3	CY023674	chicken/Fujian/11302/2005	Avian	H9	N2	China	Asia	2005
N2g1.3.3.3	CY023522	chicken/Shantou/22054/2005	Avian	H9	N2	China	Asia	2005
N2g1.3.3.3	CY023650	chicken/Fujian/9752/2005	Avian	H9	N2	China	Asia	2005
N2g1.3.3.3	CY023658	chicken/Fujian/10308/2005	Avian	H9	N2	China	Asia	2005
N2g1.3.3.3	EU935062	chicken/Zibo/B1/2008	Avian	H9	N2	China	Asia	2008
N2g1.3.3.3	EU935064	chicken/Henan/L3/2008	Avian	H9	N2	China	Asia	2008
N2g1.3.3.3	FJ492965	chicken/Henan/L2/2008	Avian	H9	N2	China	Asia	2008
N2g1.3.3.3	EU935063	chicken/Henan/L1/2008	Avian	H9	N2	China	Asia	2008
N2g1.3.3.3	EU216102	chicken/Yunnan/Banna2/2007	Avian	H9	N2	China	Asia	2007
N2g1.3.3.3	EU216097	chicken/Yunnan/Dehong2/2007	Avian	H9	N2	China	Asia	2007
N2g1.3.3.3	EU216103	chicken/Yunnan/BaoShan1/2006	Avian	H9	N2	China	Asia	2006
N2g1.3.3.3	EU216094	chicken/Yunnan/Chuxiong2/2007	Avian	H9	N2	China	Asia	2007
N2g1.3.3.3	EU216101	chicken/Yunnan/BanNa1/2006	Avian	H9	N2	China	Asia	2006
N2g1.3.3.3	EU216104	chicken/Yunnan/Baoshan2/2007	Avian	H9	N2	China	Asia	2007
N2g1.3.3.3	EU216099	chicken/Yunnan/Honghe/2007	Avian	H9	N2	China	Asia	2007
N2g1.3.3.3	EU216100	chicken/Yunnan/Simao1/2007	Avian	H9	N2	China	Asia	2007
N2g1.3.3.3	EU644483	goose/Yunnan/chuxiong07/07	Avian	H9	N2	China	Asia	2007
N2g1.3.3.3	EU644489	chicken/Yunnan/zhaotong07/07	Avian	H9	N2	China	Asia	2007
N2g2.1	AY209930	Johannesburg/567/67	Human	H2	N2	SouthAfrica	Africa	1967
N2g2.1	CY032287	Johannesburg/617/1967	Human	H2	N2	SouthAfrica	Africa	1967
N2g2.1	AB270752	swine/Miyagi/5/03	Swine	H1	N2	Japan	Asia	2003
N2g2.1	AB441172	swine/Miyazaki/1/2006	Swine	H1	N2	Japan	Asia	2006
N2g2.1	AB472021	duck/Tsukuba/7/2005	Avian	H1	N2	Japan	Asia	2005
N2g2.1	AB434418	swine/Saitama/1996	Swine	H1	N2	Japan	Asia	1996
N2g2.1	D29658	swine/Nagasaki/1/1989	Swine	H1	N2	Japan	Asia	1989
N2g2.1	D29659	swine/Nagasaki/1/1990	Swine	H1	N2	Japan	Asia	1990
N2g2.1	AB434410	swine/Ehime/1/1980	Swine	H1	N2	Japan	Asia	1980
N2g2.1	D00713	sw/Ehime/1/1980	Swine	H1	N2	Japan	Asia	1980
N2g2.1	AJ311456	Noname	Swine	H3	N2	Taiwan	Asia	1970
N2g2.1	AY210122	Taiwan/1/69	Human	H3	N2	Taiwan	Asia	1969
N2g2.1	AY209900	Malaya/16/58	Human	H2	N2	Malaysia	Asia	1958
N2g2.1	AB101671	Japan/305/1957	Human	H2	N2	Japan	Asia	1957
N2g2.1	AY643089	Japan/305/57	Human	H2	N2	Japan	Asia	1957
N2g2.1	DQ508843	Japan/305/57	Human	H2	N2	Japan	Asia	1957
N2g2.1	AB296075	Singapore/1/1957	Human	H2	N2	Singapore	Asia	1957
N2g2.1	AB124654	Singapore/1/1957	Human	H2	N2	Singapore	Asia	1957
N2g2.1	AY209895	Singapore/1/57	Human	H2	N2	Singapore	Asia	1957
N2g2.1	CY034046	Singapore/1/1957	Human	H2	N2	Singapore	Asia	1957
N2g2.1	CY034078	Singapore/1-MA12D/1957	Human	H2	N2	Singapore	Asia	1957
N2g2.1	CY034054	Singapore/1-MA12/1957	Human	H2	N2	Singapore	Asia	1957
N2g2.1	CY034062	Singapore/1-MA12	Human	H2	N2	Singapore	Asia	1957
N2g2.1	CY034070	Singapore/1-MA12B/1957	Human	H2	N2	Singapore	Asia	1957
N2g2.1	AB124653	Adachi/2/1957	Human	H2	N2	Japan	Asia	1957
N2g2.1	CY032271	Guiyang/1/1957	Human	H2	N2	China	Asia	1957
N2g2.1	CY014978	Japan/305/1957	Human	H2	N2	Japan	Asia	1957
N2g2.1	CY044327	Japan/305/1957	Human	H2	N2	Japan	Asia	1957
N2g2.1	CY045806	Japan/305/1957	Human	H2	N2	Japan	Asia	1957
N2g2.1	AY209929	Tokyo/3/67	Human	H2	N2	Japan	Asia	1967
N2g2.1	K01393	Tokyo/3/1967	Human	H2	N2	Japan	Asia	1967
N2g2.1	U42630	Noanme	Human	H3	N2	HongKong	Asia	1968
N2g2.1	AY209906	Taiwan/1/62	Human	H2	N2	Taiwan	Asia	1962
N2g2.1	AY209907	Yokosuka/3/62	Human	H2	N2	Japan	Asia	1962
N2g2.1	AY209908	Japan/170/62	Human	H2	N2	Japan	Asia	1962
N2g2.1	AB101672	Murakami/4/64	Human	H2	N2	Japan	Asia	1964
N2g2.1	AY209913	Murakami/4/64	Human	H2	N2	Japan	Asia	1964
N2g2.1	AB124656	Taiwan/1/64	Human	H2	N2	Taiwan	Asia	1964
N2g2.1	AY209912	Taiwan/1/64	Human	H2	N2	Taiwan	Asia	1964
N2g2.1	DQ508883	Taiwan/1964	Human	H2	N2	Taiwan	Asia	1964
N2g2.1	CY036817	Korea/426/1968	Human	H2	N2	SouthKorea	Asia	1968
N2g2.1	AY209932	Korea/426/68	Human	H2	N2	SouthKorea	Asia	1968
N2g2.1	CY031597	Korea/426/1968	Human	H2	N2	SouthKorea	Asia	1968
N2g2.1	AY209917	Kumamoto/1/65	Human	H2	N2	Japan	Asia	1965
N2g2.1	AY209925	Taiwan/1/67	Human	H2	N2	Taiwan	Asia	1967
N2g2.1	CY032279	Tashkent/1046/1967	Human	H2	N2	Uzbekistan	Asia	1967
N2g2.1	CY006765	Nanjing/49/77	Human	H3	N2	China	Asia	1977
N2g2.1	AY210116	Tehran/101/68	Human	H3	N2	Iran	Asia	1968
N2g2.1	AB124658	Aichi/2/1968	Human	H3	N2	Japan	Asia	1968
N2g2.1	AB101674	HongKong/1/1968	Human	H3	N2	HongKong	Asia	1968
N2g2.1	AY210113	HongKong/16/68	Human	H3	N2	HongKong	Asia	1968
N2g2.1	CY044263	HongKong/1/1968	Human	H3	N2	HongKong	Asia	1968
N2g2.1	CY033515	HongKong/1-9-MA21-1/1968	Human	H3	N2	HongKong	Asia	1968
N2g2.1	CY033563	HongKong/1-12-MA21-1/1968	Human	H3	N2	HongKong	Asia	1968
N2g2.1	CY034038	HongKong/1-12-MA21-3/1968	Human	H3	N2	HongKong	Asia	1968
N2g2.1	EF409251	HongKong/68	Human	H3	N2	HongKong	Asia	1968
N2g2.1	AY210112	Malaysia/221/68	Human	H3	N2	Malaysia	Asia	1968
N2g2.1	CY034030	HongKong/1-8-MA21-3/1968	Human	H3	N2	HongKong	Asia	1968
N2g2.1	CY033507	HongKong/1-1-MA-12/1968	Human	H3	N2	HongKong	Asia	1968
N2g2.1	CY044271	HongKong/1-1-MA-20/1968	Human	H3	N2	HongKong	Asia	1968
N2g2.1	CY044287	HongKong/1-6-MA21-1/1968	Human	H3	N2	HongKong	Asia	1968
N2g2.1	CY033003	HongKong/1-1/1968	Human	H3	N2	HongKong	Asia	1968
N2g2.1	CY034014	HongKong/1-6-MA21-2/1968	Human	H3	N2	HongKong	Asia	1968
N2g2.1	CY033523	HongKong/1-9-MA21-2/1968	Human	H3	N2	HongKong	Asia	1968
N2g2.1	CY033531	HongKong/1-9-MA21-3/1968	Human	H3	N2	HongKong	Asia	1968
N2g2.1	CY033539	HongKong/1-11-MA21-1/1968	Human	H3	N2	HongKong	Asia	1968
N2g2.1	AB295606	Aichi/2/1968	Human	H3	N2	Japan	Asia	1968
N2g2.1	CY044279	HongKong/1-5-MA21-3/1968	Human	H3	N2	HongKong	Asia	1968
N2g2.1	CY034022	HongKong/1-8-MA21-1/1968	Human	H3	N2	HongKong	Asia	1968
N2g2.1	AY210110	Malaysia/1/68	Human	H3	N2	Malaysia	Asia	1968
N2g2.1	CY008158	Beijing/1/68	Human	H3	N2	China	Asia	1968
N2g2.1	CY033043	HongKong/1-7/1968	Human	H3	N2	HongKong	Asia	1968
N2g2.1	CY033019	HongKong/1-4/1968	Human	H3	N2	HongKong	Asia	1968
N2g2.1	CY033011	HongKong/1-2/1968	Human	H3	N2	HongKong	Asia	1968
N2g2.1	AF348184	HongKong/1/68	Human	H3	N2	HongKong	Asia	1968
N2g2.1	AY210106	HongKong/19/68	Human	H3	N2	HongKong	Asia	1968
N2g2.1	AY210108	Singapore/1/68	Human	H3	N2	Singapore	Asia	1968
N2g2.1	AY210109	Philippines/3/68	Human	H3	N2	Philippines	Asia	1968
N2g2.1	AY210118	Philippines/104/68	Human	H3	N2	Philippines	Asia	1968
N2g2.1	CY033059	HongKong/1-10/1968	Human	H3	N2	HongKong	Asia	1968
N2g2.1	CY033067	HongKong/1-12/1968	Human	H3	N2	HongKong	Asia	1968
N2g2.1	CY033990	HongKong/1-1-MA-12D/1968	Human	H3	N2	HongKong	Asia	1968
N2g2.1	CY033998	HongKong/1-8/1968	Human	H3	N2	HongKong	Asia	1968
N2g2.1	CY033027	HongKong/1-5/1968	Human	H3	N2	HongKong	Asia	1968
N2g2.1	CY033035	HongKong/1-6/1968	Human	H3	N2	HongKong	Asia	1968
N2g2.1	CY033051	HongKong/1-9/1968	Human	H3	N2	HongKong	Asia	1968
N2g2.1	CY033547	HongKong/1-11-MA21-2/1968	Human	H3	N2	HongKong	Asia	1968
N2g2.1	CY033555	HongKong/1-11-MA21-3/1968	Human	H3	N2	HongKong	Asia	1968
N2g2.1	CY033571	HongKong/1-12-MA21-2/1968	Human	H3	N2	HongKong	Asia	1968
N2g2.1	CY044295	HongKong/1-10-MA21-3/1968	Human	H3	N2	HongKong	Asia	1968
N2g2.1	CY034006	HongKong/1-11/1968	Human	H3	N2	HongKong	Asia	1968
N2g2.1	D00715	sw/HongKong/3/1976	Swine	H3	N2	HongKong	Asia	1976
N2g2.1	CY031605	Moscow/1019/1965	Human	H2	N2	Russia	Europe	1965
N2g2.1	CY032255	Krasnodar/101/1959	Human	H2	N2	Russia	Europe	1959
N2g2.1	L37329	Leningrad/134/57	Human	H2	N2	Russia	Europe	1957
N2g2.1	L37330	Leningrad/134/17/1957	Human	H2	N2	Russia	Europe	1957
N2g2.1	L37331	Leningrad/134/47/1957	Human	H2	N2	Russia	Europe	1957
N2g2.1	AY209909	Netherlands/60/62	Human	H2	N2	Netherlands	Europe	1962
N2g2.1	AY210111	USSR/039/68	Human	H3	N2	Russia	Europe	1968
N2g2.1	AY210123	USSR/0270/69	Human	H3	N2	Russia	Europe	1969
N2g2.1	AY209924	England/10/67	Human	H2	N2	UnitedKingdom	Europe	1967
N2g2.1	AY209926	Poland/5/67	Human	H2	N2	Poland	Europe	1967
N2g2.1	CY034928	CzechRepublic/1/1966	Human	H2	N2	CzechRepublic	Europe	1966
N2g2.1	AY209904	England/1/61	Human	H2	N2	UnitedKingdom	Europe	1961
N2g2.1	AY209911	Netherlands/65/63	Human	H2	N2	Netherlands	Europe	1963
N2g2.1	CY035080	Netherlands/56/1963	Human	H2	N2	Netherlands	Europe	1963
N2g2.1	CY032247	Potsdam/2/1965	Human	H2	N2	Germany	Europe	1965
N2g2.1	CY032263	Cottbus/1/1964	Human	H2	N2	Germany	Europe	1964
N2g2.1	CY032239	Berlin/3/1964	Human	H2	N2	Germany	Europe	1964
N2g2.1	AY209923	AnnArbor/7/67	Human	H2	N2	USA	NorthAmerica	1967
N2g2.1	CY020519	Albany/9/1967	Human	H2	N2	USA	NorthAmerica	1967
N2g2.1	AY209922	Panama/1/67	Human	H2	N2	Panama	NorthAmerica	1967
N2g2.1	AB124657	Berkeley/1/1968	Human	H2	N2	USA	NorthAmerica	1968
N2g2.1	CY033475	Berkeley/1/1968	Human	H2	N2	USA	NorthAmerica	1968
N2g2.1	AY209933	Berkeley/1/68	Human	H2	N2	USA	NorthAmerica	1968
N2g2.1	CY020415	Albany/2/1968	Human	H2	N2	USA	NorthAmerica	1968
N2g2.1	CY020551	Albany/8/1967	Human	H2	N2	USA	NorthAmerica	1967
N2g2.1	CY021023	Albany/1/1968	Human	H2	N2	USA	NorthAmerica	1968
N2g2.1	AB101673	Texas/68	Human	H2	N2	USA	NorthAmerica	1968
N2g2.1	CY021999	Albany/4/1967	Human	H2	N2	USA	NorthAmerica	1967
N2g2.1	CY020391	Albany/6/1967	Human	H2	N2	USA	NorthAmerica	1967
N2g2.1	CY020399	Albany/7/1967	Human	H2	N2	USA	NorthAmerica	1967
N2g2.1	CY020407	Albany/3/1967	Human	H2	N2	USA	NorthAmerica	1967
N2g2.1	AY209928	Georgia/1/67	Human	H2	N2	USA	NorthAmerica	1967
N2g2.1	CY033982	Georgia/1/1967	Human	H2	N2	USA	NorthAmerica	1967
N2g2.1	CY020527	Albany/18/1968	Human	H3	N2	USA	NorthAmerica	1968
N2g2.1	AY209921	Panama/1/66	Human	H2	N2	Panama	NorthAmerica	1966
N2g2.1	AY209919	California/1/66	Human	H2	N2	USA	NorthAmerica	1966
N2g2.1	AY209920	Canada/1/66	Human	H2	N2	Canada	NorthAmerica	1966
N2g2.1	AY209918	Berkeley/1/66	Human	H2	N2	USA	NorthAmerica	1966
N2g2.1	CY021111	Albany/17/1968	Human	H3	N2	USA	NorthAmerica	1968
N2g2.1	AY210119	Alaska/1/69	Human	H3	N2	USA	NorthAmerica	1969
N2g2.1	CY019893	Albany/11/1968	Human	H3	N2	USA	NorthAmerica	1968
N2g2.1	AY210105	Hawaii/2/68	Human	H3	N2	USA	NorthAmerica	1968
N2g2.1	AY210107	Canada/228/68	Human	H3	N2	Canada	NorthAmerica	1968
N2g2.1	AY210117	Panama/1/68	Human	H3	N2	Panama	NorthAmerica	1968
N2g2.1	CY022087	Albany/6/1968	Human	H3	N2	USA	NorthAmerica	1968
N2g2.1	CY021847	Albany/10/1968	Human	H3	N2	USA	NorthAmerica	1968
N2g2.1	CY019901	Albany/1/1969	Human	H3	N2	USA	NorthAmerica	1969
N2g2.1	CY021839	Albany/4/1969	Human	H3	N2	USA	NorthAmerica	1969
N2g2.1	CY019917	Albany/3/1969	Human	H3	N2	USA	NorthAmerica	1969
N2g2.1	AY210114	Georgia/122/68	Human	H3	N2	USA	NorthAmerica	1968
N2g2.1	CY019909	Albany/19/1968	Human	H3	N2	USA	NorthAmerica	1968
N2g2.1	AY210115	PuertoRico/1/68	Human	H3	N2	PuertoRico	NorthAmerica	1968
N2g2.1	CY006213	Memphis/1/68	Human	H3	N2	USA	NorthAmerica	1968
N2g2.1	CY020543	Albany/1/1959	Human	H2	N2	USA	NorthAmerica	1959
N2g2.1	CY021935	Albany/1/1960	Human	H2	N2	USA	NorthAmerica	1960
N2g2.1	AY209898	ElSalvador/2/57	Human	H2	N2	ElSalvador	NorthAmerica	1957
N2g2.1	AY209905	Panama/1/61	Human	H2	N2	Panama	NorthAmerica	1961
N2g2.1	CY031581	AnnArbor/23/1957	Human	H2	N2	USA	NorthAmerica	1957
N2g2.1	CY021791	Albany/24/1958	Human	H2	N2	USA	NorthAmerica	1958
N2g2.1	AY209897	Davis/1/57	Human	H2	N2	USA	NorthAmerica	1957
N2g2.1	DQ009918	Canada/720/05	Human	H2	N2	Canada	NorthAmerica	2005
N2g2.1	M18648	RI/5+/1957	Human	H2	N2	USA	NorthAmerica	1957
N2g2.1	M18650	RI/5+/1957	Human	H2	N2	USA	NorthAmerica	1957
N2g2.1	AY209903	AnnArbor/6/60	Human	H2	N2	USA	NorthAmerica	1960
N2g2.1	AB124655	AnnArbor/6/60	Human	H2	N2	USA	NorthAmerica	1960
N2g2.1	CY021015	Albany/5/1958	Human	H2	N2	USA	NorthAmerica	1958
N2g2.1	CY020375	Albany/4/1958	Human	H2	N2	USA	NorthAmerica	1958
N2g2.1	M18649	RI/5+/1957	Human	H2	N2	USA	NorthAmerica	1957
N2g2.1	J02156	RI/5-/1957	Human	H2	N2	USA	NorthAmerica	1957
N2g2.1	CY021807	Albany/22/1957	Human	H2	N2	USA	NorthAmerica	1957
N2g2.1	CY021815	Albany/1/1958	Human	H2	N2	USA	NorthAmerica	1958
N2g2.1	CY022015	Albany/20/1957	Human	H2	N2	USA	NorthAmerica	1957
N2g2.1	CY020319	Albany/2/1958	Human	H2	N2	USA	NorthAmerica	1958
N2g2.1	CY021071	Albany/3/1958	Human	H2	N2	USA	NorthAmerica	1958
N2g2.1	CY020383	Albany/26/1957	Human	H2	N2	USA	NorthAmerica	1957
N2g2.1	AY209899	Albany/6/58	Human	H2	N2	USA	NorthAmerica	1958
N2g2.1	AY209916	Pittsburgh/2/65	Human	H2	N2	USA	NorthAmerica	1965
N2g2.1	AY209915	Albany/1/65	Human	H2	N2	USA	NorthAmerica	1965
N2g2.1	AY209914	NewJersey/3/65	Human	H2	N2	USA	NorthAmerica	1965
N2g2.1	AY209910	Albany/1/63	Human	H2	N2	USA	NorthAmerica	1963
N2g2.1	CY031589	NorthCarolina/1/1968	Human	H2	N2	USA	NorthAmerica	1968
N2g2.1	CY045790	NorthCarolina/1/1963	Human	H2	N2	USA	NorthAmerica	1963
N2g2.1	AY209902	Victoria/15681/59	Human	H2	N2	Australia	Oceania	1959
N2g2.1	CY011122	NorthernTerritory/60/1968	Human	H3	N2	Australia	Oceania	1968
N2g2.1	J02136	nt/60/1968	Human	H3	N2	Australia	Oceania	1968
N2g2.1	AY209896	Chile/13/57	Human	H2	N2	Chile	SouthAmerica	1957
N2g2.1	AY209901	SaoPaolo/3/59	Human	H2	N2	Brazil	SouthAmerica	1959
N2g2.1	AY210121	Rio/6/69	Human	H3	N2	Brazil	SouthAmerica	1969
N2g2.1	AY209927	Montevideo/2208/67	Human	H2	N2	Uruguay	SouthAmerica	1967
N2g2.1	AY209931	Cordoba/522/67	Human	H2	N2	Argentina	SouthAmerica	1967
N2g2.2	AY377935	swine/Pingtung/92-2/2003	Swine	H1	N2	Taiwan	Asia	2003
N2g2.2	DQ447184	swine/Taiwan/CO935/2004	Swine	H1	N2	Taiwan	Asia	2004
N2g2.2	D00714	sw/Kanagawa/2/1978	Swine	H1	N2	Japan	Asia	1978
N2g2.2	GQ422401	swine/Guangdong/107/2002	Swine	H3	N2	China	Asia	2002
N2g2.2	FJ830857	swine/Guangdong/01/2002	Swine	H3	N2	China	Asia	2002
N2g2.2	EU273782	swine/Heilongjiang/1/05	Swine	H3	N2	China	Asia	2005
N2g2.2	GQ422399	swine/Guangdong/110/2002	Swine	H3	N2	China	Asia	2002
N2g2.2	GQ422396	swine/Guangdong/102/1998	Swine	H3	N2	China	Asia	1998
N2g2.2	GQ422397	swine/Guangdong/106/2002	Swine	H3	N2	China	Asia	2002
N2g2.2	GQ422398	swine/Guangdong/111/2002	Swine	H3	N2	China	Asia	2002
N2g2.2	GQ422400	swine/Guangdong/113/2002	Swine	H3	N2	China	Asia	2002
N2g2.2	D00716	sw/HongKong/4/1976	Swine	H3	N2	HongKong	Asia	1976
N2g2.2	CY003730	HongKong/43/75	Human	H3	N2	HongKong	Asia	1975
N2g2.2	CY006046	Beijing/39/75	Human	H3	N2	China	Asia	1975
N2g2.2	AB124661	Kumamoto/55/76	Human	H3	N2	Japan	Asia	1976
N2g2.2	AB124663	Yamanashi/2/77	Human	H3	N2	Japan	Asia	1977
N2g2.2	CY009006	HongKong/33/73	Human	H3	N2	HongKong	Asia	1973
N2g2.2	CY003498	HongKong/14/74	Human	H3	N2	HongKong	Asia	1974
N2g2.2	AB124660	Tokyo/6/73	Human	H3	N2	Japan	Asia	1973
N2g2.2	CY003530	HongKong/11/73	Human	H3	N2	HongKong	Asia	1973
N2g2.2	CY006909	HongKong/49/74	Human	H3	N2	HongKong	Asia	1974
N2g2.2	AY210134	Taiwan/1/72	Human	H3	N2	Taiwan	Asia	1972
N2g2.2	AY210135	Tokyo/31/72	Human	H3	N2	Japan	Asia	1972
N2g2.2	CY007973	Guandong/243/72	Human	H3	N2	China	Asia	1972
N2g2.2	CY006301	HongKong/3/69	Human	H3	N2	HongKong	Asia	1969
N2g2.2	CY006685	HongKong/46/71	Human	H3	N2	HongKong	Asia	1971
N2g2.2	AY210131	Taiwan/3/71	Human	H3	N2	Taiwan	Asia	1971
N2g2.2	AY210126	Taiwan/2/70	Human	H3	N2	Taiwan	Asia	1970
N2g2.2	AY210129	Chiba/5/71	Human	H3	N2	Japan	Asia	1971
N2g2.2	CY006309	HongKong/50/72	Human	H3	N2	HongKong	Asia	1972
N2g2.2	CY003554	HongKong/6/72	Human	H3	N2	HongKong	Asia	1972
N2g2.2	U42631	Noname	Human	H3	N2	HongKong	Asia	1971
N2g2.2	EF409254	swine/Leipzig/145/92	Swine	H3	N2	Germany	Europe	1992
N2g2.2	AJ412697	swine/Scotland/410440/94	Swine	H1	N2	UnitedKingdom	Europe	1994
N2g2.2	EF409252	swine/Potsdam/35/82	Swine	H3	N2	Germany	Europe	1982
N2g2.2	AY210120	England/878/69	Human	H3	N2	UnitedKingdom	Europe	1969
N2g2.2	J02168	udorn/1972	Human	H3	N2	Russia	Europe	1972
N2g2.2	DQ508931	Udorn/307/1972	Human	H3	N2	Russia	Europe	1972
N2g2.2	AX350194	Noname	Human	H3	N2	Russia	Europe	1972
N2g2.2	CY009638	Udorn/72	Human	H3	N2	Russia	Europe	1972
N2g2.2	AY210130	Hungary/2/71	Human	H3	N2	Hungary	Europe	1971
N2g2.2	AY210132	England/42/72	Human	H3	N2	UnitedKingdom	Europe	1972
N2g2.2	CY009358	England/72	Human	H3	N2	UnitedKingdom	Europe	1972
N2g2.2	CY021103	Albany/4/1977	Human	H3	N2	USA	NorthAmerica	1977
N2g2.2	CY006709	Memphis/18/78	Human	H3	N2	USA	NorthAmerica	1978
N2g2.2	CY006701	Memphis/12/78	Human	H3	N2	USA	NorthAmerica	1978
N2g2.2	CY006693	Memphis/2/78	Human	H3	N2	USA	NorthAmerica	1978
N2g2.2	CY020327	Memphis/16/1978	Human	H3	N2	USA	NorthAmerica	1978
N2g2.2	CY009310	Swine/Wisconsin/194/80	Swine	H3	N2	USA	NorthAmerica	1980
N2g2.2	CY006733	Memphis/1/77	Human	H3	N2	USA	NorthAmerica	1977
N2g2.2	CY006741	Memphis/3/77	Human	H3	N2	USA	NorthAmerica	1977
N2g2.2	CY006845	Memphis/5/77	Human	H3	N2	USA	NorthAmerica	1977
N2g2.2	CY008117	Memphis/2/77	Human	H3	N2	USA	NorthAmerica	1977
N2g2.2	CY008125	Memphis/4/77	Human	H3	N2	USA	NorthAmerica	1977
N2g2.2	CY007613	Memphis/19/78	Human	H3	N2	USA	NorthAmerica	1978
N2g2.2	CY020223	Albany/14/1978	Human	H3	N2	USA	NorthAmerica	1978
N2g2.2	AB124662	Texas/1/77	Human	H3	N2	USA	NorthAmerica	1977
N2g2.2	AF251389	Swine/Colorado/1/77	Swine	H3	N2	USA	NorthAmerica	1977
N2g2.2	AJ697881	Duck/Ontario/05/00	Avian	H3	N2	Canada	NorthAmerica	2000
N2g2.2	CY009302	Swine/Colorado/1/77	Swine	H3	N2	USA	NorthAmerica	1977
N2g2.2	CY021943	Albany/1/1976	Human	H3	N2	USA	NorthAmerica	1976
N2g2.2	CY009062	Memphis/105/76	Human	H3	N2	USA	NorthAmerica	1976
N2g2.2	CY021831	Albany/15/1976	Human	H3	N2	USA	NorthAmerica	1976
N2g2.2	CY008702	Memphis/108/76	Human	H3	N2	USA	NorthAmerica	1976
N2g2.2	CY006837	Memphis/110/76	Human	H3	N2	USA	NorthAmerica	1976
N2g2.2	CY006725	Memphis/137/76	Human	H3	N2	USA	NorthAmerica	1976
N2g2.2	CY006885	Memphis/103/76	Human	H3	N2	USA	NorthAmerica	1976
N2g2.2	CY008694	Memphis/106/76	Human	H3	N2	USA	NorthAmerica	1976
N2g2.2	CY022311	Memphis/104/1976	Human	H3	N2	USA	NorthAmerica	1976
N2g2.2	AY210133	PuertoRico/3/72	Human	H3	N2	PuertoRico	NorthAmerica	1972
N2g2.2	CY021599	Memphis/3/1971	Human	H3	N2	USA	NorthAmerica	1971
N2g2.2	CY021079	Albany/42/1975	Human	H3	N2	USA	NorthAmerica	1975
N2g2.2	CY006829	Memphis/103/74	Human	H3	N2	USA	NorthAmerica	1974
N2g2.2	CY006717	Memphis/101/74	Human	H3	N2	USA	NorthAmerica	1974
N2g2.2	CY006821	Memphis/102/74	Human	H3	N2	USA	NorthAmerica	1974
N2g2.2	CY021095	Albany/20/1974	Human	H3	N2	USA	NorthAmerica	1974
N2g2.2	CY006813	Memphis/3/73	Human	H3	N2	USA	NorthAmerica	1973
N2g2.2	AB124659	Memphis/102/72	Human	H3	N2	USA	NorthAmerica	1972
N2g2.2	CY002746	Memphis/109/72	Human	H3	N2	USA	NorthAmerica	1972
N2g2.2	CY008678	Memphis/101/72	Human	H3	N2	USA	NorthAmerica	1972
N2g2.2	CY002098	Memphis/102/72	Human	H3	N2	USA	NorthAmerica	1972
N2g2.2	CY008462	Memphis/103/72	Human	H3	N2	USA	NorthAmerica	1972
N2g2.2	CY008686	Memphis/105/72	Human	H3	N2	USA	NorthAmerica	1972
N2g2.2	CY006221	Memphis/2/71	Human	H3	N2	USA	NorthAmerica	1971
N2g2.2	AB101675	Memphis/1/1971	Human	H3	N2	USA	NorthAmerica	1971
N2g2.2	CY002498	Memphis/1/71	Human	H3	N2	USA	NorthAmerica	1971
N2g2.2	CY021119	Albany/6/1970	Human	H3	N2	USA	NorthAmerica	1970
N2g2.2	AY210124	Canada/2/70	Human	H3	N2	Canada	NorthAmerica	1970
N2g2.2	CY022948	Albany/3/1970	Human	H3	N2	USA	NorthAmerica	1970
N2g2.2	AY210127	Trinidad/697/70	Human	H3	N2	TrinidadandTobago	NorthAmerica	1970
N2g2.2	CY021087	Albany/2/1970	Human	H3	N2	USA	NorthAmerica	1970
N2g2.2	CY022940	Albany/1/1970	Human	H3	N2	USA	NorthAmerica	1970
N2g2.2	AY210125	Queensland/7/70	Human	H3	N2	Australia	Oceania	1970
N2g2.2	CY015510	Victoria/1968	Human	H3	N2	Australia	Oceania	1968
N2g2.2	AY210136	Victoria/4/72	Human	H3	N2	Australia	Oceania	1972
N2g2.2	CY009350	PortChalmers/73	Human	H3	N2	NewZealand	Oceania	1973
N2g2.2	AY210128	Caracas/1/71	Human	H3	N2	Venezuela	SouthAmerica	1971
N2g2.3	EF101743	Philippines/344/2004	Human	H1	N2	Philippines	Asia	2004
N2g2.3	GQ229353	swine/HongKong/NS857/2001	Swine	H1	N2	HongKong	Asia	2001
N2g2.3	AY363558	swine/HongKong/7982/00	Swine	H3	N2	HongKong	Asia	2000
N2g2.3	AY363559	swine/HongKong/9296/01	Swine	H3	N2	HongKong	Asia	2001
N2g2.3	AJ293923	HongKong/1774/99	Human	H3	N2	HongKong	Asia	1999
N2g2.3	AY363555	swine/HongKong/5190/99	Swine	H3	N2	HongKong	Asia	1999
N2g2.3	AY363557	swine/HongKong/5212/99	Swine	H3	N2	HongKong	Asia	1999
N2g2.3	AY363560	swine/HongKong/9745/01	Swine	H3	N2	HongKong	Asia	2001
N2g2.3	AY363562	swine/HongKong/1197/02	Swine	H3	N2	HongKong	Asia	2002
N2g2.3	AB434354	swine/UdonThani/NIAH464/2004	Swine	H3	N2	Thailand	Asia	2004
N2g2.3	AB434346	swine/Chachoengsao/2003	Swine	H3	N2	Thailand	Asia	2003
N2g2.3	EU296610	swine/Chachoengsao/NIAH-Nongwa/2003	Swine	H3	N2	Thailand	Asia	2003
N2g2.3	GQ495134	swine/Sweden/1021/2009	Swine	H1	N2	Sweden	Europe	2009
N2g2.3	CY009374	swine/Spain/33601/2001	Swine	H3	N2	Spain	Europe	2001
N2g2.3	AJ293935	swine/Italy/636/87	Swine	H3	N2	Italy	Europe	1987
N2g2.3	AY590827	sw/Gent/1/84	Swine	H3	N2	Belgium	Europe	1984
N2g2.3	AJ293934	swine/Gent/70/84	Swine	H3	N2	Belgium	Europe	1984
N2g2.3	GQ161172	swine/Bissendorf/IDT1864/2003	Swine	H3	N2	Germany	Europe	2003
N2g2.3	GQ161100	swine/Bakum/IDT1769/2003	Swine	H3	N2	Germany	Europe	2003
N2g2.3	EU163948	swine/Bakum/IDT1769/2003	Swine	H3	N2	Germany	Europe	2003
N2g2.3	CY010566	swine/Spain/54008/2004	Swine	H3	N2	Spain	Europe	2004
N2g2.3	GQ161148	swine/Damme/IDT5673/2006	Swine	H3	N2	Germany	Europe	2006
N2g2.3	FJ798773	swine/Hungary/13509/2007	Swine	H3	N2	Hungary	Europe	2007
N2g2.3	GQ161152	swine/Bondelum/IDT5959/2007	Swine	H3	N2	Germany	Europe	2007
N2g2.3	EU053143	swine/Cloppenburg/IDT4777/2005	Swine	H1	N2	Germany	Europe	2005
N2g2.3	CY020503	swine/Spain/42386/2002	Swine	H3	N2	Spain	Europe	2002
N2g2.3	EU053135	swine/Doetlingen/IDT4735/2005	Swine	H1	N2	Germany	Europe	2005
N2g2.3	CY009382	swine/Spain/39139/2002	Swine	H3	N2	Spain	Europe	2002
N2g2.3	AM920743	swine/Germany/S043/2002	Swine	H3	N2	Germany	Europe	2002
N2g2.3	AY590825	sw/Flanders/1/98	Swine	H3	N2	Belgium	Europe	1998
N2g2.3	EF409258	swine/Bakum/8602/99	Swine	H3	N2	Germany	Europe	1999
N2g2.3	AJ412706	swine/Italy/1510/98	Swine	H3	N2	Italy	Europe	1998
N2g2.3	AJ293937	swine/Italy/1510/98	Swine	H3	N2	Italy	Europe	1998
N2g2.3	AM920724	swine/Germany/Vi3161/95	Swine	H3	N2	Germany	Europe	1995
N2g2.3	AJ412707	swine/Italy/1475/96	Swine	H3	N2	Italy	Europe	1996
N2g2.3	EF409256	swine/Jena/5/96	Swine	H3	N2	Germany	Europe	1996
N2g2.3	AJ293936	swine/Italy/1461/96	Swine	H3	N2	Italy	Europe	1996
N2g2.3	AJ311455	Swine/Belgium/220/92	Swine	H3	N2	Belgium	Europe	1992
N2g2.3	EU163949	swine/Re220/92hp	Swine	H3	N2	Germany	Europe	1992
N2g2.3	EF409257	swine/Lohne/1/97	Swine	H3	N2	Germany	Europe	1997
N2g2.3	AM746617	wildboar/Germany/WS169/2006	Swine	H3	N2	Germany	Europe	2006
N2g2.3	EF409255	swine/Bakum/909/93	Swine	H3	N2	Germany	Europe	1993
N2g2.4	EU296612	swine/Chachoengsao/NIAH586/2005	Swine	H3	N2	Thailand	Asia	2005
N2g2.4	EU296622	swine/Chonburi/05CB2/2005	Swine	H3	N2	Thailand	Asia	2005
N2g2.4	FJ688269	swine/Thailand/S1/2005	Swine	H3	N2	Thailand	Asia	2005
N2g2.4	EU296616	swine/Nakhonpathom/NIAH586-2/2005	Swine	H3	N2	Thailand	Asia	2005
N2g2.4	AB434362	swine/Nakhonpathom/NIAH586-1/2005	Swine	H3	N2	Thailand	Asia	2005
N2g2.4	EU296614	swine/Nakhonpathom/NIAH586-1/2005	Swine	H3	N2	Thailand	Asia	2005
N2g2.5	AB434338	swine/Saraburi/NIAH13021/2005	Swine	H1	N2	Thailand	Asia	2005
N2g2.5	EU296608	swine/Saraburi/NIAH13021/2005	Swine	H1	N2	Thailand	Asia	2005
N2g2.5	EU924273	swine/Nordkirchen/IDT1993/2003	Swine	H3	N2	Germany	Europe	2003
N2g2.5	AM920738	swine/Germany/SEk1178/2000	Swine	H1	N2	Germany	Europe	2000
N2g2.5	AJ412701	swine/Italy/1521/98	Swine	H1	N2	Italy	Europe	1998
N2g2.5	AJ412704	swine/Cotesd'Armor/2433/98	Swine	H1	N2	France	Europe	1998
N2g2.5	AJ412705	swine/Cotesd'Armor/790/97	Swine	H1	N2	France	Europe	1997
N2g2.5	AJ412694	swine/Cotesd'Armor/799/00	Swine	H1	N2	France	Europe	2000
N2g2.5	AJ412695	swine/Cotesd'Armor/800/00	Swine	H1	N2	France	Europe	2000
N2g2.5	GQ161142	swine/Groitzsch/IDT6016-1/2007	Swine	H1	N2	Germany	Europe	2007
N2g2.5	GQ161144	swine/Groitzsch/IDT6016-2/2007	Swine	H1	N2	Germany	Europe	2007
N2g2.5	GQ161146	swine/Kitzen/IDT6142/2007	Swine	H1	N2	Germany	Europe	2007
N2g2.5	AY590828	sw/Gent/108/01	Swine	H1	N2	Belgium	Europe	2001
N2g2.5	AJ412693	swine/Italy/2064/99	Swine	H1	N2	Italy	Europe	1999
N2g2.5	GQ161165	swine/Granstedt/IDT3475/2004	Swine	H1	N2	Germany	Europe	2004
N2g2.5	AY590826	sw/Gent/24/00	Swine	H1	N2	Belgium	Europe	2000
N2g2.5	AY590829	sw/Gent/7625/99	Swine	H1	N2	Belgium	Europe	1999
N2g2.5	EU053150	swine/Bakum/1832/2000	Swine	H1	N2	Germany	Europe	2000
N2g2.5	GQ161106	swine/Bakum/1832/2000	Swine	H1	N2	Germany	Europe	2000
N2g2.5	AJ412700	swine/UnitedKingdom/119404/91	Swine	H3	N2	UnitedKingdom	Europe	1991
N2g2.5	AM777818	swine/Cotesd''Armor/0041/2007	Swine	H1	N2	France	Europe	2007
N2g2.5	AM777821	swine/Cotesd''Armor/0136_17/2006	Swine	H1	N2	France	Europe	2006
N2g2.5	AJ412702	swine/Cotesd'Armor/604/99	Swine	H1	N2	France	Europe	1999
N2g2.5	AM777820	swine/Cotesd''Armor/0123/2006	Swine	H1	N2	France	Europe	2006
N2g2.5	AM777816	swine/Morbihan/0028/2007	Swine	H1	N2	France	Europe	2007
N2g2.5	AM777817	swine/Cotesd''Armor/0040/2007	Swine	H1	N2	France	Europe	2007
N2g2.5	AM777819	swine/Cotesd''Armor/0111/2007	Swine	H1	N2	France	Europe	2007
N2g2.5	AM777822	swine/Cotesd''Armor/43394/2002	Swine	H1	N2	France	Europe	2002
N2g2.5	GQ161150	swine/Melle/IDT5706/2006	Swine	H3	N2	Germany	Europe	2006
N2g2.6	EU655690	swine/Sichuan/01/2006	Swine	H3	N2	China	Asia	2006
N2g2.6	DQ508827	Bangkok/01/1979	Human	H3	N2	Thailand	Asia	1979
N2g2.6	K01150	Bangkok/1/1979	Human	H3	N2	Thailand	Asia	1979
N2g2.6	CY006205	Nanjing/13/80	Human	H3	N2	China	Asia	1980
N2g2.6	CY006853	Nanjing/36/83	Human	H3	N2	China	Asia	1983
N2g2.6	CY006054	HongKong/1/82	Human	H3	N2	HongKong	Asia	1982
N2g2.6	CY006757	Nanjing/2/82	Human	H3	N2	China	Asia	1982
N2g2.6	CY006101	HongKong/45/80	Human	H3	N2	HongKong	Asia	1980
N2g2.6	CY003490	HongKong/46/80	Human	H3	N2	HongKong	Asia	1980
N2g2.6	CY006893	Memphis/9/80	Human	H3	N2	USA	NorthAmerica	1980
N2g2.6	CY007629	Memphis/1/81	Human	H3	N2	USA	NorthAmerica	1981
N2g2.6	CY008662	Memphis/1/80	Human	H3	N2	USA	NorthAmerica	1980
N2g2.6	CY007621	Memphis/4/80	Human	H3	N2	USA	NorthAmerica	1980
N2g2.6	CY008470	Memphis/3/80	Human	H3	N2	USA	NorthAmerica	1980
N2g2.6	AB124664	Victoria/2/82	Human	H3	N2	Australia	Oceania	1982
N2g2.7	D10164	Hebei/24/1989	Human	H1	N2	China	Asia	1989
N2g2.7	D86470	sw/Obihiro/1/1994	Swine	H3	N2	Japan	Asia	1994
N2g2.7	CY006317	HongKong/14/83	Human	H3	N2	HongKong	Asia	1983
N2g2.7	CY003722	HongKong/26/83	Human	H3	N2	HongKong	Asia	1983
N2g2.7	CY003738	HongKong/5/83	Human	H3	N2	HongKong	Asia	1983
N2g2.7	CY006325	HongKong/4/84	Human	H3	N2	HongKong	Asia	1984
N2g2.7	CY003506	HongKong/6/85	Human	H3	N2	HongKong	Asia	1985
N2g2.7	CY003746	HongKong/7/84	Human	H3	N2	HongKong	Asia	1984
N2g2.7	CY003538	HongKong/7/85	Human	H3	N2	HongKong	Asia	1985
N2g2.7	CY008174	Nanjing/28/84	Human	H3	N2	China	Asia	1984
N2g2.7	AB517990	swine/Obihiro/10/1985	Swine	H3	N2	Japan	Asia	1985
N2g2.7	CY003522	HongKong/24/85	Human	H3	N2	HongKong	Asia	1985
N2g2.7	EF409253	swine/Karrenzien/2/87	Swine	H3	N2	Germany	Europe	1987
N2g2.7	DQ508851	Leningrad/360/1986	Human	H3	N2	Russia	Europe	1986
N2g2.7	CY008710	Memphis/7/85	Human	H3	N2	USA	NorthAmerica	1985
N2g2.7	CY008718	Memphis/11/86	Human	H3	N2	USA	NorthAmerica	1986
N2g2.7	CY002090	Memphis/66/86	Human	H3	N2	USA	NorthAmerica	1986
N2g2.7	CY008454	Memphis/5/85	Human	H3	N2	USA	NorthAmerica	1985
N2g2.7	U42632	U42632/1985	Human	H3	N2	USA	NorthAmerica	1985
N2g2.7	CY009070	Memphis/2/85	Human	H3	N2	USA	NorthAmerica	1985
N2g2.7	CY009054	Memphis/33/83	Human	H3	N2	USA	NorthAmerica	1983
N2g2.7	CY002754	Memphis/1/86	Human	H3	N2	USA	NorthAmerica	1986
N2g2.7	CY011290	Memphis/5/1986	Human	H3	N2	USA	NorthAmerica	1986
N2g2.7	CY020335	Memphis/3/1986	Human	H3	N2	USA	NorthAmerica	1986
N2g2.7	CY016062	Memphis/2/1986	Human	H3	N2	USA	NorthAmerica	1986
N2g2.7	CY008670	Memphis/25/85	Human	H3	N2	USA	NorthAmerica	1985
N2g2.7	CY011474	Memphis/12/1985	Human	H3	N2	USA	NorthAmerica	1985
N2g2.8	U42636	Noname	Human	H3	N2	China	Asia	1990
N2g2.8	U42776	Noname	Human	H3	N2	Japan	Asia	2002
N2g2.8	U42771	Noname	Human	H3	N2	China	Asia	1992
N2g2.8	AF038260	Kitakyushu/159/93neuraminidase	Human	H3	N2	Japan	Asia	1993
N2g2.8	CY033608	Beijing/32/1992	Human	H3	N2	China	Asia	1992
N2g2.8	U43427	Noname	Human	H3	N2	China	Asia	1992
N2g2.8	U42770	Noname	Human	H3	N2	China	Asia	1992
N2g2.8	DQ508835	Beijing/353/1989	Human	H3	N2	China	Asia	1989
N2g2.8	U42635	Noname	Human	H3	N2	China	Asia	1989
N2g2.8	CY003514	HongKong/2/88	Human	H3	N2	HongKong	Asia	1988
N2g2.8	U42633	Noname	Human	H3	N2	China	Asia	1987
N2g2.8	CY003546	HongKong/7/87	Human	H3	N2	HongKong	Asia	1987
N2g2.8	CY035208	Siena/4/1990	Human	H3	N2	Italy	Europe	1990
N2g2.8	CY035216	Siena/10/1990	Human	H3	N2	Italy	Europe	1990
N2g2.8	U42775	Noname	Human	H3	N2	Netherlands	Europe	1992
N2g2.8	CY035200	Siena/3/1988	Human	H3	N2	Italy	Europe	1988
N2g2.8	U42634	Noname	Human	H3	N2	UnitedKingdom	Europe	1988
N2g2.8	CY043730	Siena/3/1991	Human	H3	N2	Italy	Europe	1991
N2g2.8	CY035232	Siena/6/1991	Human	H3	N2	Italy	Europe	1991
N2g2.8	CY035224	Siena/5/1991	Human	H3	N2	Italy	Europe	1991
N2g2.8	CY036833	Siena/1/1991	Human	H3	N2	Italy	Europe	1991
N2g2.8	U42774	U42774/1992	Human	H3	N2	USA	NorthAmerica	1992
N2g2.8	CY012130	NewYork/758/1993	Human	H3	N2	USA	NorthAmerica	1993
N2g2.8	U42637	U42637/1991	Human	H3	N2	USA	NorthAmerica	1991
N2g2.8	CY008742	Memphis/7/90	Human	H3	N2	USA	NorthAmerica	1990
N2g2.8	CY003066	Memphis/1/90	Human	H3	N2	USA	NorthAmerica	1990
N2g2.8	CY011482	Memphis/2/1990	Human	H3	N2	USA	NorthAmerica	1990
N2g2.8	CY008726	Memphis/5/88	Human	H3	N2	USA	NorthAmerica	1988
N2g2.8	CY003354	Memphis/13/88	Human	H3	N2	USA	NorthAmerica	1988
N2g2.8	CY008734	Memphis/15/88	Human	H3	N2	USA	NorthAmerica	1988
N2g2.8	CY010758	Memphis/8/1988	Human	H3	N2	USA	NorthAmerica	1988
N2g2.9	EF584351	Dakar/5/1997	Human	H3	N2	Senegal	Africa	1997
N2g2.9	AJ457946	Johannesburg/33/94	Human	H3	N2	SouthAfrica	Africa	1994
N2g2.9	U43425	Noname	Human	H3	N2	SouthAfrica	Africa	1994
N2g2.9	EU857285	HongKong/CUHK4147/1997	Human	H3	N2	HongKong	Asia	1997
N2g2.9	U71140	Akita/1/94neuraminidase	Human	H3	N2	Japan	Asia	1994
N2g2.9	AF038261	Tochigi/44/95neuraminidase	Human	H3	N2	Japan	Asia	1995
N2g2.9	U71141	Akita/1/95neuraminidase	Human	H3	N2	Japan	Asia	1995
N2g2.9	U71142	Shiga/20/95neuraminidase	Human	H3	N2	Japan	Asia	1995
N2g2.9	U71143	Miyagi/29/95neuraminidase	Human	H3	N2	Japan	Asia	1995
N2g2.9	U51246	Noname	Human	H3	N2	China	Asia	1995
N2g2.9	AF038265	Fukushima/114/96neuraminidase	Human	H3	N2	Japan	Asia	1996
N2g2.9	AF038262	Niigata/137/96neuraminidase	Human	H3	N2	Japan	Asia	1996
N2g2.9	AJ457945	Nanchang/933/95	Human	H3	N2	China	Asia	1995
N2g2.9	EF584358	Guangdong/57/1998	Human	H3	N2	China	Asia	1998
N2g2.9	U42773	Noname	Human	H3	N2	China	Asia	1992
N2g2.9	U42777	Noname	Human	H3	N2	China	Asia	1993
N2g2.9	U42779	Noname	Human	H3	N2	China	Asia	1993
N2g2.9	U43419	Noname	Human	H3	N2	China	Asia	1993
N2g2.9	U42780	Noname	Human	H3	N2	India	Asia	1993
N2g2.9	U42778	Noname	Human	H3	N2	China	Asia	1993
N2g2.9	CY003754	Nanchang/0074/94	Human	H3	N2	China	Asia	1994
N2g2.9	CY006333	Nanchang/A2/94	Human	H3	N2	China	Asia	1994
N2g2.9	CY006341	Nanchang/0058/94	Human	H3	N2	China	Asia	1994
N2g2.9	CY006349	Nanchang/58/93	Human	H3	N2	China	Asia	1993
N2g2.9	CY007837	Nanchang/A1/94	Human	H3	N2	China	Asia	1994
N2g2.9	CY009014	Nanchang/12/93	Human	H3	N2	China	Asia	1993
N2g2.9	CY036905	Shangdong/9/1993	Human	H3	N2	China	Asia	1993
N2g2.9	CY003714	HongKong/14/92	Human	H3	N2	HongKong	Asia	1992
N2g2.9	U42772	Noname	Human	H3	N2	China	Asia	1992
N2g2.9	U43422	Noname	Human	H3	N2	Singapore	Asia	1994
N2g2.9	U43426	Noname	Human	H3	N2	Thailand	Asia	1994
N2g2.9	CY038505	Siena/3/1995	Human	H3	N2	Italy	Europe	1995
N2g2.9	EF584376	Eng/23/1996	Human	H3	N2	UnitedKingdom	Europe	1996
N2g2.9	EF584367	Inverness/580868097/1997	Human	H3	N2	UnitedKingdom	Europe	1997
N2g2.9	EF584370	Parma/2/1997	Human	H3	N2	Italy	Europe	1997
N2g2.9	AF316811	Greece/1/97	Human	H3	N2	Greece	Europe	1997
N2g2.9	AF316813	Athens/8/97	Human	H3	N2	Greece	Europe	1997
N2g2.9	AF153236	Swine/NorthCarolina/35922/98	Swine	H3	N2	USA	NorthAmerica	1998
N2g2.9	CY010038	NewYork/592/1996	Human	H3	N2	USA	NorthAmerica	1996
N2g2.9	CY009742	NewYork/590/1996	Human	H3	N2	USA	NorthAmerica	1996
N2g2.9	CY009518	NewYork/579/1997	Human	H3	N2	USA	NorthAmerica	1997
N2g2.9	CY009694	NewYork/581/1997	Human	H3	N2	USA	NorthAmerica	1997
N2g2.9	CY009718	NewYork/587/1996	Human	H3	N2	USA	NorthAmerica	1996
N2g2.9	CY010590	NewYork/572/1996	Human	H3	N2	USA	NorthAmerica	1996
N2g2.9	CY009670	NewYork/574/1996	Human	H3	N2	USA	NorthAmerica	1996
N2g2.9	CY009462	NewYork/560/1997	Human	H3	N2	USA	NorthAmerica	1997
N2g2.9	CY009678	NewYork/576/1997	Human	H3	N2	USA	NorthAmerica	1997
N2g2.9	CY009470	NewYork/564/1997	Human	H3	N2	USA	NorthAmerica	1997
N2g2.9	CY009686	NewYork/580/1996	Human	H3	N2	USA	NorthAmerica	1996
N2g2.9	CY009526	NewYork/583/1997	Human	H3	N2	USA	NorthAmerica	1997
N2g2.9	CY010070	NewYork/600/1996	Human	H3	N2	USA	NorthAmerica	1996
N2g2.9	CY011130	NewYork/599/1996	Human	H3	N2	USA	NorthAmerica	1996
N2g2.9	CY009478	NewYork/565/1996	Human	H3	N2	USA	NorthAmerica	1996
N2g2.9	CY009510	NewYork/575/1996	Human	H3	N2	USA	NorthAmerica	1996
N2g2.9	CY009654	NewYork/566/1997	Human	H3	N2	USA	NorthAmerica	1997
N2g2.9	CY010046	NewYork/594/1996	Human	H3	N2	USA	NorthAmerica	1996
N2g2.9	CY011818	NewYork/652/1996	Human	H3	N2	USA	NorthAmerica	1996
N2g2.9	EF584350	Canada/318/1996	Human	H3	N2	Canada	NorthAmerica	1996
N2g2.9	CY009646	NewYork/558/1997	Human	H3	N2	USA	NorthAmerica	1997
N2g2.9	CY009702	NewYork/585/1997	Human	H3	N2	USA	NorthAmerica	1997
N2g2.9	CY009902	NewYork/584/1996	Human	H3	N2	USA	NorthAmerica	1996
N2g2.9	CY009910	NewYork/593/1996	Human	H3	N2	USA	NorthAmerica	1996
N2g2.9	CY009998	NewYork/562/1996	Human	H3	N2	USA	NorthAmerica	1996
N2g2.9	EF584352	Delaware/1/1997	Human	H3	N2	USA	NorthAmerica	1997
N2g2.9	EF584353	Delaware/4/1997	Human	H3	N2	USA	NorthAmerica	1997
N2g2.9	CY011490	NewYork/654/1994	Human	H3	N2	USA	NorthAmerica	1994
N2g2.9	U43424	U43424/1994	Human	H3	N2	USA	NorthAmerica	1994
N2g2.9	CY011930	NewYork/727/1994	Human	H3	N2	USA	NorthAmerica	1994
N2g2.9	CY012978	NewYork/736/1994	Human	H3	N2	USA	NorthAmerica	1994
N2g2.9	CY012530	NewYork/705/1994	Human	H3	N2	USA	NorthAmerica	1994
N2g2.9	CY012450	NewYork/655/1994	Human	H3	N2	USA	NorthAmerica	1994
N2g2.9	U43423	U43423/1994	Human	H3	N2	USA	NorthAmerica	1994
N2g2.9	CY012538	NewYork/707/1994	Human	H3	N2	USA	NorthAmerica	1994
N2g2.9	CY012570	NewYork/746/1994	Human	H3	N2	USA	NorthAmerica	1994
N2g2.9	CY011898	NewYork/719/1994	Human	H3	N2	USA	NorthAmerica	1994
N2g2.9	CY013337	NewYork/731/1994	Human	H3	N2	USA	NorthAmerica	1994
N2g2.9	CY012282	NewYork/730/1994	Human	H3	N2	USA	NorthAmerica	1994
N2g2.9	CY013026	NewYork/753/1994	Human	H3	N2	USA	NorthAmerica	1994
N2g2.9	CY012954	NewYork/724/1994	Human	H3	N2	USA	NorthAmerica	1994
N2g2.9	CY011386	NewYork/732/1994	Human	H3	N2	USA	NorthAmerica	1994
N2g2.9	CY013010	NewYork/741/1994	Human	H3	N2	USA	NorthAmerica	1994
N2g2.9	CY011882	NewYork/715/1994	Human	H3	N2	USA	NorthAmerica	1994
N2g2.9	CY015542	NewYork/737/1994	Human	H3	N2	USA	NorthAmerica	1994
N2g2.9	CY011946	NewYork/752/1993	Human	H3	N2	USA	NorthAmerica	1993
N2g2.9	CY017309	NewYork/704/1994	Human	H3	N2	USA	NorthAmerica	1994
N2g2.9	CY013345	NewYork/742/1994	Human	H3	N2	USA	NorthAmerica	1994
N2g2.9	CY013353	NewYork/743/1994	Human	H3	N2	USA	NorthAmerica	1994
N2g2.9	CY012290	NewYork/734/1994	Human	H3	N2	USA	NorthAmerica	1994
N2g2.9	CY012946	NewYork/723/1994	Human	H3	N2	USA	NorthAmerica	1994
N2g2.9	CY011914	NewYork/721/1994	Human	H3	N2	USA	NorthAmerica	1994
N2g2.9	CY012562	NewYork/714/1994	Human	H3	N2	USA	NorthAmerica	1994
N2g2.9	CY012994	NewYork/739/1994	Human	H3	N2	USA	NorthAmerica	1994
N2g2.9	CY011378	NewYork/708/1994	Human	H3	N2	USA	NorthAmerica	1994
N2g2.9	CY013018	NewYork/750/1994	Human	H3	N2	USA	NorthAmerica	1994
N2g2.9	CY012594	NewYork/749/1994	Human	H3	N2	USA	NorthAmerica	1994
N2g2.9	CY013889	NewYork/717/1994	Human	H3	N2	USA	NorthAmerica	1994
N2g2.9	CY012274	NewYork/729/1994	Human	H3	N2	USA	NorthAmerica	1994
N2g2.9	CY013002	NewYork/740/1994	Human	H3	N2	USA	NorthAmerica	1994
N2g2.9	CY012554	NewYork/713/1994	Human	H3	N2	USA	NorthAmerica	1994
N2g2.9	CY011866	NewYork/711/1994	Human	H3	N2	USA	NorthAmerica	1994
N2g2.9	CY012266	NewYork/722/1994	Human	H3	N2	USA	NorthAmerica	1994
N2g2.9	CY013369	NewYork/745/1994	Human	H3	N2	USA	NorthAmerica	1994
N2g2.9	CY016429	NewYork/706/1993	Human	H3	N2	USA	NorthAmerica	1993
N2g2.9	CY011578	NewYork/751/1993	Human	H3	N2	USA	NorthAmerica	1993
N2g2.9	CY011938	NewYork/728/1994	Human	H3	N2	USA	NorthAmerica	1994
N2g2.9	CY012578	NewYork/747/1994	Human	H3	N2	USA	NorthAmerica	1994
N2g2.9	CY011858	NewYork/709/1994	Human	H3	N2	USA	NorthAmerica	1994
N2g2.9	CY011874	NewYork/712/1993	Human	H3	N2	USA	NorthAmerica	1993
N2g2.9	CY013361	NewYork/744/1994	Human	H3	N2	USA	NorthAmerica	1994
N2g2.9	CY012986	NewYork/738/1994	Human	H3	N2	USA	NorthAmerica	1994
N2g2.9	CY012962	NewYork/725/1994	Human	H3	N2	USA	NorthAmerica	1994
N2g2.9	CY012546	NewYork/710/1994	Human	H3	N2	USA	NorthAmerica	1994
N2g2.9	CY012938	NewYork/718/1994	Human	H3	N2	USA	NorthAmerica	1994
N2g2.9	CY011906	NewYork/720/1994	Human	H3	N2	USA	NorthAmerica	1994
N2g2.9	CY011922	NewYork/726/1994	Human	H3	N2	USA	NorthAmerica	1994
N2g2.9	CY010990	NewYork/733/1994	Human	H3	N2	USA	NorthAmerica	1994
N2g2.9	CY012586	NewYork/748/1994	Human	H3	N2	USA	NorthAmerica	1994
N2g2.9	U43420	U43420/1993	Human	H3	N2	USA	NorthAmerica	1993
N2g2.9	U43417	U43417/1993	Human	H3	N2	USA	NorthAmerica	1993
N2g2.9	U43418	U43418/1993	Human	H3	N2	USA	NorthAmerica	1993
N2g2.9	CY012226	NewYork/657/1994	Human	H3	N2	USA	NorthAmerica	1994
N2g2.9	CY011562	NewYork/679/1995	Human	H3	N2	USA	NorthAmerica	1995
N2g2.9	CY011330	NewYork/695/1995	Human	H3	N2	USA	NorthAmerica	1995
N2g2.9	CY012898	NewYork/673/1995	Human	H3	N2	USA	NorthAmerica	1995
N2g2.9	CY011338	NewYork/696/1994	Human	H3	N2	USA	NorthAmerica	1994
N2g2.9	CY012482	NewYork/666/1995	Human	H3	N2	USA	NorthAmerica	1995
N2g2.9	CY012490	NewYork/667/1995	Human	H3	N2	USA	NorthAmerica	1995
N2g2.9	CY012458	NewYork/661/1994	Human	H3	N2	USA	NorthAmerica	1994
N2g2.9	CY017293	NewYork/681/1995	Human	H3	N2	USA	NorthAmerica	1995
N2g2.9	CY017285	NewYork/680/1995	Human	H3	N2	USA	NorthAmerica	1995
N2g2.9	CY012514	NewYork/691/1995	Human	H3	N2	USA	NorthAmerica	1995
N2g2.9	CY011826	NewYork/684/1995	Human	H3	N2	USA	NorthAmerica	1995
N2g2.9	CY011362	NewYork/702/1995	Human	H3	N2	USA	NorthAmerica	1995
N2g2.9	CY013329	NewYork/688/1994	Human	H3	N2	USA	NorthAmerica	1994
N2g2.9	CY012474	NewYork/664/1995	Human	H3	N2	USA	NorthAmerica	1995
N2g2.9	CY011354	NewYork/698/1995	Human	H3	N2	USA	NorthAmerica	1995
N2g2.9	CY012242	NewYork/675/1995	Human	H3	N2	USA	NorthAmerica	1995
N2g2.9	CY011498	NewYork/658/1995	Human	H3	N2	USA	NorthAmerica	1995
N2g2.9	CY011506	NewYork/659/1994	Human	H3	N2	USA	NorthAmerica	1994
N2g2.9	CY011522	NewYork/665/1994	Human	H3	N2	USA	NorthAmerica	1994
N2g2.9	CY011530	NewYork/669/1995	Human	H3	N2	USA	NorthAmerica	1995
N2g2.9	CY011546	NewYork/672/1995	Human	H3	N2	USA	NorthAmerica	1995
N2g2.9	CY011834	NewYork/685/1995	Human	H3	N2	USA	NorthAmerica	1995
N2g2.9	CY012906	NewYork/683/1995	Human	H3	N2	USA	NorthAmerica	1995
N2g2.9	CY012914	NewYork/686/1995	Human	H3	N2	USA	NorthAmerica	1995
N2g2.9	CY012922	NewYork/690/1995	Human	H3	N2	USA	NorthAmerica	1995
N2g2.9	CY011850	NewYork/689/1995	Human	H3	N2	USA	NorthAmerica	1995
N2g2.9	CY012258	NewYork/682/1995	Human	H3	N2	USA	NorthAmerica	1995
N2g2.9	CY012466	NewYork/663/1994	Human	H3	N2	USA	NorthAmerica	1994
N2g2.9	CY012234	NewYork/670/1995	Human	H3	N2	USA	NorthAmerica	1995
N2g2.9	CY012250	NewYork/677/1995	Human	H3	N2	USA	NorthAmerica	1995
N2g2.9	CY011346	NewYork/697/1995	Human	H3	N2	USA	NorthAmerica	1995
N2g2.9	CY011570	NewYork/693/1995	Human	H3	N2	USA	NorthAmerica	1995
N2g2.9	U43421	U43421/1993	Human	H3	N2	USA	NorthAmerica	1993
N2g2.9	CY011890	NewYork/716/1994	Human	H3	N2	USA	NorthAmerica	1994
N2g2.9	CY012970	NewYork/735/1994	Human	H3	N2	USA	NorthAmerica	1994
N2g2.9	CY013695	NewYork/788/1993	Human	H3	N2	USA	NorthAmerica	1993
N2g2.9	CY012762	NewYork/777/1993	Human	H3	N2	USA	NorthAmerica	1993
N2g2.9	CY013194	NewYork/782/1993	Human	H3	N2	USA	NorthAmerica	1993
N2g2.9	CY013735	NewYork/794/1993	Human	H3	N2	USA	NorthAmerica	1993
N2g2.9	CY012154	NewYork/761/1993	Human	H3	N2	USA	NorthAmerica	1993
N2g2.9	CY013202	NewYork/783/1993	Human	H3	N2	USA	NorthAmerica	1993
N2g2.9	CY012730	NewYork/767/1993	Human	H3	N2	USA	NorthAmerica	1993
N2g2.9	CY013703	NewYork/789/1993	Human	H3	N2	USA	NorthAmerica	1993
N2g2.9	CY013647	NewYork/773/1993	Human	H3	N2	USA	NorthAmerica	1993
N2g2.9	CY013623	NewYork/768/1993	Human	H3	N2	USA	NorthAmerica	1993
N2g2.9	CY013631	NewYork/769/1993	Human	H3	N2	USA	NorthAmerica	1993
N2g2.9	CY013775	NewYork/801/1993	Human	H3	N2	USA	NorthAmerica	1993
N2g2.9	CY013791	NewYork/803/1993	Human	H3	N2	USA	NorthAmerica	1993
N2g2.9	CY013751	NewYork/797/1993	Human	H3	N2	USA	NorthAmerica	1993
N2g2.9	CY013759	NewYork/798/1993	Human	H3	N2	USA	NorthAmerica	1993
N2g2.9	CY012178	NewYork/764/1993	Human	H3	N2	USA	NorthAmerica	1993
N2g2.9	CY013719	NewYork/791/1993	Human	H3	N2	USA	NorthAmerica	1993
N2g2.9	CY013607	NewYork/757/1993	Human	H3	N2	USA	NorthAmerica	1993
N2g2.9	CY012746	NewYork/771/1993	Human	H3	N2	USA	NorthAmerica	1993
N2g2.9	CY013679	NewYork/784/1993	Human	H3	N2	USA	NorthAmerica	1993
N2g2.9	CY013615	NewYork/766/1993	Human	H3	N2	USA	NorthAmerica	1993
N2g2.9	CY012122	NewYork/756/1993	Human	H3	N2	USA	NorthAmerica	1993
N2g2.9	CY013178	NewYork/755/1993	Human	H3	N2	USA	NorthAmerica	1993
N2g2.9	CY013186	NewYork/781/1993	Human	H3	N2	USA	NorthAmerica	1993
N2g2.9	CY013783	NewYork/802/1993	Human	H3	N2	USA	NorthAmerica	1993
N2g2.9	CY012754	NewYork/775/1993	Human	H3	N2	USA	NorthAmerica	1993
N2g2.9	CY012146	NewYork/760/1993	Human	H3	N2	USA	NorthAmerica	1993
N2g2.9	CY012738	NewYork/770/1993	Human	H3	N2	USA	NorthAmerica	1993
N2g2.9	CY013170	NewYork/754/1993	Human	H3	N2	USA	NorthAmerica	1993
N2g2.9	CY013687	NewYork/787/1993	Human	H3	N2	USA	NorthAmerica	1993
N2g2.9	CY012138	NewYork/759/1993	Human	H3	N2	USA	NorthAmerica	1993
N2g2.9	CY016485	NewYork/800/1993	Human	H3	N2	USA	NorthAmerica	1993
N2g2.9	CY012170	NewYork/763/1993	Human	H3	N2	USA	NorthAmerica	1993
N2g2.9	CY013711	NewYork/790/1993	Human	H3	N2	USA	NorthAmerica	1993
N2g2.9	CY012162	NewYork/762/1993	Human	H3	N2	USA	NorthAmerica	1993
N2g2.9	CY012770	NewYork/778/1993	Human	H3	N2	USA	NorthAmerica	1993
N2g2.9	CY014145	NewYork/793/1993	Human	H3	N2	USA	NorthAmerica	1993
N2g2.9	CY013743	NewYork/795/1993	Human	H3	N2	USA	NorthAmerica	1993
N2g2.9	CY012778	NewYork/779/1993	Human	H3	N2	USA	NorthAmerica	1993
N2g2.9	CY013727	NewYork/792/1993	Human	H3	N2	USA	NorthAmerica	1993
N2g2.9	CY013767	NewYork/799/1993	Human	H3	N2	USA	NorthAmerica	1993
N2g2.9	CY013639	NewYork/772/1993	Human	H3	N2	USA	NorthAmerica	1993
N2g2.9	CY012786	NewYork/786/1993	Human	H3	N2	USA	NorthAmerica	1993
N2g2.9	CY013655	NewYork/774/1993	Human	H3	N2	USA	NorthAmerica	1993
N2g2.9	CY012186	NewYork/765/1993	Human	H3	N2	USA	NorthAmerica	1993
N2g2.9	CY013210	NewYork/785/1993	Human	H3	N2	USA	NorthAmerica	1993
N2g2.9	CY014153	NewYork/796/1993	Human	H3	N2	USA	NorthAmerica	1993
N2g2.9	CY013663	NewYork/776/1993	Human	H3	N2	USA	NorthAmerica	1993
N2g2.9	CY013671	NewYork/780/1993	Human	H3	N2	USA	NorthAmerica	1993
[truncated: 3,034 more rows]

## Sheet: N3
N3g1.1.1	CY003849	mallard/Alberta/77/1977	Avian	H2	N3	Canada	NorthAmerica	1977
N3g1.1.1	CY041841	turkey/Minnesota/1138/1980	Avian	H7	N3	USA	NorthAmerica	1980
N3g1.1.2	DQ870890	turkey/Oregon/1971	Avian	H7	N3	USA	NorthAmerica	1971
N3g1.1.2	AB276110	turkey/Oregon/1971	Avian	H7	N3	USA	NorthAmerica	1971
N3g1.1.2	DQ870896	turkey/Oregon/1971	Avian	H7	N3	USA	NorthAmerica	1971
N3g1.1.2	CY004751	mallard/Alberta/300/1977	Avian	H4	N3	Canada	NorthAmerica	1977
N3g1.1.2	AY207525	turkey/California/6878/79	Avian	H5	N3	USA	NorthAmerica	1979
N3g1.1.2	CY004601	mallardduck/ALB/712/1978	Avian	H3	N3	Canada	NorthAmerica	1978
N3g1.1.2	CY005189	blue-wingedteal/ALB/778/1978	Avian	H10	N3	Canada	NorthAmerica	1978
N3g1.1.2	EU743130	mallard/WI/169/1975	Avian	H5	N3	USA	NorthAmerica	1975
N3g1.1.3	CY005275	mallardduck/ALB/797/1983	Avian	H11	N3	Canada	NorthAmerica	1983
N3g1.1.3	CY014780	turkey/Minnesota/1200/1980	Avian	H7	N3	USA	NorthAmerica	1980
N3g1.1.3	CY005890	pheasant/MN/917/1980	Avian	H7	N3	USA	NorthAmerica	1980
N3g1.1.3	AY207514	turkey/Minnnesota/916/80	Avian	H7	N3	USA	NorthAmerica	1980
N3g1.1.3	AY586420	turkey/Minnesota/916/80	Avian	H7	N3	USA	NorthAmerica	1980
N3g1.1.3	AY207505	widgeon/Alberta/284/77	Avian	H7	N3	Canada	NorthAmerica	1977
N3g1.1.3	CY005017	blue-wingedteal/ALB/295/1977	Avian	H7	N3	Canada	NorthAmerica	1977
N3g1.1.3	CY005024	widgeon/ALB/284/1977	Avian	H7	N3	Canada	NorthAmerica	1977
N3g1.1.4	AB294218	turkey/Tennessee/1/1979	Avian	H7	N3	USA	NorthAmerica	1979
N3g1.1.5	CY004393	herringgull/NJ/402/1989	Avian	H5	N3	USA	NorthAmerica	1989
N3g1.1.5	CY004972	herringgull/NJ/406/1989	Avian	H5	N3	USA	NorthAmerica	1989
N3g1.1.5	CY004204	mallardduck/ALB/76/1985	Avian	H6	N3	Canada	NorthAmerica	1985
N3g1.1.5	CY004228	mallardduck/ALB/155/1990	Avian	H6	N3	Canada	NorthAmerica	1990
N3g1.1.5	CY004236	mallardduck/ALB/191/1990	Avian	H6	N3	Canada	NorthAmerica	1990
N3g1.1.5	CY004244	mallardduck/ALB/253/1990	Avian	H6	N3	Canada	NorthAmerica	1990
N3g1.1.5	CY018017	mallard/Ohio/102/1986	Avian	H11	N3	USA	NorthAmerica	1986
N3g1.1.5	AY207507	gadwellduck/Maryland/3495/83	Avian	H7	N3	USA	NorthAmerica	1983
N3g1.1.5	AY586421	ruddyturnstone/NewJersey/65/85	Avian	H7	N3	USA	NorthAmerica	1985
N3g1.1.5	CY004407	ruddyturnstone/NJ/65/1985	Avian	H7	N3	USA	NorthAmerica	1985
N3g1.1.5	CY014939	pintailduck/NewYork/155/1982	Avian	H4	N3	USA	NorthAmerica	1982
N3g1.1.5	CY003881	mallardduck/ALB/376/1985	Avian	H2	N3	Canada	NorthAmerica	1985
N3g1.1.5	CY005052	green-wingedteal/ALB/228/1985	Avian	H7	N3	Canada	NorthAmerica	1985
N3g1.1.5	CY005059	mallardduck/ALB/435/1985	Avian	H7	N3	Canada	NorthAmerica	1985
N3g1.1.6	AY300950	chicken/NJ/15086-3/94	Avian	H7	N3	USA	NorthAmerica	1994
N3g1.1.6	GQ257420	chicken/NewJersey/4236-18/1993	Avian	H11	N3	USA	NorthAmerica	1993
N3g1.1.6	AB450438	duck/Alaska/3111/1993	Avian	H7	N3	USA	NorthAmerica	1993
N3g1.1.6	AY207511	emu/Texas/25414-1/95	Avian	H7	N3	USA	NorthAmerica	1995
N3g1.1.6	EU980469	turkey/Utah/24721-10/1995	Avian	H7	N3	USA	NorthAmerica	1995
N3g1.1.6	CY003946	mallard/ALB/201/1996	Avian	H2	N3	Canada	NorthAmerica	1996
N3g1.1.6	CY004682	mallard/ALB/394/1988	Avian	H3	N3	Canada	NorthAmerica	1988
N3g1.1.6	CY004898	blue-wingedteal/ALB/136/1990	Avian	H4	N3	Canada	NorthAmerica	1990
N3g1.1.6	AY207520	shorebird/Delaware/2696/88	Avian	H7	N3	USA	NorthAmerica	1988
N3g1.1.6	CY014911	chicken/NewYork/28263/1989	Avian	H6	N3	USA	NorthAmerica	1989
N3g1.1.6	AY300949	turkey/CO/13356/91	Avian	H7	N3	USA	NorthAmerica	1991
N3g1.1.6	CY003938	mallardduck/ALB/353/1988	Avian	H2	N3	Canada	NorthAmerica	1988
N3g1.1.6	AY207516	laughinggull/Delaware/34/94	Avian	H2	N3	USA	NorthAmerica	1994
N3g1.1.6	CY021255	mallard/Ohio/94/1993	Avian	H11	N3	USA	NorthAmerica	1993
N3g1.1.6	DQ525412	cinnamonteal/Bolivia/4537/2001	Avian	H7	N3	Bolivia	SouthAmerica	2001
N3g1.1.7	AY300947	chicken/TX/167280-4/02	Avian	H5	N3	USA	NorthAmerica	2002
N3g1.1.7	CY034684	chicken/Texas/167280-4/2002	Avian	H5	N3	USA	NorthAmerica	2002
N3g1.1.7	AY207521	silkiechicken/Pennsylvania/897/96	Avian	H2	N3	USA	NorthAmerica	1996
N3g1.1.7	FJ357079	mallard/MN/14/1998	Avian	H2	N3	USA	NorthAmerica	1998
N3g1.1.7	FJ517269	mallard/MN/506/2000	Avian	H2	N3	USA	NorthAmerica	2000
N3g1.1.7	AY207519	ruddyturnstone/Delaware/135/96	Avian	H7	N3	USA	NorthAmerica	1996
N3g1.1.7	AY633198	mallard/Alberta/205/98	Avian	H2	N3	Canada	NorthAmerica	1998
N3g1.1.7	CY003970	mallard/ALB/205/1998	Avian	H2	N3	Canada	NorthAmerica	1998
N3g1.1.7	CY003978	mallard/ALB/226/1998	Avian	H2	N3	Canada	NorthAmerica	1998
N3g1.1.7	AY207517	mallard/Alberta/226/98	Avian	H2	N3	Canada	NorthAmerica	1998
N3g1.1.7	AY633230	mallard/Alberta/226/98	Avian	H2	N3	Canada	NorthAmerica	1998
N3g1.1.8	FJ686796	mallard/Maryland/296/2003	Avian	H2	N3	USA	NorthAmerica	2003
N3g1.1.8	GQ257521	mallard/Maryland/338/2003	Avian	H2	N3	USA	NorthAmerica	2003
N3g1.1.8	FJ686700	mallard/Maryland/301/2003	Avian	H2	N3	USA	NorthAmerica	2003
N3g1.1.8	FJ686708	mallard/Maryland/319/2003	Avian	H2	N3	USA	NorthAmerica	2003
N3g1.1.8	FJ686804	mallard/Maryland/314/2003	Avian	H2	N3	USA	NorthAmerica	2003
N3g1.1.8	FJ686812	mallard/Maryland/316/2003	Avian	H2	N3	USA	NorthAmerica	2003
N3g1.1.8	GQ257505	mallard/Maryland/320/2003	Avian	H2	N3	USA	NorthAmerica	2003
N3g1.1.8	GQ257513	mallard/Maryland/333/2003	Avian	H2	N3	USA	NorthAmerica	2003
N3g1.1.8	CY003994	mallard/Alberta/79/2003	Avian	H2	N3	Canada	NorthAmerica	2003
N3g1.1.8	EU557561	northernpintail/Alaska/44183-123/2006	Avian	H2	N3	USA	NorthAmerica	2006
N3g1.1.8	FJ686764	mallard/Maryland/231/2001	Avian	H2	N3	USA	NorthAmerica	2001
N3g1.1.8	FJ686780	mallard/Maryland/233/2001	Avian	H2	N3	USA	NorthAmerica	2001
N3g1.1.8	FJ686772	mallard/Maryland/232/2001	Avian	H2	N3	USA	NorthAmerica	2001
N3g1.1.8	FJ686756	mallard/Maryland/228/2001	Avian	H2	N3	USA	NorthAmerica	2001
N3g1.1.8	FJ686748	mallard/Maryland/226/2001	Avian	H2	N3	USA	NorthAmerica	2001
N3g1.1.8	FJ686788	mallard/Maryland/234/2001	Avian	H2	N3	USA	NorthAmerica	2001
N3g1.1.8	GQ257497	mallard/Maryland/235/2001	Avian	H2	N3	USA	NorthAmerica	2001
N3g1.1.8	DQ017503	mallard/Alberta/24/01	Avian	H7	N3	Canada	NorthAmerica	2001
N3g1.1.8	DQ017515	mallard/Alberta/24/01	Avian	H7	N3	Canada	NorthAmerica	2001
N3g1.1.8	AY300946	ruddyturnstone/NJ/2242/00	Avian	H5	N3	USA	NorthAmerica	2000
N3g1.1.8	AY619966	swine/Ontario/K01477/01	Swine	H3	N3	Canada	NorthAmerica	2001
N3g1.1.8	AY619975	swine/Ontario/42729A/01	Swine	H3	N3	Canada	NorthAmerica	2001
N3g1.1.8	FJ357086	mallard/MN/51/1998	Avian	H2	N3	USA	NorthAmerica	1998
N3g1.1.8	CY016190	mallard/Ohio/322/1998	Avian	H7	N3	USA	NorthAmerica	1998
N3g1.1.8	EU182301	Chicken/NY/14714-2/1999	Avian	H7	N3	USA	NorthAmerica	1999
N3g1.1.9	CY039582	northernshoveler/California/HKWF1026/2007	Avian	H7	N3	USA	NorthAmerica	2007
N3g1.1.9	EU500854	Americanblackduck/NB/2538/2007	Avian	H7	N3	Canada	NorthAmerica	2007
N3g1.1.9	CY036777	ruddyturnstone/DelawareBay/108/2007	Avian	H7	N3	USA	NorthAmerica	2007
N3g1.1.9	CY036785	ruddyturnstone/DelawareBay/121/2007	Avian	H7	N3	USA	NorthAmerica	2007
N3g1.1.9	CY036793	ruddyturnstone/DelawareBay/123/2007	Avian	H7	N3	USA	NorthAmerica	2007
N3g1.1.9	AY300951	blue-wingedteal/TX/2/01	Avian	H7	N3	USA	NorthAmerica	2001
N3g1.1.9	FJ357039	bluewingedteal/TX/34/2002	Avian	H1	N3	USA	NorthAmerica	2002
N3g1.1.9	FJ357047	bluewingedteal/TX/75/2002	Avian	H1	N3	USA	NorthAmerica	2002
N3g1.1.9	EU871908	mallard/MN/479/2000	Avian	H5	N3	USA	NorthAmerica	2000
N3g1.1.9	CY020887	blackduck/Ohio/415/2001	Avian	H7	N3	USA	NorthAmerica	2001
N3g1.1.9	EU743009	duck/PA/143585/2001	Avian	H7	N3	USA	NorthAmerica	2001
N3g1.1.9	EU500846	Canadagoose/BC/3752/2007	Avian	H7	N3	Canada	NorthAmerica	2007
N3g1.1.9	EU500862	chicken/SK/HR-00011/2007	Avian	H7	N3	Canada	NorthAmerica	2007
N3g1.1.9	CY018903	blue-wingedteal/Ohio/658/2004	Avian	H7	N3	USA	NorthAmerica	2004
N3g1.1.9	CY045377	Americangreen-wingedteal/California/44287-713/2007	Avian	H7	N3	USA	NorthAmerica	2007
N3g1.1.9	CY047013	Americangreen-wingedteal/California/28855/2007	Avian	H7	N3	USA	NorthAmerica	2007
N3g1.1.9	CY022751	environment/Maryland/261/2006	Environment	H7	N3	USA	NorthAmerica	2006
N3g1.1.9	CY022759	environment/Maryland/267/2006	Environment	H7	N3	USA	NorthAmerica	2006
N3g1.1.9	CY031166	environment/Maryland/1631/2006	Environment	H7	N3	USA	NorthAmerica	2006
N3g1.1.9	CY032730	northernshoveler/California/HKWF979/2007	Avian	H3	N3	USA	NorthAmerica	2007
N3g1.1.9	CY039542	greenwingedteal/California/AKS1370/2008	Avian	H7	N3	USA	NorthAmerica	2008
N3g1.1.9	CY039598	northernshoveler/California/HKWF2031/2008	Avian	H7	N3	USA	NorthAmerica	2008
N3g1.1.9	CY045281	mallard/Quebec/10969/2006	Avian	H2	N3	Canada	NorthAmerica	2006
N3g1.1.9	CY045289	mallard/Quebec/11063/2006	Avian	H2	N3	Canada	NorthAmerica	2006
N3g1.1.9	CY047666	mallard/Quebec/11281/2006	Avian	H2	N3	Canada	NorthAmerica	2006
N3g1.1.9	CY021639	mallard/Delaware/418/2005	Avian	H7	N3	USA	NorthAmerica	2005
N3g1.1.9	CY045273	mallard/Quebec/16485/2005	Avian	H3	N3	Canada	NorthAmerica	2005
N3g1.1.10	CY021143	mallard/Missouri/MO130/2005	Avian	H11	N3	USA	NorthAmerica	2005
N3g1.1.10	EU258937	swine/Missouri/2124514/2006	Swine	H2	N3	USA	NorthAmerica	2006
N3g1.1.10	EU258945	swine/Missouri/4296424/2006	Swine	H2	N3	USA	NorthAmerica	2006
N3g1.1.10	CY037089	laughinggull/DelawareBay/46/2006	Avian	H7	N3	USA	NorthAmerica	2006
N3g1.1.10	EU030986	laughinggull/Delaware/42/06	Avian	H7	N3	USA	NorthAmerica	2006
N3g1.1.10	CY036769	shorebird/DelawareBay/560/2006	Avian	H7	N3	USA	NorthAmerica	2006
N3g1.1.10	CY041324	shorebird/DelawareBay/332/2006	Avian	H7	N3	USA	NorthAmerica	2006
N3g1.1.10	CY041316	ruddyturnstone/DelawareBay/279/2006	Avian	H7	N3	USA	NorthAmerica	2006
N3g1.1.10	CY037081	laughinggull/DelawareBay/6/2006	Avian	H7	N3	USA	NorthAmerica	2006
N3g1.1.10	CY037105	ruddyturnstone/DelawareBay/283/2006	Avian	H7	N3	USA	NorthAmerica	2006
N3g1.1.10	EU030970	shorebird/Delaware/22/06	Avian	H7	N3	USA	NorthAmerica	2006
N3g1.1.10	AY611526	chicken/BritishColumbia/04	Avian	H7	N3	Canada	NorthAmerica	2004
N3g1.1.10	CY015000	environment/Canada/av41/2004	Environment	H7	N3	Canada	NorthAmerica	2004
N3g1.1.10	AY646080	chicken/BritishColumbia/GSC_human_B/04	Avian	H7	N3	Canada	NorthAmerica	2004
N3g1.1.10	CY015008	Canada/rv504/2004	Human	H7	N3	Canada	NorthAmerica	2004
N3g1.1.10	AY648289	GSC_chicken_B/BritishColumbia/04	Avian	H7	N3	Canada	NorthAmerica	2004
N3g1.1.10	AY650272	GSC_chicken/BritishColumbia/04	Avian	H7	N3	Canada	NorthAmerica	2004
N3g1.1.10	CY039678	env/California/7264/2008	Environment	H5	N3	USA	NorthAmerica	2008
N3g1.1.10	CY039646	env/California/7255/2008	Environment	H5	N3	USA	NorthAmerica	2008
N3g1.1.10	CY039733	env/California/7600/2008	Environment	H5	N3	USA	NorthAmerica	2008
N3g1.1.10	CY039638	env/California/7251/2008	Environment	H5	N3	USA	NorthAmerica	2008
N3g1.1.10	CY039654	env/California/7258/2008	Environment	H5	N3	USA	NorthAmerica	2008
N3g1.1.10	CY039662	env/California/7261/2008	Environment	H5	N3	USA	NorthAmerica	2008
N3g1.1.10	CY039670	env/California/7262/2008	Environment	H5	N3	USA	NorthAmerica	2008
N3g1.1.10	CY039725	env/California/7341/2008	Environment	H5	N3	USA	NorthAmerica	2008
N3g1.1.10	CY039686	env/California/7279/2008	Environment	H2	N3	USA	NorthAmerica	2008
N3g1.1.10	CY039694	env/California/7286/2008	Environment	H2	N3	USA	NorthAmerica	2008
N3g1.1.10	CY039709	env/California/7313/2008	Environment	H2	N3	USA	NorthAmerica	2008
N3g1.1.10	CY039717	env/California/7335/2008	Environment	H2	N3	USA	NorthAmerica	2008
N3g1.1.10	CY032658	northernshoveler/California/HKWF1005/2007	Avian	H10	N3	USA	NorthAmerica	2007
N3g1.1.10	CY032690	northernshoveler/California/HKWF1370/2007	Avian	H10	N3	USA	NorthAmerica	2007
N3g1.1.10	CY047554	mallard/Quebec/16334/2005	Avian	H5	N3	Canada	NorthAmerica	2005
N3g1.1.10	DQ236167	blue-wingedteal/Barbados/21/04	Avian	H4	N3	Barbados	NorthAmerica	2004
N3g1.2.1	CY015067	turkey/England/1963	Avian	H7	N3	UnitedKingdom	Europe	1963
N3g1.2.1	AY207513	turkey/England/63	Avian	H7	N3	UnitedKingdom	Europe	1963
N3g1.2.1	AY207522	duck/Germany/1215/73	Avian	H2	N3	Germany	Europe	1973
N3g1.2.1	AY586422	duck/Germany/1215/73	Avian	H2	N3	Germany	Europe	1973
N3g1.2.2	AB296077	swan/Shimane/183/1985	Avian	H11	N3	Japan	Asia	1985
N3g1.2.2	AY207506	duck/HongKong/27408/79	Avian	H5	N3	HongKong	Asia	1979
N3g1.2.2	AB292413	duck/HongKong/786/1979	Avian	H10	N3	HongKong	Asia	1979
N3g1.2.2	AY207512	goose/HongKong/27404/78	Avian	H5	N3	HongKong	Asia	1978
N3g1.2.2	CY005584	goose/HongKong/23/1978	Avian	H5	N3	HongKong	Asia	1978
N3g1.2.2	AB292409	duck/HongKong/229/1977	Avian	H4	N3	HongKong	Asia	1977
N3g1.2.2	AB292411	duck/HongKong/22	Avian	H3	N3	HongKong	Asia	1976
N3g1.2.2	CY005736	duck/NZL/160/1976	Avian	H1	N3	NewZealand	Oceania	1976
N3g1.2.2	AY207508	duck/NewZealand/164/76	Avian	H11	N3	NewZealand	Oceania	1976
N3g1.2.2	CY005741	duck/NZL/164/1976	Avian	H11	N3	NewZealand	Oceania	1976
N3g1.2.2	CY045257	shearwater/Australia/751/1975	Avian	H5	N3	Australia	Oceania	1975
N3g1.2.3	AY207524	tern/SouthAfrica/61	Avian	H5	N3	SouthAfrica	Africa	1961
N3g1.2.3	CY014986	tern/SouthAfrica/1961	Avian	H5	N3	SouthAfrica	Africa	1961
N3g1.2.4	CY005591	duck/HongKong/205/1977	Avian	H5	N3	HongKong	Asia	1977
N3g1.2.4	AB472022	mallard/Miyagi/53/1976	Avian	H5	N3	Japan	Asia	1976
N3g1.2.4	AY207518	pintail/Primorie/625/76	Avian	H2	N3	Russia	Europe	1976
N3g1.2.5	CY025079	chicken/Victoria/224/1992	Avian	H7	N3	Australia	Oceania	1992
N3g1.2.5	CY022687	chicken/Queensland/1994	Avian	H7	N3	Australia	Oceania	1994
N3g1.2.6	AY207509	duck/Postdam/1689/85	Avian	H2	N3	Germany	Europe	1985
N3g1.2.7	AB303078	mallard/Ireland/PV46B/1993	Avian	H9	N3	Ireland	Europe	1993
N3g1.2.8	CY035825	chicken/Rawalpindi/NARC68/2002	Avian	H7	N3	Pakistan	Asia	2002
N3g1.2.8	CY035841	chicken/Rawalpindi/NARC72/2002	Avian	H7	N3	Pakistan	Asia	2002
N3g1.2.8	FJ577544	chicken/Karachi/NARC-100/2004	Avian	H7	N3	Pakistan	Asia	2004
N3g1.2.8	CY035833	chicken/Pakistan/34668/1995	Avian	H7	N3	Pakistan	Asia	1995
N3g1.2.8	FJ638326	chicken/Karachi/134/2004	Avian	H7	N3	Pakistan	Asia	2004
N3g1.2.8	FJ638328	chicken/Karachi/135/2004	Avian	H7	N3	Pakistan	Asia	2004
N3g1.2.8	AY207504	chicken/Pakistan/34669/95	Avian	H7	N3	Pakistan	Asia	1995
N3g1.2.8	FJ638322	chicken/Karachi/132/2004	Avian	H7	N3	Pakistan	Asia	2004
N3g1.2.8	FJ638324	chicken/Karachi/133/2004	Avian	H7	N3	Pakistan	Asia	2004
N3g1.2.8	FJ638320	chicken/Karachi/131/2004	Avian	H7	N3	Pakistan	Asia	2004
N3g1.2.8	CY037756	chicken/Pakistan/c1998/1998	Avian	H7	N3	Pakistan	Asia	1998
N3g1.2.8	FJ577528	chicken/Karachi/NARC-23/2003	Avian	H7	N3	Pakistan	Asia	2003
N3g1.2.8	FJ577536	chicken/Chakwal/NARC-46/2003	Avian	H7	N3	Pakistan	Asia	2003
N3g1.2.8	FJ577552	chicken/Chakwal/NARC-148/2004	Avian	H7	N3	Pakistan	Asia	2004
N3g1.2.8	FJ638330	chicken/Karachi/146/2004	Avian	H7	N3	Pakistan	Asia	2004
N3g1.2.8	FJ638332	chicken/Karachi/147/2004	Avian	H7	N3	Pakistan	Asia	2004
N3g1.2.8	FJ577512	chicken/Murree/NARC-01/1995	Avian	H7	N3	Pakistan	Asia	1995
N3g1.2.8	FJ577520	chicken/Chakwal/NARC-35/2001	Avian	H7	N3	Pakistan	Asia	2001
N3g1.2.9	AY207510	duck/Singapore/3/97	Avian	H5	N3	Singapore	Asia	1997
N3g1.2.9	AB300043	swan/Hokkaido/67/1996	Avian	H5	N3	Japan	Asia	1996
N3g1.2.10	GQ227552	duck/Altai/1285/1991	Avian	H5	N3	Russia	Europe	1991
N3g1.2.11	AY180838	Pigeon/Nanchang/9-058/2000	Avian	H3	N3	China	Asia	2000
N3g1.2.11	CY005447	bantam/Nanchang/9-366/2000	Avian	H3	N3	China	Asia	2000
N3g1.2.11	AY180837	Bantam/Nanchang/9-366/2000	Avian	H3	N3	China	Asia	2000
N3g1.2.11	AB472025	duck/Shimane/83/2006	Avian	H7	N3	Japan	Asia	2006
N3g1.2.11	AB472024	duck/Tsukuba/394/2005	Avian	H5	N3	Japan	Asia	2005
N3g1.2.11	AB450447	duck/Mongolia/274/2007	Avian	H4	N3	Mongolia	Asia	2007
N3g1.2.11	AB472057	duck/Niigata/514/2006	Avian	H5	N3	Japan	Asia	2006
N3g1.2.11	AB378684	duck/Hokkaido/167/2007	Avian	H5	N3	Japan	Asia	2007
N3g1.2.11	CY005846	mallard/Netherlands/12/2000	Avian	H7	N3	Netherlands	Europe	2000
N3g1.2.11	AJ849936	teal/France/2546/2001	Avian	H1	N3	France	Europe	2001
N3g1.2.11	CY022647	teal/Italy/3812/2005	Avian	H5	N3	Italy	Europe	2005
N3g1.2.11	AM040151	duck/France/05054a/2005	Avian	H5	N3	France	Europe	2005
N3g1.2.11	CY024748	duck/Italy/775/2004	Avian	H5	N3	Italy	Europe	2004
N3g1.2.11	AY586414	mallard/Italy/208/00	Avian	H5	N3	Italy	Europe	2000
N3g1.2.11	EF597323	mallard/Italy/208/2000	Avian	H5	N3	Italy	Europe	2000
N3g1.2.11	AY586412	mallard/Italy/35/99	Avian	H2	N3	Italy	Europe	1999
N3g1.2.11	AY586413	mallard/Italy/36/99	Avian	H2	N3	Italy	Europe	1999
N3g1.2.11	AM933234	Perdixperdix/Germany/R44/06	Avian	H8	N3	Germany	Europe	2006
N3g1.2.11	CY041356	mallard/Sweden/65/2005	Avian	H4	N3	Sweden	Europe	2005
N3g1.2.11	FM179760	mallard/Norway/10_1781/2006	Avian	H12	N3	Norway	Europe	2006
N3g1.2.11	CY041332	mallard/Sweden/45/2005	Avian	H2	N3	Sweden	Europe	2005
N3g1.2.12	AB472056	duck/Chiba/1/2006	Avian	H5	N3	Japan	Asia	2006
N3g1.2.12	EU301282	aquaticbird/Korea/CN-4/2006	Avian	H3	N3	SouthKorea	Asia	2006
N3g1.2.12	EU429716	duck/EasternChina/527/2003	Avian	H10	N3	China	Asia	2003
N3g1.2.12	EU429709	duck/EasternChina/404/2003	Avian	H10	N3	China	Asia	2003
N3g1.2.12	EU429708	duck/EasternChina/397/2003	Avian	H10	N3	China	Asia	2003
N3g1.2.12	EU429715	duck/EasternChina/495/2003	Avian	H10	N3	China	Asia	2003
N3g1.2.12	EU429705	duck/EasternChina/502/2003	Avian	H10	N3	China	Asia	2003
N3g1.2.12	EU429714	duck/EasternChina/372/2003	Avian	H10	N3	China	Asia	2003
N3g1.2.12	EU429702	duck/EasternChina/368/2003	Avian	H10	N3	China	Asia	2003
N3g1.2.12	EU429703	duck/EasternChina/356/2003	Avian	H10	N3	China	Asia	2003
N3g1.2.12	EU429711	duck/EasternChina/453/2002	Avian	H10	N3	China	Asia	2002
N3g1.2.12	EU429712	duck/EasternChina/488/2003	Avian	H10	N3	China	Asia	2003
N3g1.2.12	EU429704	duck/EasternChina/395/2003	Avian	H10	N3	China	Asia	2003
N3g1.2.12	EU429710	duck/EasternChina/412/2003	Avian	H10	N3	China	Asia	2003
N3g1.2.12	AB472023	duck/Shizuoka/40/2002	Avian	H5	N3	Japan	Asia	2002
N3g1.2.12	AB299161	duck/Hokkaido/84/02	Avian	H5	N3	Japan	Asia	2002
N3g1.2.12	AB298282	duck/Hokkaido/17/2001	Avian	H2	N3	Japan	Asia	2001
N3g1.2.12	GQ227605	duck/Primorie/2633/2001	Avian	H5	N3	Russia	Europe	2001
N3g1.2.12	AJ849934	duck/France/02166/2002	Avian	H5	N3	France	Europe	2002
N3g1.2.12	AJ849935	mallard/France/2518/2001	Avian	H9	N3	France	Europe	2001
N3g1.2.12	EU158131	mallard/Italy/199/01	Avian	H7	N3	Italy	Europe	2001
N3g1.2.12	AY586415	mallard/Italy/33/01	Avian	H7	N3	Italy	Europe	2001
N3g1.2.12	AY586416	mallard/Italy/43/01	Avian	H7	N3	Italy	Europe	2001
N3g1.2.13	CY022615	turkey/Italy/2043/2003	Avian	H7	N3	Italy	Europe	2003
N3g1.2.13	CY028670	turkey/Italy/2685/2003	Avian	H7	N3	Italy	Europe	2003
N3g1.2.13	EU158129	turkey/Italy/68819/03	Avian	H7	N3	Italy	Europe	2003
N3g1.2.13	CY021495	turkey/Italy/2987/2003	Avian	H7	N3	Italy	Europe	2003
N3g1.2.13	CY021359	turkey/Italy/3620/2003	Avian	H7	N3	Italy	Europe	2003
N3g1.2.13	CY028662	turkey/Italy/9742/2002	Avian	H7	N3	Italy	Europe	2002
N3g1.2.13	CY020591	turkey/Italy/251/2003	Avian	H7	N3	Italy	Europe	2003
N3g1.2.13	CY021487	turkey/Italy/4608/2003	Avian	H7	N3	Italy	Europe	2003
N3g1.2.13	CY031613	turkey/Italy/9739/2002	Avian	H7	N3	Italy	Europe	2002
N3g1.2.13	CY034752	chicken/Italy/682/2003	Avian	H7	N3	Italy	Europe	2003
N3g1.2.13	CY024740	turkey/Italy/8000/2002	Avian	H7	N3	Italy	Europe	2002
N3g1.2.13	CY021367	turkey/Italy/1010/2003	Avian	H7	N3	Italy	Europe	2003
N3g1.2.13	AY586417	turkey/Italy/214845/02	Avian	H7	N3	Italy	Europe	2002
N3g1.2.13	CY020607	turkey/Italy/8912/2002	Avian	H7	N3	Italy	Europe	2002
N3g1.2.13	AJ627490	turkey/Italy/214845/2002	Avian	H7	N3	Italy	Europe	2002
N3g1.2.13	AY586418	ty/It/220158/02	Avian	H7	N3	Italy	Europe	2002
N3g1.2.13	AJ627494	turkey/Italy/220158/2002	Avian	H7	N3	Italy	Europe	2002
N3g1.2.13	CY029907	turkey/Italy/8535/2002	Avian	H7	N3	Italy	Europe	2002
N3g1.2.13	CY020599	turkey/Italy/3807/2004	Avian	H7	N3	Italy	Europe	2004
N3g1.2.13	CY028686	turkey/Italy/3477/2004	Avian	H7	N3	Italy	Europe	2004
N3g1.2.13	CY020583	turkey/Italy/4479/2004	Avian	H7	N3	Italy	Europe	2004
N3g1.2.13	CY029915	turkey/Italy/4130/2004	Avian	H7	N3	Italy	Europe	2004
N3g1.2.13	CY021503	turkey/Italy/3337/2004	Avian	H7	N3	Italy	Europe	2004
N3g1.2.13	CY020615	quail/Italy/3347/2004	Avian	H7	N3	Italy	Europe	2004
N3g1.2.13	CY028678	turkey/Italy/3829/2004	Avian	H7	N3	Italy	Europe	2004
N3g1.3	AY303636	chicken/Chile/176822/02	Avian	H7	N3	Chile	SouthAmerica	2002
N3g1.3	AY303642	chicken/Chile/4347/02	Avian	H7	N3	Chile	SouthAmerica	2002
N3g1.3	AY303639	chicken/Chile/4968/02	Avian	H7	N3	Chile	SouthAmerica	2002
N3g1.3	AY303637	chicken/Chile/4322/02	Avian	H7	N3	Chile	SouthAmerica	2002
N3g1.3	AY303638	chicken/Chile/4957/02	Avian	H7	N3	Chile	SouthAmerica	2002
N3g1.3	AY303640	chicken/Chile/4977/02	Avian	H7	N3	Chile	SouthAmerica	2002
N3g1.3	AY303643	turkey/Chile/4418/02	Avian	H7	N3	Chile	SouthAmerica	2002
N3g1.3	AY303641	chicken/Chile/4345/02	Avian	H7	N3	Chile	SouthAmerica	2002
N3g2	AY207523	tern/Astrakan/775/83	Avian	H13	N3	Russia	Europe	1983
N3g2	AY586419	tern/Astr/775/83	Avian	H3	N3	Russia	Europe	1983
N3g2	FM179759	commongull/Norway/10_1617/2006	Avian	H16	N3	Norway	Europe	2006
N3g2	AY207515	gull/Heuwiese/899-6/80	Avian	H7	N3	Germany	Europe	1980
N3g2	FM179761	herringgull/Norway/10_1623/2006	Avian	H16	N3	Norway	Europe	2006
N3g2	CY045385	shorebird/Delaware/195/2006	Avian	H16	N3	USA	NorthAmerica	2006
N3g2	EU030978	shorebird/Delaware/168/06	Avian	H16	N3	USA	NorthAmerica	2006
N3g2	CY014569	herringgull/Delaware/712/1988	Avian	H16	N3	USA	NorthAmerica	1988
N3g2	CY015157	sabinesgull/Alaska/296/1975	Avian	H5	N3	USA	NorthAmerica	1975

## Sheet: N4
N4g1.1	AY207531	mallard/Alberta/283/77	Avian	H8	N4	Canada	NorthAmerica	1977
N4g1.1	CY004717	mallardduck/ALB/299/1977	Avian	H4	N4	Canada	NorthAmerica	1977
N4g1.1	EU429793	turkey/Ontario/6118/1968	Avian	H8	N4	Canada	NorthAmerica	1968
N4g1.1	CY014660	turkey/Ontario/6118/1968	Avian	H8	N4	Canada	NorthAmerica	1968
N4g1.1	AY207528	Turkey/Ontario/6118/68	Avian	H8	N4	Canada	NorthAmerica	1968
N4g1.1	AB289344	turkey/Ontario/6118/1968	Avian	H8	N4	Canada	NorthAmerica	1968
N4g1.2	CY005003	mallard/ALB/194/1992	Avian	H8	N4	Canada	NorthAmerica	1992
N4g1.2	CY004180	blue-wingedteal/ALB/685/1982	Avian	H6	N4	Canada	NorthAmerica	1982
N4g1.2	CY004989	pintailduck/Alberta/114/1979	Avian	H8	N4	Canada	NorthAmerica	1979
N4g1.2	CY004813	mallardduck/ALB/581/1983	Avian	H4	N4	Canada	NorthAmerica	1983
N4g1.2	CY004998	mallardduck/ALB/7/1987	Avian	H8	N4	Canada	NorthAmerica	1987
N4g1.3	CY005359	laughinggull/DE/94/2000	Avian	H12	N4	USA	NorthAmerica	2000
N4g1.3	AY207529	ruddyturnstone/Delaware/67/98	Avian	H12	N4	USA	NorthAmerica	1998
N4g1.3	CY003986	mallard/Alberta/149/2002	Avian	H2	N4	Canada	NorthAmerica	2002
N4g1.3	CY017751	mallard/Alaska/708/2005	Avian	H8	N4	USA	NorthAmerica	2005
N4g1.4	EU557562	northernpintail/Alaska/44204-073/2006	Avian	H8	N4	USA	NorthAmerica	2006
N4g1.4	EU557563	northernpintail/Alaska/44204-158/2006	Avian	H6	N4	USA	NorthAmerica	2006
N4g1.4	EF655845	pintail/Barrow/140/2005	Avian	H8	N4	USA	NorthAmerica	2005
N4g1.4	EF655829	pintail/Barrow/38/2005	Avian	H8	N4	USA	NorthAmerica	2005
N4g1.4	CY048899	mallard/Minnesota/Sg-00680/2008	Avian	H3	N4	USA	NorthAmerica	2008
N4g1.4	CY048889	mallard/Minnesota/Sg-00675/2008	Avian	H8	N4	USA	NorthAmerica	2008
N4g1.4	CY042610	mallard/Minnesota/Sg-00571/2008	Avian	H3	N4	USA	NorthAmerica	2008
N4g1.4	CY048910	mallard/Minnesota/Sg-00686/2008	Avian	H8	N4	USA	NorthAmerica	2008
N4g1.4	CY048837	northernshoveler/Minnesota/Sg-00646/2008	Avian	H4	N4	USA	NorthAmerica	2008
N4g1.4	CY048841	northernshoveler/Minnesota/Sg-00648/2008	Avian	H8	N4	USA	NorthAmerica	2008
N4g1.4	CY048903	mallard/Minnesota/Sg-00682/2008	Avian	H8	N4	USA	NorthAmerica	2008
N4g1.4	CY048907	mallard/Minnesota/Sg-00684/2008	Avian	H8	N4	USA	NorthAmerica	2008
N4g1.4	CY048895	mallard/Minnesota/Sg-00678/2008	Avian	H8	N4	USA	NorthAmerica	2008
N4g1.4	CY048901	mallard/Minnesota/Sg-00681/2008	Avian	H8	N4	USA	NorthAmerica	2008
N4g1.4	CY048913	mallard/Minnesota/Sg-00688/2008	Avian	H8	N4	USA	NorthAmerica	2008
N4g1.4	CY038262	mallard/Minnesota/Sg-00570/2008	Avian	H8	N4	USA	NorthAmerica	2008
N4g1.4	CY048909	mallard/Minnesota/Sg-00685/2008	Avian	H8	N4	USA	NorthAmerica	2008
N4g1.4	CY048885	mallard/Minnesota/Sg-00673/2008	Avian	H8	N4	USA	NorthAmerica	2008
N4g1.4	CY039550	northernshoveler/California/AKS273/2007	Avian	H8	N4	USA	NorthAmerica	2007
N4g1.4	CY034153	northernshoveler/California/HKWF1203/2007	Avian	H8	N4	USA	NorthAmerica	2007
N4g1.4	CY039590	northernshoveler/California/HKWF1204/2007	Avian	H8	N4	USA	NorthAmerica	2007
N4g1.4	CY034160	northernshoveler/California/HKWF1325/2007	Avian	H8	N4	USA	NorthAmerica	2007
N4g1.4	CY042026	mallardduck/Minnesota/Sg-00062/2007	Avian	H8	N4	USA	NorthAmerica	2007
N4g2.1	CY022695	chicken/NewSouthWales/2/1997	Avian	H7	N4	Australia	Oceania	1997
N4g2.1	CY022711	emu/NewSouthWales/775/1997	Avian	H7	N4	Australia	Oceania	1997
N4g2.1	CY022703	chicken/NewSouthWales/327/1997	Avian	H7	N4	Australia	Oceania	1997
N4g2.2	CY014625	grayteal/Australia/2/1979	Avian	H4	N4	Australia	Oceania	1979
N4g2.2	CY045265	grayteal/WesternAustralia/1840/1979	Avian	H4	N4	Australia	Oceania	1979
N4g2.2	AY207533	grayteal/Australia/2/79	Avian	H4	N4	Australia	Oceania	1979
N4g2.3	AB450455	duck/Hokkaido/95/1981	Avian	H8	N4	Japan	Asia	1981
N4g2.3	AY207530	mink/Sweden/E12665/84	Mink	H10	N4	Sweden	Europe	1984
N4g2.4	AB274042	duck/Hokkaido/18/00	Avian	H10	N4	Japan	Asia	2000
N4g2.4	AM933239	Mallard/Iran/V16/04	Avian	H8	N4	Iran	Asia	2004
N4g2.4	EF061126	duck/Yangzhou/02/2005	Avian	H8	N4	China	Asia	2005
N4g2.4	AB455036	duck/Hokkaido/HY57/2005	Avian	H9	N4	Japan	Asia	2005
N4g2.4	EU429780	duck/EasternChina/01/2005	Avian	H8	N4	China	Asia	2005
N4g2.4	CY043850	mallard/Netherlands/1/2006	Avian	H8	N4	Netherlands	Europe	2006
N4g2.4	FN386476	Anasplathyrhynchos/Spain/1495/2008	Avian	H10	N4	Spain	Europe	2008
N4g2.4	FN386475	Anascrecca/Spain/1459/2008	Avian	H8	N4	Spain	Europe	2008
N4g2.4	FN386477	Anasplathyrhynchos/Spain/1502/2008	Avian	H8	N4	Spain	Europe	2008
N4g2.4	CY043874	mallard/Sweden/4/2005	Avian	H10	N4	Sweden	Europe	2005
N4g2.4	CY041260	commonteal/Netherlands/1/2005	Avian	H8	N4	Netherlands	Europe	2005

## Sheet: N5
N5g1	CY015486	mallard/Ohio/170/1999	Avian	H6	N5	USA	NorthAmerica	1999
N5g1	EU743531	mallard/MN/280/1999	Avian	H3	N5	USA	NorthAmerica	1999
N5g1	CY003873	mallardduck/ALB/884/1984	Avian	H2	N5	Canada	NorthAmerica	1984
N5g1	CY004651	mallardduck/ALB/635/1983	Avian	H3	N5	Canada	NorthAmerica	1983
N5g1	CY014590	laughinggull/Delaware/2718/1987	Avian	H9	N5	USA	NorthAmerica	1987
N5g1	CY005115	ruddyturnstone/DE/2576/1987	Avian	H9	N5	USA	NorthAmerica	1987
N5g1	CY004414	knot/DE/2552/1987	Avian	H9	N5	USA	NorthAmerica	1987
N5g1	CY004429	redknot/Delaware/2561/87	Avian	H10	N5	USA	NorthAmerica	1987
N5g1	CY016421	mallard/Ohio/409/1988	Avian	H12	N5	USA	NorthAmerica	1988
N5g1	CY017855	mallard/Ohio/407/1987	Avian	H12	N5	USA	NorthAmerica	1987
N5g1	CY005010	mallardduck/ALB/224/1977	Avian	H7	N5	Canada	NorthAmerica	1977
N5g1	CY014970	mallardduck/NewYork/6861/1978	Avian	H1	N5	USA	NorthAmerica	1978
N5g1	CY005339	pintailduck/ALB/306/1983	Avian	H12	N5	Canada	NorthAmerica	1983
N5g1	CY004013	blue-wingedteal/ALB/48/1978	Avian	H6	N5	Canada	NorthAmerica	1978
N5g1	CY004500	pintailduck/ALB/631/1981	Avian	H1	N5	Canada	NorthAmerica	1981
N5g1	CY004627	mallardduck/ALB/663/1979	Avian	H3	N5	Canada	NorthAmerica	1979
N5g1	CY004374	mallardduck/ALB/60/1976	Avian	H12	N5	Canada	NorthAmerica	1976
N5g1	AB288335	duck/Alberta/60/1976	Avian	H12	N5	Canada	NorthAmerica	1976
N5g1	CY042220	blue-wingedteal/Minnesota/Sg-00225/2006	Avian	H6	N5	USA	NorthAmerica	2006
N5g1	CY038057	redknot/NewJersey/Sg-00478/2008	Avian	H12	N5	USA	NorthAmerica	2008
N5g1	CY038132	ruddyturnstone/NewJersey/Sg-00501/2008	Avian	H12	N5	USA	NorthAmerica	2008
N5g1	CY042543	ruddyturnstone/Delaware/Sg-00538/2008	Avian	H1	N5	USA	NorthAmerica	2008
N5g1	CY038047	ruddyturnstone/NewJersey/Sg-00476/2008	Avian	H12	N5	USA	NorthAmerica	2008
N5g1	CY038082	ruddyturnstone/NewJersey/Sg-00484/2008	Avian	H12	N5	USA	NorthAmerica	2008
N5g1	CY038122	ruddyturnstone/NewJersey/Sg-00497/2008	Avian	H12	N5	USA	NorthAmerica	2008
N5g1	CY038102	ruddyturnstone/NewJersey/Sg-00493/2008	Avian	H12	N5	USA	NorthAmerica	2008
N5g1	CY038077	redknot/NewJersey/Sg-00483/2008	Avian	H12	N5	USA	NorthAmerica	2008
N5g1	CY038232	ruddyturnstone/NewJersey/Sg-00560/2008	Avian	H12	N5	USA	NorthAmerica	2008
N5g1	CY038152	ruddyturnstone/NewJersey/Sg-00509/2008	Avian	H12	N5	USA	NorthAmerica	2008
N5g1	CY038072	ruddyturnstone/NewJersey/Sg-00481/2008	Avian	H12	N5	USA	NorthAmerica	2008
N5g1	CY042557	ruddyturnstone/NewJersey/Sg-00544/2008	Avian	H1	N5	USA	NorthAmerica	2008
N5g1	CY038112	ruddyturnstone/NewJersey/Sg-00495/2008	Avian	H12	N5	USA	NorthAmerica	2008
N5g1	CY038087	ruddyturnstone/NewJersey/Sg-00488/2008	Avian	H12	N5	USA	NorthAmerica	2008
N5g1	CY038127	ruddyturnstone/NewJersey/Sg-00500/2008	Avian	H12	N5	USA	NorthAmerica	2008
N5g1	CY038137	ruddyturnstone/NewJersey/Sg-0505/2008	Avian	H12	N5	USA	NorthAmerica	2008
N5g1	CY042589	ruddyturnstone/NewJersey/Sg-00557/2008	Avian	H11	N5	USA	NorthAmerica	2008
N5g1	CY042527	ruddyturnstone/NewJersey/Sg-00532/2008	Avian	H1	N5	USA	NorthAmerica	2008
N5g1	CY032674	northernshoveler/California/HKWF1201/2007	Avian	H3	N5	USA	NorthAmerica	2007
N5g1	CY033366	northernshoveler/California/HKWF1199/2007	Avian	H3	N5	USA	NorthAmerica	2007
N5g1	CY033350	northernshoveler/California/HKWF1131/2007	Avian	H3	N5	USA	NorthAmerica	2007
N5g1	CY033334	northernshoveler/California/HKWF1046/2007	Avian	H3	N5	USA	NorthAmerica	2007
N5g1	CY021303	mallard/Maryland/1153/2005	Avian	H12	N5	USA	NorthAmerica	2005
N5g1	CY021295	mallard/Maryland/1135/2005	Avian	H12	N5	USA	NorthAmerica	2005
N5g1	CY021879	mallard/Maryland/1131/2005	Avian	H12	N5	USA	NorthAmerica	2005
N5g1	CY032706	Americanwigeon/California/HKWF371/2007	Avian	H6	N5	USA	NorthAmerica	2007
N5g1	CY032902	Americanwigeon/California/HKWF295/2007	Avian	H6	N5	USA	NorthAmerica	2007
N5g1	CY004694	mallard/ALB/118/1995	Avian	H3	N5	Canada	NorthAmerica	1995
N5g1	AY633182	mallard/Alberta/202/96	Avian	H2	N5	Canada	NorthAmerica	1996
N5g1	CY003954	mallard/ALB/202/1996	Avian	H2	N5	Canada	NorthAmerica	1996
N5g1	EU871915	mallard/MN/105/2000	Avian	H5	N5	USA	NorthAmerica	2000
N5g1	CY004276	mallard/Alberta/154/2003	Avian	H6	N5	Canada	NorthAmerica	2003
N5g1	AY633190	mallard/Alberta/203/92	Avian	H6	N5	Canada	NorthAmerica	1992
N5g1	CY004252	mallard/ALB/199/1992	Avian	H6	N5	Canada	NorthAmerica	1992
N5g1	CY005352	green-wingedteal/ALB/199/1991	Avian	H12	N5	Canada	NorthAmerica	1991
N5g1	EU743482	ruddyturnstone/NJ/581/2000	Avian	H12	N5	USA	NorthAmerica	2000
N5g1	CY005366	ruddyturnstone/DE/97/2000	Avian	H12	N5	USA	NorthAmerica	2000
N5g1	EU743490	ruddyturnstone/DE/1444/2000	Avian	H12	N5	USA	NorthAmerica	2000
N5g1	CY004381	mallard/ALB/52/1997	Avian	H12	N5	Canada	NorthAmerica	1997
N5g1	CY048690	blue-wingedteal/Texas/Sg-00212/2007	Avian	H4	N5	USA	NorthAmerica	2007
N5g1	CY042018	mallardduck/Minnesota/Sg-00055/2007	Avian	H12	N5	USA	NorthAmerica	2007
N5g1	EU557565	northernpintail/Alaska/44191-193/2006	Avian	H12	N5	USA	NorthAmerica	2006
N5g1	CY038356	northernshoveler/InteriorAlaska/1/2007	Avian	H12	N5	USA	NorthAmerica	2007
N5g1	CY039844	mallard/InteriorAlaska/1/2007	Avian	H4	N5	USA	NorthAmerica	2007
N5g1	CY045465	mallard/InteriorAlaska/7MP1718/2007	Avian	H4	N5	USA	NorthAmerica	2007
N5g1	CY004340	pintail/Alberta/49/2003	Avian	H12	N5	Canada	NorthAmerica	2003
N5g1	EU557564	northernpintail/Alaska/44160-060/2006	Avian	H12	N5	USA	NorthAmerica	2006
N5g1	CY017735	pintail/Alaska/102/2005	Avian	H12	N5	USA	NorthAmerica	2005
N5g1	CY012842	pintail/Alaska/20/2005	Avian	H12	N5	USA	NorthAmerica	2005
N5g2.1	AB270749	chicken/Taiwan/4801/90	Avian	H6	N5	Taiwan	Asia	1990
N5g2.1	CY005693	blackduck/AUS/4045/1980	Avian	H6	N5	Australia	Oceania	1980
N5g2.1	EU429794	shearwater/Australia/1/1972	Avian	H6	N5	Australia	Oceania	1972
N5g2.1	M24740	shearwater/Australia/1/1972	Avian	H6	N5	Australia	Oceania	1972
N5g2.1	CY014657	shearwater/Australia/1/1973	Avian	H6	N5	Australia	Oceania	1973
N5g2.1	AB278601	shearwater/Australia/1/1972	Avian	H6	N5	Australia	Oceania	1972
N5g2.2	AB472028	duck/Tsukuba/255/2005	Avian	H8	N5	Japan	Asia	2005
N5g2.2	AB270599	duck/Mongolia/149/03	Avian	H10	N5	Mongolia	Asia	2003
N5g2.2	AB270600	duck/Hokkaido/24/04	Avian	H10	N5	Japan	Asia	2004
N5g2.2	AB270594	duck/Hokkaido/1058/01	Avian	H4	N5	Japan	Asia	2001
N5g2.2	AB270747	duck/Hokkaido/66/01	Avian	H12	N5	Japan	Asia	2001
N5g2.2	AB472027	duck/Shiga/69/2006	Avian	H6	N5	Japan	Asia	2006
N5g2.2	AB472026	duck/Tsukuba/11/2005	Avian	H6	N5	Japan	Asia	2005
N5g2.2	DQ376723	duck/Taiwan/WB459/04	Avian	H6	N5	Taiwan	Asia	2004
N5g2.2	GQ247869	mallard/Gurjev/263/1982	Avian	H14	N5	Kazakhstan	Asia	1982
N5g2.2	GQ415323	mallard/Switzerland/WV4060167/2006	Avian	H3	N5	Switzerland	Europe	2006
N5g2.2	AB289336	mallard/Astrakhan/263/1982	Avian	H14	N5	Russia	Europe	1982
N5g2.2	CY041404	mallard/Netherlands/11/2007	Avian	H6	N5	Netherlands	Europe	2007
N5g2.2	FN386470	Anasplathyrhynchos/Spain/1252/2007	Avian	H6	N5	Spain	Europe	2007

## Sheet: N6
N6g1.1	CY004819	ruddyturnstone/NJ/47/1985	Avian	H4	N6	USA	NorthAmerica	1985
N6g1.1	CY014550	mallardduck/Alberta/331/1985	Avian	H3	N6	Canada	NorthAmerica	1985
N6g1.1	CY004311	mallardduck/ALB/20/1976	Avian	H4	N6	Canada	NorthAmerica	1976
N6g1.1	CY004460	mallardduck/ALB/42/1977	Avian	H1	N6	Canada	NorthAmerica	1977
N6g1.1	AY207555	mallard/Alberta/42/77	Avian	H1	N6	Canada	NorthAmerica	1977
N6g1.1	CY004723	canvasbackduck/ALB/274/1977	Avian	H4	N6	Canada	NorthAmerica	1977
N6g1.1	CY004730	gadwallduck/ALB/53/1977	Avian	H4	N6	Canada	NorthAmerica	1977
N6g1.1	CY004744	blue-wingedteal/ALB/243/1977	Avian	H4	N6	Canada	NorthAmerica	1977
N6g1.2	CY004589	blue-wingedteal/ALB/286/1977	Avian	H3	N6	Canada	NorthAmerica	1977
N6g1.2	CY004764	pintailduck/ALB/159/1977	Avian	H4	N6	Canada	NorthAmerica	1977
N6g1.3	AB289340	swan/Shimane/1331/1981	Avian	H10	N6	Japan	Asia	1981
N6g1.3	CY014867	mallardduck/NewYork/157/1986	Avian	H3	N6	USA	NorthAmerica	1986
N6g1.3	AY207557	sanderling/Delaware/1258/86	Avian	H6	N6	USA	NorthAmerica	1986
N6g1.3	CY005422	sanderling/DE/1258/1986	Avian	H6	N6	USA	NorthAmerica	1986
N6g1.3	CY020983	mallard/Ohio/129/1989	Avian	H4	N6	USA	NorthAmerica	1989
N6g1.3	CY021215	mallard/Ohio/178/1990	Avian	H4	N6	USA	NorthAmerica	1990
N6g1.3	CY004771	mallardduck/ALB/161/1977	Avian	H4	N6	Canada	NorthAmerica	1977
N6g1.3	CY017711	mallard/Ohio/156/1990	Avian	H3	N6	USA	NorthAmerica	1990
N6g1.3	CY012810	mallard/Ohio/298/1987	Avian	H4	N6	USA	NorthAmerica	1987
N6g1.3	CY015469	mallard/Ohio/83/1986	Avian	H4	N6	USA	NorthAmerica	1986
N6g1.3	CY004156	widgeon/ALB/256/1982	Avian	H6	N6	Canada	NorthAmerica	1982
N6g1.3	CY004164	blue-wingedteal/ALB/266/1982	Avian	H6	N6	Canada	NorthAmerica	1982
N6g1.3	CY004148	pintailduck/ALB/189/1982	Avian	H6	N6	Canada	NorthAmerica	1982
N6g1.3	CY004172	mallardduck/ALB/289/1982	Avian	H6	N6	Canada	NorthAmerica	1982
N6g1.3	CY005883	blue-wingedteal/MN/993/1980	Avian	H6	N6	USA	NorthAmerica	1980
N6g1.3	AY207547	turkey/Minnesota/957/80	Avian	H6	N6	USA	NorthAmerica	1980
N6g1.3	CY014766	turkey/Minnesota/957/1980	Avian	H6	N6	USA	NorthAmerica	1980
N6g1.3	CY004615	pintailduck/ALB/462/1979	Avian	H3	N6	Canada	NorthAmerica	1979
N6g1.3	CY004855	pintailduck/ALB/623/1985	Avian	H4	N6	Canada	NorthAmerica	1985
N6g1.3	CY004839	mallardduck/ALB/25/1985	Avian	H4	N6	Canada	NorthAmerica	1985
N6g1.3	CY017703	mallard/Ohio/324/1988	Avian	H4	N6	USA	NorthAmerica	1988
N6g1.3	CY005201	mallardduck/ALB/40/1984	Avian	H10	N6	Canada	NorthAmerica	1984
N6g1.3	CY005208	pintailduck/ALB/584/1984	Avian	H10	N6	Canada	NorthAmerica	1984
N6g1.3	AY207526	quail/Californa/1/90	Avian	H4	N6	USA	NorthAmerica	1990
N6g1.3	CY004844	redheadduck/ALB/116/1985	Avian	H4	N6	Canada	NorthAmerica	1985
N6g1.3	AY207536	pintailduck/Alberta/712/80	Avian	H3	N6	Canada	NorthAmerica	1980
N6g1.3	CY004737	redheadduck/ALB/74/1977	Avian	H4	N6	Canada	NorthAmerica	1977
N6g1.3	CY004123	mallardduck/ALB/676/1979	Avian	H3	N6	Canada	NorthAmerica	1979
N6g1.4.1	CY004905	blue-wingedteal/ALB/293/1994	Avian	H4	N6	Canada	NorthAmerica	1994
N6g1.4.1	CY004913	mallard/ALB/49/1995	Avian	H4	N6	Canada	NorthAmerica	1995
N6g1.4.2	EU871846	ruddyturnstone/NJ/335/2005	Avian	H3	N6	USA	NorthAmerica	2005
N6g1.4.2	EU871862	sanderling/NJ/1042/2005	Avian	H3	N6	USA	NorthAmerica	2005
N6g1.4.2	CY021439	environment/Delaware/235/2005	Environment	H11	N6	USA	NorthAmerica	2005
N6g1.4.2	CY021159	environment/Delaware/245/2005	Environment	H3	N6	USA	NorthAmerica	2005
N6g1.4.2	EU871854	ruddyturnstone/NJ/357/2005	Avian	H3	N6	USA	NorthAmerica	2005
N6g1.4.2	CY021231	environment/Delaware/251/2005	Environment	H3	N6	USA	NorthAmerica	2005
N6g1.4.2	FJ517306	mallard/Minnesota/192/1999	Avian	H4	N6	USA	NorthAmerica	1999
N6g1.4.2	EU871878	mallard/MN/160/1999	Avian	H4	N6	USA	NorthAmerica	1999
N6g1.4.2	EU743538	mallard/MN/259/1999	Avian	H3	N6	USA	NorthAmerica	1999
N6g1.4.2	AF285887	Swine/Ontario/01911-1/99	Swine	H4	N6	Canada	NorthAmerica	1999
N6g1.4.2	EU743554	mallard/MN/515/2000	Avian	H3	N6	USA	NorthAmerica	2000
N6g1.4.2	EU743562	pintail/MN/479/1999	Avian	H3	N6	USA	NorthAmerica	1999
N6g1.4.2	CY021335	mallard/Maryland/1241/2005	Avian	H4	N6	USA	NorthAmerica	2005
N6g1.4.2	CY020751	blue-wingedteal/Ohio/989/2002	Avian	H4	N6	USA	NorthAmerica	2002
N6g1.4.2	CY047570	green-wingedteal/NovaScotia/14687/2005	Avian	H4	N6	Canada	NorthAmerica	2005
N6g1.4.2	CY045305	Americanblackduck/NewBrunswick/19347/2006	Avian	H4	N6	Canada	NorthAmerica	2006
N6g1.4.3	CY042105	blue-wingedteal/Minnesota/Sg-00140/2007	Avian	H4	N6	USA	NorthAmerica	2007
N6g1.4.3	CY038217	ruddyturnstone/NewJersey/Sg-00552/2008	Avian	H4	N6	USA	NorthAmerica	2008
N6g1.4.3	CY042086	mallardduck/Minnesota/Sg-00116/2007	Avian	H3	N6	USA	NorthAmerica	2007
N6g1.4.3	CY038257	mallard/Minnesota/Sg-00569/2008	Avian	H4	N6	USA	NorthAmerica	2008
N6g1.4.3	CY048839	northernshoveler/Minnesota/Sg-00647/2008	Avian	H4	N6	USA	NorthAmerica	2008
N6g1.4.3	CY042046	blue-wingedteal/Texas/Sg-00080/2007	Avian	H4	N6	USA	NorthAmerica	2007
N6g1.4.3	CY042250	Americanwigeon/Minnesota/Sg-00231/2007	Avian	H4	N6	USA	NorthAmerica	2007
N6g1.4.3	CY048667	mallard/Minnesota/Sg-00172/2007	Avian	H10	N6	USA	NorthAmerica	2007
N6g1.4.3	CY042017	mallardduck/Minnesota/Sg-00054/2007	Avian	H4	N6	USA	NorthAmerica	2007
N6g1.4.3	CY042010	mallardduck/Minnesota/Sg-00050/2007	Avian	H4	N6	USA	NorthAmerica	2007
N6g1.4.3	CY042002	blue-wingedteal/Minnesota/Sg-00042/2007	Avian	H4	N6	USA	NorthAmerica	2007
N6g1.4.3	CY042006	mallardduck/Minnesota/Sg-00046/2007	Avian	H4	N6	USA	NorthAmerica	2007
N6g1.4.3	CY048648	blue-wingedteal/Minnesota/Sg-00030/2007	Avian	H4	N6	USA	NorthAmerica	2007
N6g1.4.3	CY041992	blue-wingedteal/Minnesota/Sg-00033/2007	Avian	H4	N6	USA	NorthAmerica	2007
N6g1.4.3	CY042013	mallardduck/Minnesota/Sg-00053/2007	Avian	H4	N6	USA	NorthAmerica	2007
N6g1.4.3	CY042091	mallardduck/Minnesota/Sg-00120/2007	Avian	H4	N6	USA	NorthAmerica	2007
N6g1.4.3	CY041994	blue-wingedteal/Minnesota/Sg-00035/2007	Avian	H4	N6	USA	NorthAmerica	2007
N6g1.4.3	CY041995	blue-wingedteal/Minnesota/Sg-00036/2007	Avian	H4	N6	USA	NorthAmerica	2007
N6g1.5	AB472039	duck/Tsukuba/544/2005	Avian	H10	N6	Japan	Asia	2005
N6g1.5	AB472058	duck/Tsukuba/87/2005	Avian	H4	N6	Japan	Asia	2005
N6g1.5	FJ520150	northernpintail/California/44242-836/2006	Avian	H3	N6	USA	NorthAmerica	2006
N6g1.5	CY021895	white-wingedscoter/Maryland/301/2005	Avian	H4	N6	USA	NorthAmerica	2005
N6g1.5	CY045353	green-wingedteal/California/K218/2005	Avian	H4	N6	USA	NorthAmerica	2005
N6g1.5	CY047682	Americangreen-wingedteal/Manitoba/23884/2007	Avian	H4	N6	Canada	NorthAmerica	2007
N6g1.5	CY045337	mallard/California/GL30/2005	Avian	H4	N6	USA	NorthAmerica	2005
N6g1.5	EU557569	northernpintail/Alaska/44194-041/2006	Avian	H3	N6	USA	NorthAmerica	2006
N6g1.5	CY004920	pintail/ALB/275/1996	Avian	H4	N6	Canada	NorthAmerica	1996
N6g1.5	AY633358	pintail/Alberta/210/99	Avian	H4	N6	Canada	NorthAmerica	1999
N6g1.5	AY633140	mallard/Alberta/119/00	Avian	H4	N6	Canada	NorthAmerica	2000
N6g1.5	EU743546	mallard/MN/99/2000	Avian	H3	N6	USA	NorthAmerica	2000
N6g1.5	EU871886	mallard/MN/269/1999	Avian	H4	N6	USA	NorthAmerica	1999
N6g1.5	AY633158	mallard/Alberta/136/00	Avian	H4	N6	Canada	NorthAmerica	2000
N6g1.5	AY633174	mallard/Alberta/199/99	Avian	H3	N6	Canada	NorthAmerica	1999
N6g1.5	CY021327	green-wingedteal/Ohio/1324/2005	Avian	H4	N6	USA	NorthAmerica	2005
N6g1.5	CY021239	green-wingedteal/Ohio/1324/2005	Avian	H4	N6	USA	NorthAmerica	2005
N6g1.5	CY004955	blue-wingedteal/Alberta/293/2003	Avian	H4	N6	Canada	NorthAmerica	2003
N6g1.5	CY021223	blue-wingedteal/Ohio/1339/2005	Avian	H4	N6	USA	NorthAmerica	2005
N6g1.5	CY047546	redhead/Alberta/11817/2005	Avian	H4	N6	Canada	NorthAmerica	2005
N6g1.5	CY041897	mallard/Minnesota/Sg-00133/2007	Avian	H4	N6	USA	NorthAmerica	2007
N6g1.6	AY633262	mallard/Alberta/295/98	Avian	H4	N6	Canada	NorthAmerica	1998
N6g1.6	CY020791	mallard/Ohio/668/2002	Avian	H4	N6	USA	NorthAmerica	2002
N6g1.6	CY020799	mallard/Ohio/671/2002	Avian	H4	N6	USA	NorthAmerica	2002
N6g1.6	CY017743	pintail/Alaska/310/2005	Avian	H4	N6	USA	NorthAmerica	2005
N6g1.6	CY013265	pintail/Alaska/53/2005	Avian	H3	N6	USA	NorthAmerica	2005
N6g1.6	EU557573	northernpintail/Alaska/44189-069/2006	Avian	H4	N6	USA	NorthAmerica	2006
N6g1.6	EU557567	northernpintail/Alaska/44187-100/2006	Avian	H3	N6	USA	NorthAmerica	2006
N6g1.6	CY004948	pintail/Alberta/269/2001	Avian	H4	N6	Canada	NorthAmerica	2001
N6g1.6	FJ517310	mallard/Minnesota/348/2000	Avian	H4	N6	USA	NorthAmerica	2000
N6g1.6	CY028694	mallard/Maryland/1235/2006	Avian	H3	N6	USA	NorthAmerica	2006
N6g1.6	AY207554	mallard/Alberta/213/98	Avian	H4	N6	Canada	NorthAmerica	1998
N6g1.6	CY025087	environment/Maryland/1174/2005	Environment	H3	N6	USA	NorthAmerica	2005
N6g1.6	CY021287	environment/Maryland/1176/2005	Environment	H3	N6	USA	NorthAmerica	2005
N6g1.6	CY022735	environment/Maryland/1172/2005	Environment	H3	N6	USA	NorthAmerica	2005
N6g1.6	CY047698	Americanblackduck/NewBrunswick/25182/2007	Avian	H3	N6	Canada	NorthAmerica	2007
N6g1.6	CY047586	mallard/Quebec/11002/2006	Avian	H4	N6	Canada	NorthAmerica	2006
N6g1.6	CY047578	mallard/Quebec/11102/2006	Avian	H4	N6	Canada	NorthAmerica	2006
N6g1.6	CY047618	mallard/Quebec/11103/2006	Avian	H4	N6	Canada	NorthAmerica	2006
N6g1.6	CY047626	mallard/Quebec/11106/2006	Avian	H4	N6	Canada	NorthAmerica	2006
N6g1.6	CY020727	mallard/Ohio/667/2002	Avian	H4	N6	USA	NorthAmerica	2002
N6g1.6	CY045313	Americanblackduck/NewBrunswick/19502/2006	Avian	H4	N6	Canada	NorthAmerica	2006
N6g1.6	CY011038	mallard/Ohio/657/2002	Avian	H4	N6	USA	NorthAmerica	2002
N6g1.6	CY020775	mallard/Ohio/655/2002	Avian	H4	N6	USA	NorthAmerica	2002
N6g1.6	CY020855	mallard/Ohio/664/2002	Avian	H6	N6	USA	NorthAmerica	2002
N6g1.6	CY020863	blue-wingedteal/Ohio/907/2002	Avian	H1	N6	USA	NorthAmerica	2002
N6g1.6	CY020735	mallard/Maryland/750/2002	Avian	H4	N6	USA	NorthAmerica	2002
N6g1.7	CY025103	environment/Maryland/1101/2006	Environment	H4	N6	USA	NorthAmerica	2006
N6g1.7	CY043994	northernpintail/Alaska/7MP1393/2007	Avian	H4	N6	USA	NorthAmerica	2007
N6g1.7	CY036653	northernpintail/InteriorAlaska/1/2007	Avian	H4	N6	USA	NorthAmerica	2007
N6g1.7	CY045417	mallard/InteriorAlaska/7MP0372/2007	Avian	H4	N6	USA	NorthAmerica	2007
N6g1.7	EU557574	northernpintail/Alaska/44243-063/2006	Avian	H4	N6	USA	NorthAmerica	2006
N6g1.7	EU557568	northernpintail/Alaska/44191-123/2006	Avian	H4	N6	USA	NorthAmerica	2006
N6g1.7	EU557570	northernpintail/Alaska/44194-071/2006	Avian	H3	N6	USA	NorthAmerica	2006
N6g1.7	EU557571	northernpintail/Alaska/44188-158/2006	Avian	H4	N6	USA	NorthAmerica	2006
N6g1.7	EU557572	northernpintail/Alaska/44188-175/2006	Avian	H4	N6	USA	NorthAmerica	2006
N6g1.7	EU557575	northernpintail/Alaska/44203-079/2006	Avian	H4	N6	USA	NorthAmerica	2006
N6g1.7	EU557566	northernpintail/Alaska/44161-173/2006	Avian	H4	N6	USA	NorthAmerica	2006
N6g1.7	CY039860	mallard/InteriorAlaska/5/2007	Avian	H4	N6	USA	NorthAmerica	2007
N6g1.7	CY044018	northernshoveler/Alaska/7MP0954/2007	Avian	H4	N6	USA	NorthAmerica	2007
N6g1.7	CY045425	mallard/InteriorAlaska/7MP1050R1/2007	Avian	H4	N6	USA	NorthAmerica	2007
N6g1.7	CY043954	northernshoveler/Alaska/7MP1113/2007	Avian	H4	N6	USA	NorthAmerica	2007
N6g1.7	CY039868	mallard/InteriorAlaska/3/2007	Avian	H4	N6	USA	NorthAmerica	2007
N6g1.7	CY039812	mallard/InteriorAlaska/2/2007	Avian	H4	N6	USA	NorthAmerica	2007
N6g1.7	CY045457	northernshoveler/InteriorAlaska/7MP1601/2007	Avian	H4	N6	USA	NorthAmerica	2007
N6g1.7	CY039772	mallard/InteriorAlaska/6/2007	Avian	H4	N6	USA	NorthAmerica	2007
N6g1.7	CY004306	pintail/Alberta/166/2003	Avian	H3	N6	Canada	NorthAmerica	2003
N6g1.7	AY633270	mallard/Alberta/30/98	Avian	H4	N6	Canada	NorthAmerica	1998
N6g1.7	AY633126	mallard/Alberta/111/99	Avian	H4	N6	Canada	NorthAmerica	1999
N6g1.7	CY005319	mallard/Alberta/125/1999	Avian	H11	N6	Canada	NorthAmerica	1999
N6g1.7	FJ520151	northernpintail/California/44249-38/2006	Avian	H4	N6	USA	NorthAmerica	2006
N6g1.7	CY048650	blue-wingedteal/Texas/Sg-00085/2007	Avian	H3	N6	USA	NorthAmerica	2007
N6g1.7	CY038207	ruddyturnstone/NewJersey/Sg-00550/2008	Avian	H4	N6	USA	NorthAmerica	2008
N6g1.7	CY038212	ruddyturnstone/NewJersey/Sg-00551/2008	Avian	H6	N6	USA	NorthAmerica	2008
N6g1.7	CY038107	ruddyturnstone/NewJersey/Sg-00494/2008	Avian	H4	N6	USA	NorthAmerica	2008
N6g1.7	CY038187	ruddyturnstone/NewJersey/Sg-00533/2008	Avian	H4	N6	USA	NorthAmerica	2008
N6g1.7	CY038202	ruddyturnstone/NewJersey/Sg-00542/2008	Avian	H4	N6	USA	NorthAmerica	2008
N6g1.7	CY038052	ruddyturnstone/NewJersey/Sg-00477/2008	Avian	H4	N6	USA	NorthAmerica	2008
N6g1.7	CY042561	ruddyturnstone/NewJersey/Sg-00546/2008	Avian	H4	N6	USA	NorthAmerica	2008
N6g1.7	CY042443	ruddyturnstone/NewJersey/Sg-00492/2008	Avian	H4	N6	USA	NorthAmerica	2008
N6g1.7	CY042550	ruddyturnstone/Delaware/Sg-00541/2008	Avian	H4	N6	USA	NorthAmerica	2008
N6g1.7	CY042469	ruddyturnstone/NewJersey/Sg-00510/2008	Avian	H4	N6	USA	NorthAmerica	2008
N6g1.7	CY042451	ruddyturnstone/NewJersey/Sg-00499/2008	Avian	H4	N6	USA	NorthAmerica	2008
N6g1.7	CY038147	ruddyturnstone/NewJersey/Sg-00507/2008	Avian	H4	N6	USA	NorthAmerica	2008
N6g1.7	CY038142	ruddyturnstone/NewJersey/Sg-00506/2008	Avian	H4	N6	USA	NorthAmerica	2008
N6g1.7	CY038192	ruddyturnstone/NewJersey/Sg-00534/2008	Avian	H4	N6	USA	NorthAmerica	2008
N6g1.7	CY038197	ruddyturnstone/Delaware/Sg-00539/2008	Avian	H4	N6	USA	NorthAmerica	2008
N6g1.7	CY038182	ruddyturnstone/NewJersey/Sg-00527/2008	Avian	H4	N6	USA	NorthAmerica	2008
N6g1.7	CY042507	ruddyturnstone/NewJersey/Sg-00524/2008	Avian	H4	N6	USA	NorthAmerica	2008
N6g1.7	CY038037	ruddyturnstone/Delaware/Sg-00470/2008	Avian	H4	N6	USA	NorthAmerica	2008
N6g1.7	CY042572	ruddyturnstone/Delaware/Sg-00549/2008	Avian	H1	N6	USA	NorthAmerica	2008
N6g1.7	CY038227	ruddyturnstone/NewJersey/Sg-00558/2008	Avian	H4	N6	USA	NorthAmerica	2008
N6g1.7	CY042420	ruddyturnstone/Delaware/Sg-00473/2008	Avian	H10	N6	USA	NorthAmerica	2008
N6g1.7	CY042558	ruddyturnstone/NewJersey/Sg-00545/2008	Avian	H4	N6	USA	NorthAmerica	2008
N6g1.7	CY038222	ruddyturnstone/NewJersey/Sg-00556/2008	Avian	H4	N6	USA	NorthAmerica	2008
N6g1.7	CY042455	ruddyturnstone/NewJersey/Sg-00502/2008	Avian	H4	N6	USA	NorthAmerica	2008
N6g1.7	CY038117	ruddyturnstone/NewJersey/Sg-00496/2008	Avian	H4	N6	USA	NorthAmerica	2008
N6g1.7	CY042523	ruddyturnstone/NewJersey/Sg-00531/2008	Avian	H4	N6	USA	NorthAmerica	2008
N6g1.7	CY038092	ruddyturnstone/NewJersey/Sg-00489/2008	Avian	H4	N6	USA	NorthAmerica	2008
N6g1.7	CY038062	redknot/NewJersey/Sg-00479/2008	Avian	H4	N6	USA	NorthAmerica	2008
N6g1.7	CY038067	ruddyturnstone/NewJersey/Sg-00480/2008	Avian	H4	N6	USA	NorthAmerica	2008
N6g1.7	CY042422	ruddyturnstone/NewJersey/Sg-00475/2008	Avian	H4	N6	USA	NorthAmerica	2008
N6g1.7	CY047538	green-wingedteal/Alberta/11383/2005	Avian	H4	N6	Canada	NorthAmerica	2005
N6g1.7	FJ520138	northernpintail/California/44242-711/2006	Avian	H3	N6	USA	NorthAmerica	2006
N6g1.7	CY039836	northernshoveler/InteriorAlaska/1/2007	Avian	H4	N6	USA	NorthAmerica	2007
N6g1.7	CY039788	mallard/InteriorAlaska/4/2007	Avian	H4	N6	USA	NorthAmerica	2007
N6g1.7	FJ520163	northernpintail/California/44355-442/2007	Avian	H4	N6	USA	NorthAmerica	2007
N6g1.7	CY039741	mallard/California/7766/2008	Avian	H4	N6	USA	NorthAmerica	2008
N6g1.7	CY042042	blue-wingedteal/Texas/Sg-00077/2007	Avian	H4	N6	USA	NorthAmerica	2007
N6g1.7	CY047642	mallard/Quebec/11182/2006	Avian	H4	N6	Canada	NorthAmerica	2006
N6g1.7	CY022719	mallard/Ohio/1717/2005	Avian	H3	N6	USA	NorthAmerica	2005
N6g1.7	CY021351	green-wingedteal/Ohio/1292/2005	Avian	H4	N6	USA	NorthAmerica	2005
N6g1.7	CY022607	green-wingedteal/Ohio/1292/2005	Avian	H4	N6	USA	NorthAmerica	2005
N6g2.1	CY045361	mallard/NewZealand/1615-17/2004	Avian	H4	N6	NewZealand	Oceania	2004
N6g2.1	AY207550	duck/NewZealand/31/76	Avian	H4	N6	NewZealand	Oceania	1976
N6g2.1	CY005681	grayteal/AUS/3/1979	Avian	H4	N6	Australia	Oceania	1979
N6g2.1	CY031158	grayteal/WesternAustralia/1855/1979	Avian	H4	N6	Australia	Oceania	1979
N6g2.2	CY045329	duck/CzechRepublic/1/1956	Avian	H4	N6	CzechRepublic	Europe	1956
N6g2.2	AB295612	duck/Czech/1956	Avian	H4	N6	CzechRepublic	Europe	1956
N6g2.2	EU429795	duck/England/1/1956	Avian	H11	N6	UnitedKingdom	Europe	1956
N6g2.2	AB288846	duck/England/1/1956	Avian	H11	N6	UnitedKingdom	Europe	1956
N6g2.2	AY207549	duck/England/56	Avian	H11	N6	UnitedKingdom	Europe	1956
N6g2.2	CY014681	duck/England/1956	Avian	H11	N6	UnitedKingdom	Europe	1956
N6g2.3	EU580569	blackheadedgull/Astrakhan/44/1988	Avian	H13	N6	Russia	Europe	1988
N6g2.3	AY207552	gull/Astrachan/227/84	Avian	H13	N6	Russia	Europe	1984
N6g2.3	EU580570	Larusargentatus/Astrakhan/458/1985	Avian	H13	N6	Russia	Europe	1985
N6g2.3	AB284990	duck/Siberia/272/1998	Avian	H13	N6	Russia	Europe	1998
N6g2.3	AB285096	duck/Siberia/272PF/1998	Avian	H13	N6	Russia	Europe	1998
N6g2.3	CY015148	shorebird/Delaware/224/1997	Avian	H13	N6	USA	NorthAmerica	1997
N6g2.3	CY005135	ruddyturnstone/DE/510/1988	Avian	H9	N6	USA	NorthAmerica	1988
N6g2.3	CY004569	ruddyturnstone/DE/773/1988	Avian	H9	N6	USA	NorthAmerica	1988
N6g2.3	CY004862	ruddyturnstone/DE/512/1988	Avian	H4	N6	USA	NorthAmerica	1988
N6g2.3	CY004869	knot/DE/541/1988	Avian	H4	N6	USA	NorthAmerica	1988
N6g2.3	CY004876	herringgull/DE/665/1988	Avian	H4	N6	USA	NorthAmerica	1988
N6g2.3	CY005387	herringgull/DE/660/1988	Avian	H13	N6	USA	NorthAmerica	1988
N6g2.3	CY005860	gull/Minnesota/945/1980	Avian	H13	N6	USA	NorthAmerica	1980
N6g2.3	AB292665	gull/Maryland/704/1977	Avian	H13	N6	USA	NorthAmerica	1977
N6g2.3	AY207553	Gull/Maryland/704/77	Avian	H13	N6	USA	NorthAmerica	1977
N6g2.3	CY014696	gull/Maryland/704/1977	Avian	H13	N6	USA	NorthAmerica	1977
N6g2.4	AB470298	pelican/Zambia/01/2006	Avian	H3	N6	Zambia	Africa	2006
N6g2.4	EU301291	duck/Korea/LPM36/2005	Avian	H3	N6	SouthKorea	Asia	2005
N6g2.4	EU301292	duck/Korea/LPM38/2005	Avian	H3	N6	SouthKorea	Asia	2005
N6g2.4	FJ434371	coot/Aktau/1454/2006	Avian	H4	N6	Kazakhstan	Asia	2006
N6g2.4	FJ434372	commonpochard/Aktau/1455/2006	Avian	H4	N6	Kazakhstan	Asia	2006
N6g2.4	FJ349248	mallard/ZhaLong/88/2004	Avian	H4	N6	China	Asia	2004
N6g2.4	EU429790	duck/EasternChina/01/2007	Avian	H4	N6	China	Asia	2007
N6g2.4	AB472029	duck/Ibaraki/544/2005	Avian	H4	N6	Japan	Asia	2005
N6g2.4	CY005569	duck/HongKong/365/1978	Avian	H4	N6	HongKong	Asia	1978
N6g2.4	CY005564	duck/HK/231/1977	Avian	H3	N6	HongKong	Asia	1977
N6g2.4	AB292661	duck/HongKong/22B/1976	Avian	H3	N6	HongKong	Asia	1976
N6g2.4	CY005641	duck/HK/147/1977	Avian	H9	N6	HongKong	Asia	1977
N6g2.4	AB450449	duck/Mongolia/720/2007	Avian	H7	N6	Mongolia	Asia	2007
N6g2.4	EU880344	mallard/Yanchen/2005	Avian	H4	N6	China	Asia	2005
N6g2.4	AY207548	budgergiar/Hokkaido/1/77	Avian	H4	N6	Japan	Asia	1977
N6g2.4	AY207551	duck/Taiwan/10-2/00	Avian	H4	N6	Taiwan	Asia	2000
N6g2.4	CY005449	Chicken/Nanchang/7-010/2000	Avian	H3	N6	China	Asia	2000
N6g2.4	CY005455	Quail/Nanchang/7-026/2000	Avian	H3	N6	China	Asia	2000
N6g2.4	CY005461	Pigeon/Nanchang/8-142/2000	Avian	H3	N6	China	Asia	2000
N6g2.4	CY005464	Duck/Nanchang/8-174/2000	Avian	H3	N6	China	Asia	2000
N6g2.4	EU429746	duck/EasternChina/166/2004	Avian	H4	N6	China	Asia	2004
N6g2.4	EU429792	duck/EasternChina/376/2004	Avian	H4	N6	China	Asia	2004
N6g2.4	AB450440	duck/Hokkaido/138/2007	Avian	H4	N6	Japan	Asia	2007
N6g2.4	EU429789	duck/EasternChina/216/2007	Avian	H4	N6	China	Asia	2007
N6g2.4	EU429706	duck/EasternChina/160/2002	Avian	H4	N6	China	Asia	2002
N6g2.4	EU429713	duck/EasternChina/02/2003	Avian	H4	N6	China	Asia	2003
N6g2.4	AB304149	duck/Shiga/8/2004	Avian	H4	N6	Japan	Asia	2004
N6g2.4	AY207556	quail/Nanchang/4-034/00	Avian	H4	N6	China	Asia	2000
N6g2.4	CY005488	Duck/Nanchang/4-165/2000	Avian	H4	N6	China	Asia	2000
N6g2.4	CY005484	Quail/Nanchang/4-034/2000	Avian	H4	N6	China	Asia	2000
N6g2.4	CY005771	duck/Potsdam/2216-4/1984	Avian	H5	N6	Germany	Europe	1984
N6g2.4	FM179763	mallard/Norway/10_1334/2006	Avian	H4	N6	Norway	Europe	2006
N6g2.4	AM933235	Mallard/Germany/Wv1806-09k/03	Avian	H4	N6	Germany	Europe	2003
N6g2.4	AB295610	duck/Siberia/378/2001	Avian	H4	N6	Russia	Europe	2001
N6g2.4	AB292663	duck/Siberia/701/1996	Avian	H4	N6	Russia	Europe	1996
N6g2.4	EU580573	pochard/Burytiya/1941/2000	Avian	H4	N6	Russia	Europe	2000
N6g2.4	EU580574	shoveler/Buryatiya/1898/2000	Avian	H4	N6	Russia	Europe	2000
N6g2.4	EU580571	muskrat/Buryatiya/1944/2000	Muskrat	H4	N6	Russia	Europe	2000
N6g2.4	EU580572	pochard/Buryatiya/1903/2000	Avian	H4	N6	Russia	Europe	2000
N6g2.4	EU580575	tuftedduck/Buryatiya/1905/2000	Avian	H4	N6	Russia	Europe	2000
N6g2.4	AY207535	murre/Alaska/305/76	Avian	H1	N6	USA	NorthAmerica	1976

## Sheet: N7
N7g1.1	CY003889	sanderling/NJ/766/1986	Avian	H2	N7	USA	NorthAmerica	1986
N7g1.1	CY005377	herringgull/Delaware/471/1986	Avian	H2	N7	USA	NorthAmerica	1986
N7g1.1	CY003924	laughinggull/NJ/798/1986	Avian	H2	N7	USA	NorthAmerica	1986
N7g1.2	AB288844	seal/Massachusetts/1/80	Seal	H7	N7	USA	NorthAmerica	1980
N7g1.2	CY004347	pintailduck/ALB/303/1977	Avian	H10	N7	Canada	NorthAmerica	1977
N7g1.2	CY005182	mallardduck/ALB/302/1977	Avian	H10	N7	Canada	NorthAmerica	1977
N7g1.2	CY014741	mallardduck/Minnesota/19/1979	Avian	H10	N7	USA	NorthAmerica	1979
N7g1.2	CY005215	redheadduck/ALB/767/1984	Avian	H10	N7	Canada	NorthAmerica	1984
N7g1.3	CY005080	redknot/NJ/325/1989	Avian	H7	N7	USA	NorthAmerica	1989
N7g1.3	CY005220	ruddyturnstone/DE/2764/1987	Avian	H10	N7	USA	NorthAmerica	1987
N7g1.4	CY017783	mallard/Ohio/99/1989	Avian	H10	N7	USA	NorthAmerica	1989
N7g1.4	CY020927	mallard/Ohio/122/1989	Avian	H10	N7	USA	NorthAmerica	1989
N7g1.4	EU743316	green-wingedteal/LA/169GW/1988	Avian	H10	N7	USA	NorthAmerica	1988
N7g1.4	CY005073	ruddyturnstone/DE/2378/1988	Avian	H7	N7	USA	NorthAmerica	1988
N7g1.5	AB450436	duck/Alaska/702/1991	Avian	H8	N7	USA	NorthAmerica	1991
N7g1.5	AB450432	duck/Alaska/712/1991	Avian	H10	N7	USA	NorthAmerica	1991
N7g1.5	AB450434	duck/Alaska/658/1991	Avian	H10	N7	USA	NorthAmerica	1991
N7g1.6	CY014588	pintail/Alberta/129/1993	Avian	H10	N7	Canada	NorthAmerica	1993
N7g1.7	EU747330	emu/California/2092/1996	Avian	H10	N7	USA	NorthAmerica	1996
N7g1.7	CY005233	mallard/ALB/196/1996	Avian	H10	N7	Canada	NorthAmerica	1996
N7g1.7	EU747328	chicken/California/755/1999	Avian	H10	N7	USA	NorthAmerica	1999
N7g1.7	EU747332	quail/California/1022/1999	Avian	H10	N7	USA	NorthAmerica	1999
N7g1.8	CY039574	northernshoveler/California/HKWF96/2007	Avian	H10	N7	USA	NorthAmerica	2007
N7g1.8	EU557578	northernpintail/Alaska/44244-150/2006	Avian	H10	N7	USA	NorthAmerica	2006
N7g1.8	EU557576	northernpintail/Alaska/44161-018/2006	Avian	H10	N7	USA	NorthAmerica	2006
N7g1.8	EU557577	northernpintail/Alaska/44184-116/2006	Avian	H10	N7	USA	NorthAmerica	2006
N7g1.8	EU743356	ruddyturnstone/DE/323/2004	Avian	H10	N7	USA	NorthAmerica	2004
N7g1.8	EU743380	ruddyturnstone/DE/167/2004	Avian	H10	N7	USA	NorthAmerica	2004
N7g1.8	EU743388	ruddyturnstone/NJ/203/2004	Avian	H10	N7	USA	NorthAmerica	2004
N7g1.8	EU743404	ruddyturnstone/NJ/350/2004	Avian	H10	N7	USA	NorthAmerica	2004
N7g1.8	CY004400	shorebird/DE/101/2004	Avian	H5	N7	USA	NorthAmerica	2004
N7g1.8	CY005258	shorebird/DE/122/2004	Avian	H10	N7	USA	NorthAmerica	2004
N7g1.8	CY004978	shorebird/DE/75/2004	Avian	H5	N7	USA	NorthAmerica	2004
N7g1.8	EU871923	ruddyturnstone/NJ/327/2004	Avian	H5	N7	USA	NorthAmerica	2004
N7g1.8	CY004354	mallard/Alberta/209/2003	Avian	H10	N7	Canada	NorthAmerica	2003
N7g1.8	CY005244	pintail/Alberta/202/2000	Avian	H10	N7	Canada	NorthAmerica	2000
N7g1.8	CY005251	mallard/Alberta/208/2000	Avian	H10	N7	Canada	NorthAmerica	2000
N7g1.8	EU743332	redknot/DE/1587/2001	Avian	H10	N7	USA	NorthAmerica	2001
N7g1.8	EU743435	ruddyturnstone/NJ/1605/2001	Avian	H10	N7	USA	NorthAmerica	2001
N7g1.8	EU743412	ruddyturnstone/NJ/823/2001	Avian	H10	N7	USA	NorthAmerica	2001
N7g1.8	EU743443	ruddyturnstone/NJ/1956/2001	Avian	H10	N7	USA	NorthAmerica	2001
N7g1.8	EU871930	ruddyturnstone/NJ/1698/2001	Avian	H5	N7	USA	NorthAmerica	2001
N7g1.8	FJ517261	shorebird/DE/1346/2001	Avian	H5	N7	USA	NorthAmerica	2001
N7g1.8	GQ257465	mallard/Maryland/209/2001	Avian	H10	N7	USA	NorthAmerica	2001
N7g1.8	GQ257473	mallard/Maryland/214/2001	Avian	H10	N7	USA	NorthAmerica	2001
N7g1.8	GQ257457	mallard/Maryland/190/2001	Avian	H10	N7	USA	NorthAmerica	2001
N7g1.8	EU743340	redknot/GA/1721/2001	Avian	H10	N7	USA	NorthAmerica	2001
N7g1.8	EU743348	redknot/NJ/1443/2001	Avian	H10	N7	USA	NorthAmerica	2001
N7g1.8	EU743420	ruddyturnstone/NJ/1600/2001	Avian	H10	N7	USA	NorthAmerica	2001
N7g1.8	EU743364	ruddyturnstone/DE/1450/2001	Avian	H10	N7	USA	NorthAmerica	2001
N7g1.8	EU743372	ruddyturnstone/DE/1529/2001	Avian	H10	N7	USA	NorthAmerica	2001
N7g1.8	EU743428	ruddyturnstone/NJ/1602/2001	Avian	H10	N7	USA	NorthAmerica	2001
N7g1.8	EU743451	ruddyturnstone/NJ/2002/2001	Avian	H10	N7	USA	NorthAmerica	2001
N7g1.8	EU743324	northernshoveler/TX/56/2000	Avian	H10	N7	USA	NorthAmerica	2000
N7g1.9	CY004435	shorebird/DE/10/2004	Avian	H10	N7	USA	NorthAmerica	2004
N7g1.9	EU743396	ruddyturnstone/NJ/238/2004	Avian	H10	N7	USA	NorthAmerica	2004
N7g1.10	CY048816	mallard/Minnesota/Sg-00630/2008	Avian	H10	N7	USA	NorthAmerica	2008
N7g1.10	CY042032	ring-neckedduck/Minnesota/Sg-00068/2007	Avian	H10	N7	USA	NorthAmerica	2007
N7g1.10	CY042019	mallardduck/Minnesota/Sg-00056/2007	Avian	H10	N7	USA	NorthAmerica	2007
N7g1.10	CY042020	mallardduck/Minnesota/Sg-00057/2007	Avian	H10	N7	USA	NorthAmerica	2007
N7g1.10	CY048795	ruddyturnstone/NewJersey/Sg-00508/2008	Avian	H10	N7	USA	NorthAmerica	2008
N7g1.10	CY048797	ruddyturnstone/NewJersey/Sg-00512/2008	Avian	H10	N7	USA	NorthAmerica	2008
N7g1.10	CY038177	ruddyturnstone/NewJersey/Sg-00526/2008	Avian	H10	N7	USA	NorthAmerica	2008
N7g1.10	CY048801	ruddyturnstone/NewJersey/Sg-00521/2008	Avian	H10	N7	USA	NorthAmerica	2008
N7g1.10	CY048805	ruddyturnstone/NewJersey/Sg-00537/2008	Avian	H10	N7	USA	NorthAmerica	2008
N7g1.10	CY048796	ruddyturnstone/NewJersey/Sg-00511/2008	Avian	H10	N7	USA	NorthAmerica	2008
N7g1.10	CY048798	ruddyturnstone/NewJersey/Sg-00514/2008	Avian	H10	N7	USA	NorthAmerica	2008
N7g1.10	CY048794	ruddyturnstone/NewJersey/Sg-00504/2008	Avian	H10	N7	USA	NorthAmerica	2008
N7g1.10	CY048789	sanderling/NewJersey/Sg-00486/2008	Avian	H10	N7	USA	NorthAmerica	2008
N7g1.10	CY048807	ruddyturnstone/NewJersey/Sg-00547/2008	Avian	H10	N7	USA	NorthAmerica	2008
N7g1.10	CY048800	ruddyturnstone/NewJersey/Sg-00517/2008	Avian	H10	N7	USA	NorthAmerica	2008
N7g1.10	CY048791	ruddyturnstone/NewJersey/Sg-00491/2008	Avian	H10	N7	USA	NorthAmerica	2008
N7g1.10	CY048790	ruddyturnstone/NewJersey/Sg-00487/2008	Avian	H10	N7	USA	NorthAmerica	2008
N7g1.10	CY048788	ruddyturnstone/Delaware/Sg-00472/2008	Avian	H10	N7	USA	NorthAmerica	2008
N7g1.10	CY038167	ruddyturnstone/NewJersey/Sg-00522/2008	Avian	H3	N7	USA	NorthAmerica	2008
N7g1.10	CY048786	ruddyturnstone/Delaware/Sg-00468/2008	Avian	H10	N7	USA	NorthAmerica	2008
N7g1.10	CY048792	ruddyturnstone/NewJersey/Sg-00498/2008	Avian	H10	N7	USA	NorthAmerica	2008
N7g1.10	CY048799	ruddyturnstone/NewJersey/Sg-00516/2008	Avian	H10	N7	USA	NorthAmerica	2008
N7g1.10	CY048802	ruddyturnstone/NewJersey/Sg-00528/2008	Avian	H10	N7	USA	NorthAmerica	2008
N7g1.10	CY048803	ruddyturnstone/NewJersey/Sg-00535/2008	Avian	H10	N7	USA	NorthAmerica	2008
N7g1.10	CY048804	ruddyturnstone/NewJersey/Sg-00536/2008	Avian	H10	N7	USA	NorthAmerica	2008
N7g1.10	CY048809	ruddyturnstone/NewJersey/Sg-00554/2008	Avian	H10	N7	USA	NorthAmerica	2008
N7g1.10	CY038042	ruddyturnstone/Delaware/Sg-00474/2008	Avian	H4	N7	USA	NorthAmerica	2008
N7g1.10	CY038242	ruddyturnstone/NewJersey/Sg-00563/2008	Avian	H10	N7	USA	NorthAmerica	2008
N7g1.10	CY048806	ruddyturnstone/NewJersey/Sg-00543/2008	Avian	H3	N7	USA	NorthAmerica	2008
N7g1.10	CY038097	ruddyturnstone/NewJersey/Sg-00490/2008	Avian	H10	N7	USA	NorthAmerica	2008
N7g1.10	CY048793	ruddyturnstone/NewJersey/Sg-00503/2008	Avian	H10	N7	USA	NorthAmerica	2008
N7g1.10	GQ257390	ruddyturnstone/Delaware/892/2006	Avian	H7	N7	USA	NorthAmerica	2006
N7g1.10	GQ257398	ruddyturnstone/Delaware/752/2006	Avian	H7	N7	USA	NorthAmerica	2006
N7g1.10	AM933238	Mallard/Alberta/8734/07	Avian	H7	N7	Canada	NorthAmerica	2007
N7g1.10	CY042059	blue-wingedteal/Louisiana/Sg-00093/2007	Avian	H10	N7	USA	NorthAmerica	2007
N7g1.10	CY033326	northernshoveler/California/HKWF1021/2007	Avian	H3	N7	USA	NorthAmerica	2007
N7g1.10	CY039606	northernshoveler/California/HKWF392sm/2007	Avian	H10	N7	USA	NorthAmerica	2007
N7g1.10	CY039630	northernshoveler/California/HKWF608/2007	Avian	H10	N7	USA	NorthAmerica	2007
N7g1.10	CY047690	mallard/Manitoba/23912/2007	Avian	H4	N7	Canada	NorthAmerica	2007
N7g1.10	CY042057	blue-wingedteal/Louisiana/Sg-00091/2007	Avian	H10	N7	USA	NorthAmerica	2007
N7g1.10	CY042060	blue-wingedteal/Louisiana/Sg-00094/2007	Avian	H10	N7	USA	NorthAmerica	2007
N7g1.10	CY042050	blue-wingedteal/Texas/Sg-00086/2007	Avian	H10	N7	USA	NorthAmerica	2007
N7g1.10	CY042039	blue-wingedteal/Louisiana/Sg-00073/2007	Avian	H10	N7	USA	NorthAmerica	2007
N7g1.10	CY042066	blue-wingedteal/Louisiana/Sg-00099/2007	Avian	H10	N7	USA	NorthAmerica	2007
N7g1.10	CY042104	green-wingedteal/Minnesota/Sg-00139/2007	Avian	H7	N7	USA	NorthAmerica	2007
N7g1.10	CY032910	Americanwigeon/California/HKWF450/2007	Avian	H4	N7	USA	NorthAmerica	2007
N7g2.1	AB296079	duck/Shimane/45/1997	Avian	H10	N7	Japan	Asia	1997
N7g2.1	AB450450	duck/Taiwan/4201/99	Avian	H7	N7	Taiwan	Asia	1999
N7g2.1	AB472030	duck/Shimane/18/2006	Avian	H7	N7	Japan	Asia	2006
N7g2.1	AB472031	duck/Shiga/B149/2007	Avian	H7	N7	Japan	Asia	2007
N7g2.1	AB472061	duck/Chiba/13/2008	Avian	H7	N7	Japan	Asia	2008
N7g2.1	AB472060	duck/Tsukuba/922/2008	Avian	H7	N7	Japan	Asia	2008
N7g2.1	AB472063	duck/Tsukuba/30/2007	Avian	H7	N7	Japan	Asia	2007
N7g2.1	AB472059	duck/Tsukuba/664/2007	Avian	H7	N7	Japan	Asia	2007
N7g2.1	AB472062	duck/Tsukuba/700/2007	Avian	H7	N7	Japan	Asia	2007
N7g2.1	AB450445	duck/Hokkaido/W90/2007	Avian	H10	N7	Japan	Asia	2007
N7g2.1	AB289334	duck/Mongolia/583/02	Avian	H4	N7	Mongolia	Asia	2002
N7g2.1	EU158123	duck/Jiangxi/1742/03	Avian	H7	N7	China	Asia	2003
N7g2.1	EU158124	duck/Jiangxi/1786/03	Avian	H7	N7	China	Asia	2003
N7g2.1	EU158125	duck/Jiangxi/1760/03	Avian	H7	N7	China	Asia	2003
N7g2.1	EU158126	duck/Jiangxi/1814/03	Avian	H7	N7	China	Asia	2003
N7g2.1	FM179762	whooperswan/Norway/10_438/2006	Avian	H7	N7	Norway	Europe	2006
N7g2.1	FJ803183	mallard/Sweden/S90735/2003	Avian	H7	N7	Sweden	Europe	2003
N7g2.1	FJ803175	mallard/Sweden/S90597/2005	Avian	H7	N7	Sweden	Europe	2005
N7g2.1	FJ803196	mallard/Sweden/100993/2008	Avian	H7	N7	Sweden	Europe	2008
N7g2.1	AM933237	Anascrecca/Germany/Wv177/05	Avian	H7	N7	Germany	Europe	2005
N7g2.1	AY531030	Mallard/64650/03	Avian	H5	N7	Denmark	Europe	2003
N7g2.1	GQ240815	muteswan/Hungary/5973/2007	Avian	H7	N7	Hungary	Europe	2007
N7g2.1	AJ620349	Chicken/Germany/R28/03	Avian	H7	N7	Germany	Europe	2003
N7g2.1	AY340078	Netherlands/33/03	Human	H7	N7	Netherlands	Europe	2003
N7g2.1	AY340077	chicken/Netherlands/1/03	Avian	H7	N7	Netherlands	Europe	2003
N7g2.1	AB438943	chicken/Netherlands/2586/2003	Avian	H7	N7	Netherlands	Europe	2003
N7g2.1	AY340079	Netherlands/219/03	Human	H7	N7	Netherlands	Europe	2003
N7g2.1	EF015553	chicken/Netherlands/03010132/03	Avian	H7	N7	Netherlands	Europe	2003
N7g2.1	AM933236	Anseranser/Germany/R752/06	Avian	H7	N7	Germany	Europe	2006
N7g2.1	EU158127	mallard/Italy/299/05	Avian	H7	N7	Italy	Europe	2005
N7g2.1	FJ183475	mallard/Bavaria/3/2006	Avian	H10	N7	Germany	Europe	2006
N7g2.2.1	M38330	FPV/Weybridge	Avian	H7	N7	UnitedKingdom	Europe	1934
N7g2.2.1	CY014993	fowl/Dobson/1927	Avian	H7	N7	USA	NorthAmerica	1927
N7g2.2.2	EU429796	chicken/Germany/N/1949	Avian	H10	N7	Germany	Europe	1949
N7g2.2.2	AB292667	chicken/Germany/N/1949	Avian	H10	N7	Germany	Europe	1949
N7g2.2.2	CY014673	chicken/Germany/n/1949	Avian	H10	N7	Germany	Europe	1949
N7g2.2.3	GQ247855	macaw/Italy/626/1980	Avian	H7	N7	Italy	Europe	1980
N7g2.2.4	CY024788	chicken/Victoria/1976	Avian	H7	N7	Australia	Oceania	1976
N7g2.2.4	CY015021	chicken/Victoria/1985	Avian	H7	N7	Australia	Oceania	1985
N7g2.2.4	CY024780	starling/Victoria/1985	Avian	H7	N7	Australia	Oceania	1985
N7g2.2.4	CY025071	chicken/Victoria/1/1985	Avian	H7	N7	Australia	Oceania	1985
N7g3	CY005802	equine/Prague/1/1956	Equine	H7	N7	CzechRepublic	Europe	1956
N7g3	U85989	equine/Prague/1/56	Equine	H7	N7	CzechRepublic	Europe	1956
N7g3	U85988	swine/England/191973/92	Swine	H1	N7	UnitedKingdom	Europe	1992
N7g3	CY039393	equine/Lexington/1/1966	Equine	H7	N7	USA	NorthAmerica	1966
N7g3	CY036873	equine/Kentucky/1a/1975	Equine	H7	N7	USA	NorthAmerica	1975
N7g3	M14916	Cor/16/1974	Equine	H7	N7	USA	NorthAmerica	1974
N7g3	AY383757	equine/Santiago/77	Equine	H7	N7	Chile	SouthAmerica	1977
N7g3	CY036897	equine/Argentina/1/1977	Equine	H7	N7	Argentina	SouthAmerica	1977
N7g3	CY036881	equine/SaoPaulo/4/1976	Equine	H7	N7	Brazil	SouthAmerica	1976
N7g3	CY036889	equine/Uruguay/1063/1976	Equine	H7	N7	Uruguay	SouthAmerica	1976

## Sheet: N8
N8g1.1.1	CY028253	duck/Victoria/5384/2002	Avian	H4	N8	Australia	Oceania	2002
N8g1.1.1	CY028646	duck/Victoria/1992	Avian	H3	N8	Australia	Oceania	1992
N8g1.1.2	AB295614	duck/Australia/341/83	Avian	H15	N8	Australia	Oceania	1983
N8g1.1.2	CY005402	duck/AUS/341/1983	Avian	H15	N8	Australia	Oceania	1983
N8g1.1.2	CY005654	blackduck/AUS/751/1978	Avian	H3	N8	Australia	Oceania	1978
N8g1.1.2	CY028269	blackduck/WesternAustralia/4954/1983	Avian	H3	N8	Australia	Oceania	1983
N8g1.1.2	CY028638	blackduck/Perth/699/1978	Avian	H3	N8	Australia	Oceania	1978
N8g1.1.2	CY014622	shearwater/Australia/405/1978	Avian	H3	N8	Australia	Oceania	1977
N8g1.1.2	CY028654	wedge-tailedshearwater/WesternAustralia/405/1977	Avian	H3	N8	Australia	Oceania	1977
N8g1.1.2	CY041308	blackduck/WesternAustralia/702/1978	Avian	H3	N8	Australia	Oceania	1978
N8g1.1.3.1	CY005045	pintailduck/ALB/169/1980	Avian	H3	N8	Canada	NorthAmerica	1980
N8g1.1.3.1	CY004301	mallardduck/ALB/31/1976	Avian	H3	N8	Canada	NorthAmerica	1976
N8g1.1.3.1	CY014724	domesticduck/Minnesota/1086/1980	Avian	H4	N8	USA	NorthAmerica	1980
N8g1.1.3.2	AB303079	swan/Shimane/42/1999	Avian	H7	N8	Japan	Asia	1999
N8g1.1.3.2	CY005470	duck/Nanchang/1681/1992	Avian	H3	N8	China	Asia	1992
N8g1.1.3.2	AY738457	duck/NewJersey/2000	Avian	H3	N8	USA	NorthAmerica	2000
N8g1.1.3.2	AY633374	pintail/Alberta/37/99	Avian	H3	N8	Canada	NorthAmerica	1999
N8g1.1.3.2	CY015129	ruddyturnstone/Delaware/105/1998	Avian	H6	N8	USA	NorthAmerica	1998
N8g1.1.3.2	EU735836	duck/NY/13822/1995	Avian	H3	N8	USA	NorthAmerica	1995
N8g1.1.3.2	CY014773	turkey/Minnesota/501/1978	Avian	H6	N8	USA	NorthAmerica	1978
N8g1.1.3.2	L06588	Turkey/Minnesota/501/78	Avian	H6	N8	USA	NorthAmerica	1978
N8g1.1.3.2	CY016174	green-wingedteal/Ohio/59/1989	Avian	H6	N8	USA	NorthAmerica	1989
N8g1.1.3.2	CY016621	mallard/Ohio/64/1989	Avian	H6	N8	USA	NorthAmerica	1989
N8g1.1.3.2	CY020975	mallard/Ohio/115/1989	Avian	H6	N8	USA	NorthAmerica	1989
N8g1.1.3.2	CY021207	mallard/Ohio/123/1989	Avian	H6	N8	USA	NorthAmerica	1989
N8g1.1.3.2	CY021679	canadagoose/Ohio/127/1989	Avian	H6	N8	USA	NorthAmerica	1989
N8g1.1.3.2	AB450430	chicken/Alabama/1/1975	Avian	H4	N8	USA	NorthAmerica	1975
N8g1.1.3.2	AY300948	duck/NY/191255-59/02	Avian	H5	N8	USA	NorthAmerica	2002
N8g1.1.3.2	CY041284	shorebird/Delaware/133/2006	Avian	H6	N8	USA	NorthAmerica	2006
N8g1.1.3.2	CY016397	mallard/Ohio/264/1986	Avian	H3	N8	USA	NorthAmerica	1986
N8g1.1.3.2	L06584	Guineafowl/NewYork/4-3587/84	Avian	H3	N8	USA	NorthAmerica	1984
N8g1.1.3.2	CY048893	mallard/Minnesota/Sg-00677/2008	Avian	H3	N8	USA	NorthAmerica	2008
N8g1.1.3.2	CY048905	mallard/Minnesota/Sg-00683/2008	Avian	H3	N8	USA	NorthAmerica	2008
N8g1.1.3.2	CY048887	mallard/Minnesota/Sg-00674/2008	Avian	H3	N8	USA	NorthAmerica	2008
N8g1.1.3.2	CY048891	mallard/Minnesota/Sg-00676/2008	Avian	H3	N8	USA	NorthAmerica	2008
N8g1.1.3.2	CY048897	mallard/Minnesota/Sg-00679/2008	Avian	H3	N8	USA	NorthAmerica	2008
N8g1.1.3.2	CY048883	mallard/Minnesota/Sg-00672/2008	Avian	H3	N8	USA	NorthAmerica	2008
N8g1.1.3.2	CY048911	mallard/Minnesota/Sg-00687/2008	Avian	H3	N8	USA	NorthAmerica	2008
N8g1.1.3.2	CY021319	green-wingedteal/Ohio/1289/2005	Avian	H3	N8	USA	NorthAmerica	2005
N8g1.1.3.2	CY024804	environment/Maryland/1158/2005	Environment	H3	N8	USA	NorthAmerica	2005
N8g1.1.3.2	CY021311	environment/Maryland/1165/2005	Environment	H3	N8	USA	NorthAmerica	2005
N8g1.1.3.2	CY022727	environment/Maryland/1175/2005	Environment	H3	N8	USA	NorthAmerica	2005
N8g1.1.3.2	CY021343	mallard/Ohio/1801/2005	Avian	H3	N8	USA	NorthAmerica	2005
N8g1.1.3.2	CY042411	ruddyturnstone/NewJersey/Sg-00471/2008	Avian	H6	N8	USA	NorthAmerica	2008
N8g1.1.3.2	CY042426	ruddyturnstone/NewJersey/Sg-00482/2008	Avian	H6	N8	USA	NorthAmerica	2008
N8g1.1.3.2	EU182322	chicken/NY/13237-6/1998	Avian	H6	N8	USA	NorthAmerica	1998
N8g1.1.3.2	CY015475	mallard/Ohio/338/1986	Avian	H4	N8	USA	NorthAmerica	1986
N8g1.1.3.2	FJ517338	mallard/Ohio/338/1986	Avian	H4	N8	USA	NorthAmerica	1986
N8g1.1.3.2	CY019199	pintail/Ohio/339/1987	Avian	H3	N8	USA	NorthAmerica	1987
N8g1.1.3.2	CY017775	longtailduck/Maryland/291/2005	Avian	H3	N8	USA	NorthAmerica	2005
N8g1.1.3.2	CY021199	green-wingedteal/Ohio/80/1993	Avian	H6	N8	USA	NorthAmerica	1993
N8g1.1.3.2	AY633382	Redhead/Alberta/291/94	Avian	H6	N8	Canada	NorthAmerica	1994
N8g1.1.3.2	AY633238	mallard/Alberta/232/94	Avian	H6	N8	Canada	NorthAmerica	1994
N8g1.1.3.2	AY633302	mallard/Alberta/76/94	Avian	H6	N8	Canada	NorthAmerica	1994
N8g1.1.3.2	AY633326	pintail/Alberta/155/94	Avian	H6	N8	Canada	NorthAmerica	1994
N8g1.1.3.2	CY021623	mallard/Ohio/421/1987	Avian	H7	N8	USA	NorthAmerica	1987
N8g1.1.3.2	CY014931	mallardduck/NewYork/194/1982	Avian	H4	N8	USA	NorthAmerica	1982
N8g1.1.3.2	CY014947	woodduck/NewYork/60/1982	Avian	H6	N8	USA	NorthAmerica	1982
N8g1.1.3.2	CY014955	mallardduck/NewYork/90/1982	Avian	H6	N8	USA	NorthAmerica	1982
N8g1.1.3.2	CY004096	laughinggull/NJ/276/1989	Avian	H6	N8	USA	NorthAmerica	1989
N8g1.1.3.2	CY014963	mallardduck/NewYork/174/1982	Avian	H3	N8	USA	NorthAmerica	1982
N8g1.1.3.2	CY020935	northernshoveler/Ohio/35/1986	Avian	H3	N8	USA	NorthAmerica	1986
N8g1.1.3.2	CY004090	knot/DE/526/1988	Avian	H6	N8	USA	NorthAmerica	1988
N8g1.1.3.2	L06585	Herringgull/DE/677/88	Avian	H2	N8	USA	NorthAmerica	1988
N8g1.1.3.2	CY003916	herringgull/DE/703/1988	Avian	H2	N8	USA	NorthAmerica	1988
N8g1.1.3.2	CY004556	herringgull/DE/692/1988	Avian	H2	N8	USA	NorthAmerica	1988
N8g1.1.3.2	CY038172	ruddyturnstone/NewJersey/Sg-00525/2008	Avian	H3	N8	USA	NorthAmerica	2008
N8g1.1.3.2	CY042644	mallard/Minnesota/Sg-00624/2008	Avian	H4	N8	USA	NorthAmerica	2008
N8g1.1.3.2	CY042654	mallard/Minnesota/Sg-00626/2008	Avian	H4	N8	USA	NorthAmerica	2008
N8g1.1.3.2	CY042676	mallard/Minnesota/Sg-00631/2008	Avian	H4	N8	USA	NorthAmerica	2008
N8g1.1.3.2	CY042694	mallard/Minnesota/Sg-00635/2008	Avian	H4	N8	USA	NorthAmerica	2008
N8g1.1.3.2	CY042198	mallard/Minnesota/Sg-00211/2007	Avian	H3	N8	USA	NorthAmerica	2007
N8g1.1.3.2	CY048782	mallard/Minnesota/Sg-00463/2008	Avian	H3	N8	USA	NorthAmerica	2008
N8g1.1.3.2	CY048784	mallard/Minnesota/Sg-00465/2008	Avian	H4	N8	USA	NorthAmerica	2008
N8g1.1.3.2	CY029931	blue-wingedteal/Ohio/1864/2006	Avian	H3	N8	USA	NorthAmerica	2006
N8g1.1.3.2	CY042235	green-wingedteal/Minnesota/Sg-00228/2006	Avian	H6	N8	USA	NorthAmerica	2006
N8g1.1.3.2	EU871894	mallard/MN/323/1999	Avian	H4	N8	USA	NorthAmerica	1999
N8g1.1.3.2	FJ517297	mallard/Minnesota/354/1999	Avian	H3	N8	USA	NorthAmerica	1999
N8g1.1.3.2	CY017839	green-wingedteal/Ohio/466/1987	Avian	H3	N8	USA	NorthAmerica	1987
N8g1.1.3.2	CY016142	pintail/Ohio/454/1987	Avian	H3	N8	USA	NorthAmerica	1987
N8g1.1.3.2	CY017863	northernshoveler/Ohio/454/1987	Avian	H3	N8	USA	NorthAmerica	1987
N8g1.1.3.2	AY531038	Turkey/Canada/63	Avian	H6	N8	Canada	NorthAmerica	1963
N8g1.1.3.2	L06575	Duck/Memohis/928/74	Avian	H3	N8	USA	NorthAmerica	1974
N8g1.1.3.2	CY004056	mallardduck/ALB/761/1978	Avian	H6	N8	Canada	NorthAmerica	1978
N8g1.1.3.2	CY014747	turkey/Minnesota/141/1978	Avian	H4	N8	USA	NorthAmerica	1978
N8g1.1.3.2	CY004757	mallardduck/ALB/210/1977	Avian	H4	N8	Canada	NorthAmerica	1977
N8g1.1.3.2	CY004116	pintailduck/ALB/628/1979	Avian	H6	N8	Canada	NorthAmerica	1979
N8g1.1.3.2	CY005040	pintailduck/ALB/121/1979	Avian	H7	N8	Canada	NorthAmerica	1979
N8g1.1.3.2	CY004778	pintailduck/ALB/220/1977	Avian	H4	N8	Canada	NorthAmerica	1977
N8g1.1.3.2	CY004108	mallardduck/ALB/564/1979	Avian	H3	N8	Canada	NorthAmerica	1979
N8g1.1.3.2	CY004608	green-wingedteal/ALB/438/1979	Avian	H3	N8	Canada	NorthAmerica	1979
N8g1.1.3.3	CY045369	mallard/Washington/20010-002/2006	Avian	H3	N8	USA	NorthAmerica	2006
N8g1.1.3.3	CY032894	bufflehead/California/HKWF205/2007	Avian	H4	N8	USA	NorthAmerica	2007
N8g1.1.3.3	CY039804	Americangreen-wingedteal/InteriorAlaska/4/2007	Avian	H3	N8	USA	NorthAmerica	2007
N8g1.1.3.3	CY039765	northernshoveler/InteriorAlaska/2/2007	Avian	H3	N8	USA	NorthAmerica	2007
N8g1.1.3.3	CY045449	northernpintail/Alaska/7MP0508/2007	Avian	H3	N8	USA	NorthAmerica	2007
N8g1.1.3.3	FJ520145	northernpintail/California/44221-656/2006	Avian	H10	N8	USA	NorthAmerica	2006
N8g1.1.3.3	CY035871	leastsandpiper/SouthCentralAlaska/1/2007	Avian	H4	N8	USA	NorthAmerica	2007
N8g1.1.3.3	CY035785	leastsandpiper/SouthCentralAlaska/2/2007	Avian	H4	N8	USA	NorthAmerica	2007
N8g1.1.3.3	CY035793	leastsandpiper/SouthCentralAlaska/3/2007	Avian	H4	N8	USA	NorthAmerica	2007
N8g1.1.3.3	CY044002	leastsandpiper/Alaska/7KW0411/2007	Avian	H4	N8	USA	NorthAmerica	2007
N8g1.1.3.3	CY042225	blue-wingedteal/Minnesota/Sg-00226/2006	Avian	H3	N8	USA	NorthAmerica	2006
N8g1.1.3.3	CY042186	mallard/Minnesota/Sg-00202/2007	Avian	H3	N8	USA	NorthAmerica	2007
N8g1.1.3.3	CY042064	mallardduck/Minnesota/Sg-00097/2007	Avian	H3	N8	USA	NorthAmerica	2007
N8g1.1.3.3	CY042169	mallard/Minnesota/Sg-00190/2007	Avian	H3	N8	USA	NorthAmerica	2007
N8g1.1.3.3	CY042187	mallard/Minnesota/Sg-00203/2007	Avian	H3	N8	USA	NorthAmerica	2007
N8g1.1.3.3	CY042090	mallardduck/Minnesota/Sg-00119/2007	Avian	H3	N8	USA	NorthAmerica	2007
N8g1.1.3.3	CY042030	ring-neckedduck/Minnesota/Sg-00066/2007	Avian	H3	N8	USA	NorthAmerica	2007
N8g1.1.3.3	CY042024	mallardduck/Minnesota/Sg-00061/2007	Avian	H3	N8	USA	NorthAmerica	2007
N8g1.1.3.3	CY042022	mallardduck/Minnesota/Sg-00059/2007	Avian	H3	N8	USA	NorthAmerica	2007
N8g1.1.3.3	CY042011	mallardduck/Minnesota/Sg-00051/2007	Avian	H3	N8	USA	NorthAmerica	2007
N8g1.1.3.3	CY042004	gadwallduck/Minnesota/Sg-00044/2007	Avian	H3	N8	USA	NorthAmerica	2007
N8g1.1.3.3	CY042007	mallardduck/Minnesota/Sg-00047/2007	Avian	H3	N8	USA	NorthAmerica	2007
N8g1.1.3.3	CY042008	mallardduck/Minnesota/Sg-00048/2007	Avian	H3	N8	USA	NorthAmerica	2007
N8g1.1.3.3	CY042033	ring-neckedduck/Minnesota/Sg-00069/2007	Avian	H3	N8	USA	NorthAmerica	2007
N8g1.1.3.3	CY042201	mallard/Minnesota/Sg-00215/2007	Avian	H3	N8	USA	NorthAmerica	2007
N8g1.1.3.3	CY042196	mallard/Minnesota/Sg-00209/2007	Avian	H3	N8	USA	NorthAmerica	2007
N8g1.1.3.3	CY042120	mallard/Minnesota/Sg-00160/2007	Avian	H3	N8	USA	NorthAmerica	2007
N8g1.1.3.3	CY041997	blue-wingedteal/Minnesota/Sg-00037/2007	Avian	H3	N8	USA	NorthAmerica	2007
N8g1.1.3.3	CY042028	mallardduck/Minnesota/Sg-00064/2007	Avian	H3	N8	USA	NorthAmerica	2007
N8g1.1.3.3	CY042152	mallard/Minnesota/Sg-00184/2007	Avian	H3	N8	USA	NorthAmerica	2007
N8g1.1.3.3	CY047530	northernpintail/Alberta/11701/2005	Avian	H3	N8	Canada	NorthAmerica	2005
N8g1.1.3.3	CY035801	mallard/InteriorAlaska/2/2007	Avian	H3	N8	USA	NorthAmerica	2007
N8g1.1.3.3	CY039796	northernshoveler/InteriorAlaska/3/2007	Avian	H3	N8	USA	NorthAmerica	2007
N8g1.1.3.3	CY020903	longtailduck/Maryland/295/2005	Avian	H10	N8	USA	NorthAmerica	2005
N8g1.1.3.3	CY047610	mallard/Quebec/11082/2006	Avian	H3	N8	Canada	NorthAmerica	2006
N8g1.1.3.3	CY004941	mallard/Alberta/30/2001	Avian	H4	N8	Canada	NorthAmerica	2001
N8g1.1.3.3	AY633222	mallard/Alberta/215/99	Avian	H6	N8	Canada	NorthAmerica	1999
N8g1.1.3.3	AY633350	pintail/Alberta/207/99	Avian	H4	N8	Canada	NorthAmerica	1999
N8g1.1.3.3	CY004935	pintail/Alberta/207/1999	Avian	H4	N8	Canada	NorthAmerica	1999
N8g1.1.3.3	FJ517284	mallard/Minnesota/190/1999	Avian	H3	N8	USA	NorthAmerica	1999
N8g1.1.3.3	CY020743	mallard/Ohio/654/2002	Avian	H3	N8	USA	NorthAmerica	2002
N8g1.1.3.3	CY020759	mallard/Ohio/649/2002	Avian	H3	N8	USA	NorthAmerica	2002
N8g1.1.3.3	CY014573	blue-wingedteal/Alberta/120/1991	Avian	H3	N8	Canada	NorthAmerica	1991
N8g1.1.3.3	CY004664	mallardduck/ALB/525/1985	Avian	H3	N8	Canada	NorthAmerica	1985
N8g1.1.3.4	EU301278	aquaticbird/Korea/KN-4/2005	Avian	H3	N8	SouthKorea	Asia	2005
N8g1.1.3.4	DQ885995	wildbirdfeces/Korea/KCA16/03	Avian	H3	N8	SouthKorea	Asia	2003
N8g1.1.3.4	EU301277	aquaticbird/Korea/KN-3/2005	Avian	H3	N8	SouthKorea	Asia	2005
N8g1.1.3.4	DQ885998	wildbirdfeces/Korea/ESD14/03	Avian	H3	N8	SouthKorea	Asia	2003
N8g1.1.3.4	DQ885996	wildbirdfeces/Korea/ESD3-3/04	Avian	H3	N8	SouthKorea	Asia	2004
N8g1.1.3.4	EU301280	aquaticbird/Korea/KN-1/2004	Avian	H3	N8	SouthKorea	Asia	2004
N8g1.1.3.4	DQ885997	wildbirdfeces/Korea/ESD3/03	Avian	H3	N8	SouthKorea	Asia	2003
N8g1.1.3.4	CY040968	chicken/Laos/A0573/2007	Avian	H3	N8	Laos	Asia	2007
N8g1.1.3.4	DQ885993	chicken/Korea/164/04	Avian	H9	N8	SouthKorea	Asia	2004
N8g1.1.3.4	AB472032	duck/Osaka/1/2005	Avian	H4	N8	Japan	Asia	2005
N8g1.1.3.4	AB450442	duck/Hokkaido/W2/2004	Avian	H6	N8	Japan	Asia	2004
N8g1.1.3.4	AB294220	duck/Hokkaido/228/2003	Avian	H6	N8	Japan	Asia	2003
N8g1.1.3.4	FJ520157	northernpintail/California/44241-743/2006	Avian	H3	N8	USA	NorthAmerica	2006
N8g1.1.3.4	EU557581	northernpintail/Alaska/44183-067/2006	Avian	H3	N8	USA	NorthAmerica	2006
N8g1.1.3.4	CY017759	pintail/Alaska/779/2005	Avian	H3	N8	USA	NorthAmerica	2005
N8g1.1.3.4	CY043938	northernpintail/Alaska/7MP0344/2007	Avian	H3	N8	USA	NorthAmerica	2007
N8g1.1.3.4	CY045409	northernpintail/InteriorAlaska/7MP0343/2007	Avian	H3	N8	USA	NorthAmerica	2007
N8g1.1.3.4	CY043978	Americanwidgeon/Alaska/7MP1061/2007	Avian	H3	N8	USA	NorthAmerica	2007
N8g1.1.3.4	CY036661	green-wingedteal/InteriorAlaska/1/2007	Avian	H3	N8	USA	NorthAmerica	2007
N8g1.1.3.4	CY043946	northernpintail/Alaska/7MP0608/2007	Avian	H3	N8	USA	NorthAmerica	2007
N8g1.1.3.4	CY039875	mallard/InteriorAlaska/8/2007	Avian	H3	N8	USA	NorthAmerica	2007
N8g1.1.3.4	CY039820	mallard/InteriorAlaska/5/2007	Avian	H3	N8	USA	NorthAmerica	2007
N8g1.1.3.4	CY043986	northernpintail/Alaska/7MP1092/2007	Avian	H3	N8	USA	NorthAmerica	2007
N8g1.1.3.4	CY035817	northernshoveler/InteriorAlaska/1/2007	Avian	H3	N8	USA	NorthAmerica	2007
N8g1.1.3.4	CY035879	mallard/InteriorAlaska/1/2007	Avian	H3	N8	USA	NorthAmerica	2007
N8g1.1.3.4	CY038364	mallard/InteriorAlaska/3/2007	Avian	H3	N8	USA	NorthAmerica	2007
N8g1.1.3.4	CY043970	mallard/Alaska/7MP1028/2007	Avian	H4	N8	USA	NorthAmerica	2007
N8g1.1.3.4	CY047037	mallard/InteriorAlaska/7MP1757/2007	Avian	H3	N8	USA	NorthAmerica	2007
N8g1.1.3.4	CY035809	Americanwidgeon/InteriorAlaska/1/2007	Avian	H3	N8	USA	NorthAmerica	2007
N8g1.1.3.4	CY038372	northernpintail/InteriorAlaska/2/2007	Avian	H4	N8	USA	NorthAmerica	2007
N8g1.1.3.4	CY038380	mallard/InteriorAlaska/4/2007	Avian	H3	N8	USA	NorthAmerica	2007
N8g1.1.3.4	CY043962	northernshoveler/Alaska/7MP1026/2007	Avian	H3	N8	USA	NorthAmerica	2007
N8g1.1.3.4	CY044026	northernshoveler/Alaska/7MP1668/2007	Avian	H3	N8	USA	NorthAmerica	2007
N8g1.1.3.4	CY038388	Americangreen-wingedteal/InteriorAlaska/3/2007	Avian	H3	N8	USA	NorthAmerica	2007
N8g1.1.3.4	CY039852	mallard/InteriorAlaska/7/2007	Avian	H3	N8	USA	NorthAmerica	2007
N8g1.1.3.4	EU557590	northernpintail/Alaska/44202-126/2006	Avian	H3	N8	USA	NorthAmerica	2006
N8g1.1.3.4	CY039828	northernshoveler/InteriorAlaska/4/2007	Avian	H3	N8	USA	NorthAmerica	2007
N8g1.1.3.4	EU557585	northernpintail/Alaska/44244-108/2006	Avian	H3	N8	USA	NorthAmerica	2006
N8g1.1.3.4	FJ520155	northernpintail/California/44221-794/2006	Avian	H3	N8	USA	NorthAmerica	2006
N8g1.1.3.4	CY039780	northernpintail/InteriorAlaska/1/2007	Avian	H3	N8	USA	NorthAmerica	2007
N8g1.1.3.4	CY045433	mallard/InteriorAlaska/7MP0709/2007	Avian	H3	N8	USA	NorthAmerica	2007
N8g1.1.3.4	EU557582	northernpintail/Alaska/44183-072/2006	Avian	H3	N8	USA	NorthAmerica	2006
N8g1.1.3.4	CY045441	northernshoveler/Alaska/7MP1708/2007	Avian	H3	N8	USA	NorthAmerica	2007
N8g1.1.3.4	CY021855	environment/Delaware/234/2005	Environment	H11	N8	USA	NorthAmerica	2005
N8g1.1.3.4	CY021151	environment/Delaware/232/2005	Environment	H11	N8	USA	NorthAmerica	2005
N8g1.1.3.4	CY004284	shorebird/DE/12/2004	Avian	H6	N8	USA	NorthAmerica	2004
N8g1.1.3.4	CY021479	mallard/Maryland/2022/2005	Avian	H6	N8	USA	NorthAmerica	2005
N8g1.1.3.4	CY024796	mallard/Maryland/1983/2005	Avian	H6	N8	USA	NorthAmerica	2005
N8g1.1.3.4	EU557591	northernpintail/Alaska/44204-075/2006	Avian	H3	N8	USA	NorthAmerica	2006
N8g1.1.3.4	EU557589	northernpintail/Alaska/44203-078/2006	Avian	H6	N8	USA	NorthAmerica	2006
N8g1.1.3.4	EU557592	northernpintail/Alaska/44202-103/2006	Avian	H3	N8	USA	NorthAmerica	2006
N8g1.1.3.4	EF655848	pintail/Barrow/155/2005	Avian	H3	N8	USA	NorthAmerica	2005
N8g1.1.3.4	EU557587	northernpintail/Alaska/44228-173/2006	Avian	H3	N8	USA	NorthAmerica	2006
N8g1.1.3.4	EU557588	northernpintail/Alaska/44228-175/2006	Avian	H3	N8	USA	NorthAmerica	2006
N8g1.1.3.4	CY044010	northernshoveler/Alaska/7MP1606/2007	Avian	H3	N8	USA	NorthAmerica	2007
N8g1.1.3.4	EU557579	northernpintail/Alaska/44155-158/2006	Avian	H3	N8	USA	NorthAmerica	2006
N8g1.1.3.4	EU557580	northernpintail/Alaska/44160-044/2006	Avian	H3	N8	USA	NorthAmerica	2006
N8g1.1.3.4	EU557586	northernpintail/Alaska/44228-129/2006	Avian	H3	N8	USA	NorthAmerica	2006
N8g1.1.3.4	CY048662	mallard/Minnesota/Sg-00168/2007	Avian	H3	N8	USA	NorthAmerica	2007
N8g1.1.3.4	CY020871	mallard/Ohio/217/1998	Avian	H6	N8	USA	NorthAmerica	1998
N8g1.1.3.4	CY020959	mallard/Ohio/242/1998	Avian	H6	N8	USA	NorthAmerica	1998
N8g1.1.3.4	EU557583	northernpintail/Alaska/44182-129/2006	Avian	H3	N8	USA	NorthAmerica	2006
N8g1.1.3.4	EU557584	northernpintail/Alaska/44184-003/2006	Avian	H3	N8	USA	NorthAmerica	2006
N8g1.1.3.4	CY039757	mallard/InteriorAlaska/6/2007	Avian	H3	N8	USA	NorthAmerica	2007
N8g1.1.3.4	CY047029	Americangreen-wingedteal/InteriorAlaska/7MP2225/2007	Avian	H3	N8	USA	NorthAmerica	2007
N8g1.1.3.4	CY047506	mallard/BritishColumbia/07569/2005	Avian	H3	N8	Canada	NorthAmerica	2005
N8g1.1.3.4	EU880822	turkey/CA/358533/2005	Avian	H4	N8	USA	NorthAmerica	2005
N8g1.1.3.4	CY042171	mallard/Minnesota/Sg-00191/2007	Avian	H3	N8	USA	NorthAmerica	2007
N8g1.1.3.4	CY042172	mallard/Minnesota/Sg-00192/2007	Avian	H3	N8	USA	NorthAmerica	2007
N8g1.1.3.4	CY048775	ring-neckedduck/Minnesota/Sg-00449/2008	Avian	H4	N8	USA	NorthAmerica	2008
N8g1.1.3.4	CY048776	blue-wingedteal/Minnesota/Sg-00450/2008	Avian	H4	N8	USA	NorthAmerica	2008
N8g1.1.3.4	CY048777	blue-wingedteal/Minnesota/Sg-00451/2008	Avian	H4	N8	USA	NorthAmerica	2008
N8g1.1.3.4	CY048830	mallard/Minnesota/Sg-00642/2008	Avian	H3	N8	USA	NorthAmerica	2008
N8g1.1.3.4	CY042689	mallard/Minnesota/Sg-00634/2008	Avian	H3	N8	USA	NorthAmerica	2008
N8g1.1.3.4	CY048826	mallard/Minnesota/Sg-00640/2008	Avian	H3	N8	USA	NorthAmerica	2008
N8g1.1.3.4	CY048881	northernshoveler/Minnesota/Sg-00671/2008	Avian	H3	N8	USA	NorthAmerica	2008
N8g1.1.3.4	CY048849	northernshoveler/Minnesota/Sg-00652/2008	Avian	H3	N8	USA	NorthAmerica	2008
N8g1.1.3.4	CY048835	northernshoveler/Minnesota/Sg-00645/2008	Avian	H3	N8	USA	NorthAmerica	2008
N8g1.1.3.4	CY048878	northernshoveler/Minnesota/Sg-00669/2008	Avian	H3	N8	USA	NorthAmerica	2008
N8g1.1.3.4	CY048843	blue-wingedteal/Minnesota/Sg-00649/2008	Avian	H3	N8	USA	NorthAmerica	2008
N8g1.1.3.4	CY048828	mallard/Minnesota/Sg-00641/2008	Avian	H3	N8	USA	NorthAmerica	2008
N8g1.1.3.4	CY048874	northernshoveler/Minnesota/Sg-00667/2008	Avian	H3	N8	USA	NorthAmerica	2008
N8g1.1.3.4	CY042623	mallard/Minnesota/Sg-00574/2008	Avian	H3	N8	USA	NorthAmerica	2008
N8g1.1.3.4	CY048876	northernshoveler/Minnesota/Sg-00668/2008	Avian	H3	N8	USA	NorthAmerica	2008
N8g1.1.3.4	CY048873	northernshoveler/Minnesota/Sg-00666/2008	Avian	H3	N8	USA	NorthAmerica	2008
N8g1.1.3.4	CY048868	northernshoveler/Minnesota/Sg-00663/2008	Avian	H3	N8	USA	NorthAmerica	2008
N8g1.1.3.4	CY048858	northernshoveler/Minnesota/Sg-00657/2008	Avian	H3	N8	USA	NorthAmerica	2008
N8g1.1.3.4	CY048833	mallard/Minnesota/Sg-00644/2008	Avian	H3	N8	USA	NorthAmerica	2008
N8g1.1.3.4	CY042628	gadwallduck/Minnesota/Sg-00575/2008	Avian	H3	N8	USA	NorthAmerica	2008
N8g1.1.3.4	CY042714	mallard/Minnesota/Sg-00639/2008	Avian	H3	N8	USA	NorthAmerica	2008
N8g1.1.3.4	CY048852	northernshoveler/Minnesota/Sg-00654/2008	Avian	H3	N8	USA	NorthAmerica	2008
N8g1.1.3.4	CY048870	northernshoveler/Minnesota/Sg-00664/2008	Avian	H3	N8	USA	NorthAmerica	2008
N8g1.1.3.4	CY042619	mallard/Minnesota/Sg-00573/2008	Avian	H3	N8	USA	NorthAmerica	2008
N8g1.1.3.4	CY042684	mallard/Minnesota/Sg-00633/2008	Avian	H3	N8	USA	NorthAmerica	2008
N8g1.1.3.4	CY042699	mallard/Minnesota/Sg-00636/2008	Avian	H3	N8	USA	NorthAmerica	2008
N8g1.1.3.4	CY048831	mallard/Minnesota/Sg-00643/2008	Avian	H3	N8	USA	NorthAmerica	2008
N8g1.1.3.4	CY048859	northernshoveler/Minnesota/Sg-00658/2008	Avian	H3	N8	USA	NorthAmerica	2008
N8g1.1.3.4	CY048861	northernshoveler/Minnesota/Sg-00659/2008	Avian	H3	N8	USA	NorthAmerica	2008
N8g1.1.3.4	CY048863	northernshoveler/Minnesota/Sg-00660/2008	Avian	H3	N8	USA	NorthAmerica	2008
N8g1.1.3.4	CY048866	northernshoveler/Minnesota/Sg-00662/2008	Avian	H3	N8	USA	NorthAmerica	2008
N8g1.1.3.4	CY042709	mallard/Minnesota/Sg-00638/2008	Avian	H3	N8	USA	NorthAmerica	2008
N8g1.1.3.4	CY042704	mallard/Minnesota/Sg-00637/2008	Avian	H3	N8	USA	NorthAmerica	2008
N8g1.1.3.4	CY048845	blue-wingedteal/Minnesota/Sg-00650/2008	Avian	H3	N8	USA	NorthAmerica	2008
N8g1.1.3.4	CY048856	northernshoveler/Minnesota/Sg-00656/2008	Avian	H3	N8	USA	NorthAmerica	2008
N8g1.1.3.4	CY042088	mallardduck/Minnesota/Sg-00117/2007	Avian	H3	N8	USA	NorthAmerica	2007
N8g1.1.3.4	CY042038	mallardduck/Minnesota/Sg-00072/2007	Avian	H3	N8	USA	NorthAmerica	2007
N8g1.1.3.4	CY043810	ring-neckedduck/California/K90/2005	Avian	H6	N8	USA	NorthAmerica	2005
N8g1.1.3.4	CY047490	mallard/BritishColumbia/07706/2005	Avian	H3	N8	Canada	NorthAmerica	2005
N8g1.1.3.4	CY047522	blue-wingedteal/Alberta/11646/2005	Avian	H3	N8	Canada	NorthAmerica	2005
N8g1.1.3.4	CY047514	mallard/Alberta/11527/2005	Avian	H3	N8	Canada	NorthAmerica	2005
N8g1.1.3.4	CY011030	blue-wingedteal/Ohio/926/2002	Avian	H3	N8	USA	NorthAmerica	2002
N8g1.1.3.4	CY020767	blackduck/Maryland/834/2002	Avian	H4	N8	USA	NorthAmerica	2002
N8g1.1.3.4	FJ517316	mallard/MN/327/1999	Avian	H4	N8	USA	NorthAmerica	1999
N8g1.1.3.4	AY633150	mallard/Alberta/127/00	Avian	H3	N8	Canada	NorthAmerica	2000
N8g1.1.3.4	FJ517290	mallard/Minnesota/283/1999	Avian	H3	N8	USA	NorthAmerica	1999
N8g1.1.3.4	AY633254	mallard/Alberta/279/98	Avian	H3	N8	Canada	NorthAmerica	1998
N8g1.1.3.4	CY016182	pintail/Alaska/211/2005	Avian	H3	N8	USA	NorthAmerica	2005
N8g1.1.3.4	CY016413	mallard/Alaska/715/2005	Avian	H3	N8	USA	NorthAmerica	2005
N8g1.1.3.4	CY015502	pintail/Alaska/279/2005	Avian	H3	N8	USA	NorthAmerica	2005
N8g1.1.3.4	CY015494	mallard/Alaska/256/2005	Avian	H3	N8	USA	NorthAmerica	2005
N8g1.1.3.4	CY020879	pintail/Alaska/49/2005	Avian	H3	N8	USA	NorthAmerica	2005
N8g1.1.3.4	CY042126	blue-wingedteal/Louisiana/Sg-00163/2007	Avian	H4	N8	USA	NorthAmerica	2007
N8g1.1.3.4	CY042070	mallardduck/Minnesota/Sg-00103/2007	Avian	H3	N8	USA	NorthAmerica	2007
N8g1.1.3.4	CY048781	northernpintail/SouthDakota/Sg-00461/2008	Avian	H3	N8	USA	NorthAmerica	2008
N8g1.1.3.4	CY042211	mallard/Minnesota/Sg-00219/2007	Avian	H4	N8	USA	NorthAmerica	2007
N8g1.1.3.4	CY048649	blue-wingedteal/Texas/Sg-00074/2007	Avian	H4	N8	USA	NorthAmerica	2007
N8g1.1.3.4	CY042043	blue-wingedteal/Texas/Sg-00078/2007	Avian	H3	N8	USA	NorthAmerica	2007
N8g1.1.3.4	CY042049	blue-wingedteal/Texas/Sg-00084/2007	Avian	H3	N8	USA	NorthAmerica	2007
N8g1.1.3.4	CY042164	blue-wingedteal/Texas/Sg-00188/2007	Avian	H4	N8	USA	NorthAmerica	2007
N8g1.1.3.4	CY042045	blue-wingedteal/Texas/Sg-00079/2007	Avian	H3	N8	USA	NorthAmerica	2007
N8g1.1.3.4	CY042118	blue-wingedteal/Texas/Sg-00159/2007	Avian	H4	N8	USA	NorthAmerica	2007
N8g1.1.3.4	CY042047	blue-wingedteal/Texas/Sg-00082/2007	Avian	H3	N8	USA	NorthAmerica	2007
N8g1.1.3.4	CY042115	blue-wingedteal/Texas/Sg-00155/2007	Avian	H4	N8	USA	NorthAmerica	2007
N8g1.1.3.4	CY042210	blue-wingedteal/Louisiana/Sg-00218/2007	Avian	H3	N8	USA	NorthAmerica	2007
N8g1.1.3.4	CY042215	blue-wingedteal/Louisiana/Sg-00224/2007	Avian	H3	N8	USA	NorthAmerica	2007
N8g1.1.3.4	CY042139	blue-wingedteal/Texas/Sg-00173/2007	Avian	H4	N8	USA	NorthAmerica	2007
N8g1.1.3.4	CY042122	mallard/Minnesota/Sg-00161/2007	Avian	H3	N8	USA	NorthAmerica	2007
N8g1.1.3.4	CY042189	blue-wingedteal/Texas/Sg-00205/2007	Avian	H3	N8	USA	NorthAmerica	2007
N8g1.1.3.4	CY042127	mallard/Minnesota/Sg-00164/2007	Avian	H3	N8	USA	NorthAmerica	2007
N8g1.1.3.4	CY042134	mallard/Minnesota/Sg-00169/2007	Avian	H3	N8	USA	NorthAmerica	2007
N8g1.1.3.4	CY042178	green-wingedteal/Minnesota/Sg-00197/2007	Avian	H6	N8	USA	NorthAmerica	2007
N8g1.1.3.4	CY042184	mallard/Minnesota/Sg-00200/2007	Avian	H3	N8	USA	NorthAmerica	2007
N8g1.1.3.4	CY042058	green-wingedteal/Louisiana/Sg-00092/2007	Avian	H3	N8	USA	NorthAmerica	2007
N8g1.1.3.4	CY042035	mallardduck/Minnesota/Sg-00070/2007	Avian	H4	N8	USA	NorthAmerica	2007
N8g1.1.3.4	CY042037	mallardduck/Minnesota/Sg-00071/2007	Avian	H4	N8	USA	NorthAmerica	2007
N8g1.1.3.4	CY020911	commonscoter/Maryland/297/2005	Avian	H10	N8	USA	NorthAmerica	2005
N8g1.1.3.4	CY037009	blue-wingedteal/Manitoba/13436/2005	Avian	H3	N8	Canada	NorthAmerica	2005
N8g1.1.3.4	CY004704	mallard/Alberta/156/2001	Avian	H3	N8	Canada	NorthAmerica	2001
N8g1.1.3.4	AY633134	mallard/Alberta/117/97	Avian	H3	N8	Canada	NorthAmerica	1997
N8g1.1.3.4	EU743219	environment/NY/19019-6/1998	Environment	H3	N8	USA	NorthAmerica	1998
N8g1.1.3.4	FJ517322	guineafowl/NJ/14190-23/1996	Avian	H4	N8	USA	NorthAmerica	1996
N8g1.1.3.4	AY633246	mallard/Alberta/242/98	Avian	H3	N8	Canada	NorthAmerica	1998
N8g1.1.3.4	AY633206	Mallard/Alberta/206/96	Avian	H6	N8	Canada	NorthAmerica	1996
N8g1.1.3.4	CY004268	mallard/ALB/206/1996	Avian	H6	N8	Canada	NorthAmerica	1996
N8g1.1.3.4	AY633342	pintail/Alberta/156/97	Avian	H3	N8	Canada	NorthAmerica	1997
N8g1.1.3.4	L06586	Mallard/Edmonton/220/90	Avian	H3	N8	Canada	NorthAmerica	1990
N8g1.1.3.4	CY004672	blue-wingedteal/ALB/569/1985	Avian	H3	N8	Canada	NorthAmerica	1985
N8g1.2	CY032722	northernpintail/California/HKWF792/2007	Avian	H3	N8	USA	NorthAmerica	2007
N8g1.2	EU871830	duck/LA/17G/1987	Avian	H3	N8	USA	NorthAmerica	1987
N8g2.1.1	CY005796	quail/Italy/1117/1965	Avian	H10	N8	Italy	Europe	1965
N8g2.1.1	L06587	Quail/Italy/1117/65	Avian	H10	N8	Italy	Europe	1965
N8g2.1.2	FM179764	black-headedgull/Norway/10_1459/2006	Avian	H13	N8	Norway	Europe	2006
N8g2.1.2	AY684900	black-headedgull/Netherlands/1/00	Avian	H13	N8	Netherlands	Europe	2000
N8g2.1.3	EU429698	duck/EasternChina/19/2004	Avian	H3	N8	China	Asia	2004
N8g2.1.3	EU429700	duck/EasternChina/90/2004	Avian	H3	N8	China	Asia	2004
N8g2.1.4	CY015091	turkey/Ireland/1378/1983	Avian	H5	N8	Ireland	Europe	1983
N8g2.1.4	L06576	Duck/Ukraine/1/63	Avian	H3	N8	Ukraine	Europe	1963
N8g2.1.4	EU429797	duck/Ukraine/1/1963	Avian	H3	N8	Ukraine	Europe	1963
N8g2.1.4	AB292669	duck/Ukraine/1963	Avian	H3	N8	Ukraine	Europe	1963
N8g2.1.4	CY014648	duck/Ukraine/1/1963	Avian	H3	N8	Ukraine	Europe	1963
N8g2.2	EU429787	duck/EasternChina/18/2005	Avian	H3	N8	China	Asia	2005
N8g2.2	EU429788	duck/EasternChina/119/2005	Avian	H3	N8	China	Asia	2005
N8g2.2	AB276114	duck/Hokkaido/10/1985	Avian	H3	N8	Japan	Asia	1985
N8g2.2	AB275285	Duck/Hokkaido/8/80	Avian	H3	N8	Japan	Asia	1980
N8g2.2	L06574	Duck/Hokkaido/8/80	Avian	H3	N8	Japan	Asia	1980
N8g2.2	L06579	Equine/Jilin/1/89	Equine	H3	N8	China	Asia	1989
N8g2.2	AB289332	duck/HongKong/438/1977	Avian	H4	N8	HongKong	Asia	1977
N8g2.2	DQ885992	wildbirdfeces/Korea/ES1-17/03	Avian	H10	N8	SouthKorea	Asia	2003
N8g2.2	DQ885994	wildbirdfeces/Korea/ES1-9/03	Avian	H10	N8	SouthKorea	Asia	2003
N8g2.2	EU492520	duck/Beijing/56/05	Avian	H3	N8	China	Asia	2005
N8g2.2	EU492519	duck/Beijing/44/04	Avian	H3	N8	China	Asia	2004
N8g2.2	EU492521	duck/Beijing/59/05	Avian	H3	N8	China	Asia	2005
N8g2.2	EU492522	duck/Beijing/61/05	Avian	H3	N8	China	Asia	2005
N8g2.2	EU492517	duck/Beijing/33/04	Avian	H3	N8	China	Asia	2004
N8g2.2	EU492518	duck/Beijing/40/04	Avian	H3	N8	China	Asia	2004
N8g2.2	CY014704	duck/Chabarovsk/1610/1972	Avian	H3	N8	Russia	Europe	1972
N8g2.2	L06573	Duck/Chabarovsk/1610.72	Avian	H3	N8	Russia	Europe	1972
N8g2.2	AB450458	duck/Siberia/100/2001	Avian	H3	N8	Russia	Europe	2001
N8g2.2	L06572	Duck/Burjatia/652/88	Avian	H3	N8	Russia	Europe	1988
N8g2.2	CY028285	red-neckedstint/WesternAustralia/4923/1983	Avian	H3	N8	Australia	Oceania	1983
N8g2.2	CY029899	red-neckedstint/WesternAustralia/4915/1984	Avian	H3	N8	Australia	Oceania	1984
N8g2.2	CY014634	red-neckedstint/Australia/4500/1980	Avian	H3	N8	Australia	Oceania	1980
N8g2.2	CY028277	red-neckedstint/Bunbury/4500/1980	Avian	H3	N8	Australia	Oceania	1980
N8g2.2	CY035892	red-neckedstint/WesternAustralia/4094/1984	Avian	H4	N8	Australia	Oceania	1984
N8g2.2	CY014631	red-neckedstint/Australia/4189/1980	Avian	H4	N8	Australia	Oceania	1980
N8g2.2	CY033155	red-neckedstint/WesternAustralia/4126/1980	Avian	H4	N8	Australia	Oceania	1980
N8g2.3	EU429786	duck/EasternChina/163/2002	Avian	H6	N8	China	Asia	2002
N8g2.3	GQ290465	environment/DongtingLake/Hunan/3-9/2007	Environment	H10	N8	China	Asia	2007
N8g2.3	GQ325635	environment/DongtingLake/Hunan/3-9/2007	Environment	H10	N8	China	Asia	2007
N8g2.3	GQ325651	environment/DongtingLake/Hunan/3-9/2007	Environment	H10	N8	China	Asia	2007
N8g2.3	GQ325643	environment/DongtingLake/Hunan/3-9/2007	Environment	H10	N8	China	Asia	2007
N8g2.3	EU493449	mallard/Finland/12072/06	Avian	H3	N8	Finland	Europe	2006
N8g2.3	CY043882	mallard/Netherlands/17/2007	Avian	H11	N8	Netherlands	Europe	2007
N8g2.3	DQ822200	Bewick''sswan/Netherlands/2/2005	Avian	H6	N8	Netherlands	Europe	2005
N8g2.3	CY041372	commonteal/Netherlands/2/2005	Avian	H6	N8	Netherlands	Europe	2005
N8g2.3	CY041380	black-headedgull/Netherlands/1/2005	Avian	H6	N8	Netherlands	Europe	2005
N8g2.3	AM706354	duck/Spain/539/2006	Avian	H6	N8	Spain	Europe	2006
N8g2.3	AM706356	duck/Spain/543/2006	Avian	H6	N8	Spain	Europe	2006
N8g2.3	FN386468	Anasplathyrhynchos/Spain/0454/2006	Avian	H3	N8	Spain	Europe	2006
N8g2.3	GQ240823	mallard/Hungary/19616/2007	Avian	H3	N8	Hungary	Europe	2007
N8g2.3	CY041244	mallard/Netherlands/3/2005	Avian	H3	N8	Netherlands	Europe	2005
N8g2.3	AJ841294	duck/Norway/1/03	Avian	H3	N8	Norway	Europe	2003
N8g2.3	CY041348	turnstone/Netherlands/1/2007	Avian	H3	N8	Netherlands	Europe	2007
N8g2.3	GQ415322	mallard/Switzerland/WV4060057/2006	Avian	H2	N8	Switzerland	Europe	2006
N8g2.3	AY531032	Mallard/65112/03	Avian	H3	N8	Denmark	Europe	2003
N8g2.3	CY041340	commoneider/Netherlands/1/2006	Avian	H3	N8	Netherlands	Europe	2006
N8g2.3	CY041412	mallard/Netherlands/33/2006	Avian	H7	N8	Netherlands	Europe	2006
N8g2.3	CY028261	red-neckedstint/Australia/2/2004	Avian	H4	N8	Australia	Oceania	2004
N8g2.3	CY029891	red-neckedstint/Australia/5/2004	Avian	H4	N8	Australia	Oceania	2004
N8g2.3	CY034744	red-neckedstint/Australia/3/2004	Avian	H4	N8	Australia	Oceania	2004
N8g3.1.1	L06577	Equine/Algiers/72	Equine	H3	N8	Algeria	Africa	1972
N8g3.1.1	CY032947	equine/Algiers/1/1972	Equine	H3	N8	Algeria	Africa	1972
N8g3.1.1	CY034936	equine/Sachiyama/1/1971	Equine	H3	N8	Japan	Asia	1971
N8g3.1.2	CY028838	equine/Miami/1/1963	Equine	H3	N8	USA	NorthAmerica	1963
N8g3.1.2	L06580	Equine/Miami/1/63	Equine	H3	N8	USA	NorthAmerica	1963
N8g3.1.2	CY032423	equine/Uruguay/1/1963	Equine	H3	N8	Uruguay	SouthAmerica	1963
N8g3.1.2	L06582	Equine/Saopaulo/6/69	Equine	H3	N8	Brazil	SouthAmerica	1969
N8g3.1.2	CY032295	equine/SaoPaulo/6/1963	Equine	H3	N8	Brazil	SouthAmerica	1963
N8g3.1.2	CY032399	equine/SaoPaulo/1/1969	Equine	H3	N8	Brazil	SouthAmerica	1969
N8g3.2	CY032955	equine/Johannesburg/1/1986	Equine	H3	N8	SouthAfrica	Africa	1986
N8g3.2	AB360608	equine/Ibaraki/1/07	Equine	H3	N8	Japan	Asia	2007
N8g3.2	AB369863	equine/Kanazawa/1/2007	Equine	H3	N8	Japan	Asia	2007
N8g3.2	EU794569	equine/Xinjiang/4/2007	Equine	H3	N8	China	Asia	2007
N8g3.2	EU794561	equine/Xinjiang/3/2007	Equine	H3	N8	China	Asia	2007
N8g3.2	EU794577	equine/Xinjiang/5/2007	Equine	H3	N8	China	Asia	2007
N8g3.2	EU794521	equine/Liaoning/9/2008	Equine	H3	N8	China	Asia	2008
N8g3.2	EU794497	equine/Gansu/7/2008	Equine	H3	N8	China	Asia	2008
N8g3.2	EU794513	equine/Heilongjiang/10/2008	Equine	H3	N8	China	Asia	2008
N8g3.2	EU794545	equine/Xinjiang/1/2007	Equine	H3	N8	China	Asia	2007
N8g3.2	EU794505	equine/Hubei/6/2008	Equine	H3	N8	China	Asia	2008
N8g3.2	EU794553	equine/Xinjiang/2/2007	Equine	H3	N8	China	Asia	2007
N8g3.2	EU794529	equine/InnerMongolia/8/2008	Equine	H3	N8	China	Asia	2008
N8g3.2	AJ310750	Equine/Ludhiana/87	Equine	H3	N8	India	Asia	1987
N8g3.2	EU794537	equine/Qinghai/1/1994	Equine	H3	N8	China	Asia	1994
N8g3.2	FJ200416	swine/Anhui/01/2006	Swine	H3	N8	China	Asia	2006
N8g3.2	FJ200424	swine/Chibi/01/2005	Swine	H3	N8	China	Asia	2005
N8g3.2	CY032343	equine/Italy/1199/1992	Equine	H3	N8	Italy	Europe	1992
N8g3.2	CY032359	equine/Switzerland/173/1993	Equine	H3	N8	Switzerland	Europe	1993
N8g3.2	CY032335	equine/Italy/824/1991	Equine	H3	N8	Italy	Europe	1991
N8g3.2	CY032351	equine/Austria/421/1992	Equine	H3	N8	Austria	Europe	1992
N8g3.2	CY032319	equine/Sussex/1/1989	Equine	H3	N8	UnitedKingdom	Europe	1989
N8g3.2	CY032327	equine/Rook/93753/1989	Equine	H3	N8	UnitedKingdom	Europe	1989
N8g3.2	CY032415	equine/Berlin/1/1989	Equine	H3	N8	Germany	Europe	1989
N8g3.2	CY032367	equine/Roma/5/1991	Equine	H3	N8	Italy	Europe	1991
N8g3.2	CY032375	equine/Italy/1062/1991	Equine	H3	N8	Italy	Europe	1991
N8g3.2	L06581	Equine/NewMarket/79	Equine	H3	N8	UnitedKingdom	Europe	1979
N8g3.2	CY032391	equine/Romania/1/1980	Equine	H3	N8	Romania	Europe	1980
N8g3.2	CY032383	equine/Switzerland/1118/1979	Equine	H3	N8	Switzerland	Europe	1979
N8g3.2	CY032407	equine/Fontainbleu/1/1979	Equine	H3	N8	France	Europe	1979
N8g3.2	DQ124163	equine/Kentucky/5/2002	Equine	H3	N8	USA	NorthAmerica	2002
N8g3.2	AY855343	equine/Kentucky/5/02	Equine	H3	N8	USA	NorthAmerica	2002
N8g3.2	CY030761	equine/California/8560/2002	Equine	H3	N8	USA	NorthAmerica	2002
N8g3.2	DQ124151	canine/Florida/43/2004	Canine	H3	N8	USA	NorthAmerica	2004
N8g3.2	DQ124167	equine/California/191/2003	Equine	H3	N8	USA	NorthAmerica	2003
N8g3.2	DQ124168	equine/Ohio/1/2003	Equine	H3	N8	USA	NorthAmerica	2003
N8g3.2	DQ124159	canine/Florida/242/2003	Canine	H3	N8	USA	NorthAmerica	2003
N8g3.2	DQ124166	equine/NewYork/452/2003	Equine	H3	N8	USA	NorthAmerica	2003
N8g3.2	DQ222914	equine/Wisconsin/1/03	Equine	H3	N8	USA	NorthAmerica	2003
N8g3.2	CY030753	equine/California/4537/1997	Equine	H3	N8	USA	NorthAmerica	1997
N8g3.2	DQ124164	equine/NewYork/1/1999	Equine	H3	N8	USA	NorthAmerica	1999
N8g3.2	CY028910	equine/California/103/1982	Equine	H3	N8	USA	NorthAmerica	1982
N8g3.2	CY030087	equine/California/83/1982	Equine	H3	N8	USA	NorthAmerica	1982
N8g3.2	CY032939	equine/Kentucky/2/1980	Equine	H3	N8	USA	NorthAmerica	1980
N8g3.2	CY028878	equine/Georgia/9/1981	Equine	H3	N8	USA	NorthAmerica	1981
N8g3.2	CY028894	equine/Georgia/13/1981	Equine	H3	N8	USA	NorthAmerica	1981
N8g3.2	CY028862	equine/Georgia/1/1981	Equine	H3	N8	USA	NorthAmerica	1981
N8g3.2	CY028870	equine/Georgia/3/1981	Equine	H3	N8	USA	NorthAmerica	1981
N8g3.2	CY028886	equine/Georgia/10/1981	Equine	H3	N8	USA	NorthAmerica	1981
N8g3.2	CY028806	equine/Kentucky/4/1980	Equine	H3	N8	USA	NorthAmerica	1980
N8g3.2	CY028814	equine/California/1/1980	Equine	H3	N8	USA	NorthAmerica	1980
N8g3.2	CY028854	equine/Kentucky/bitter_boredom5/1976	Equine	H3	N8	USA	NorthAmerica	1976
N8g3.2	CY028846	equine/Kentucky/pass_the_pepper1/1976	Equine	H3	N8	USA	NorthAmerica	1976
N8g3.2	CY028902	equine/Kentucky/magnificent_genius1/1981	Equine	H3	N8	USA	NorthAmerica	1981
N8g3.2	CY030745	equine/Kentucky/Rosie100/1981	Equine	H3	N8	USA	NorthAmerica	1981
N8g3.2	M14917	Ken/1/1981	Equine	H3	N8	USA	NorthAmerica	1981
N8g3.2	CY028830	equine/Kentucky/1/1981	Equine	H3	N8	USA	NorthAmerica	1981
N8g3.2	CY030079	equine/Kentucky/3/1981	Equine	H3	N8	USA	NorthAmerica	1981
N8g3.2	CY028822	equine/Kentucky/2/1981	Equine	H3	N8	USA	NorthAmerica	1981
N8g3.2	CY030183	equine/Kentucky/8/1994	Equine	H3	N8	USA	NorthAmerica	1994
N8g3.2	CY032311	equine/SantaFe/1/1985	Equine	H3	N8	USA	NorthAmerica	1985
N8g3.2	CY030159	equine/Alaska/29759/1991	Equine	H3	N8	USA	NorthAmerica	1991
N8g3.2	L06578	Equine/Alaska/1/91	Equine	H3	N8	USA	NorthAmerica	1991
N8g3.2	CY030135	equine/Kentucky/1277/1990	Equine	H3	N8	USA	NorthAmerica	1990
N8g3.2	CY030127	equine/Kentucky/698/1988	Equine	H3	N8	USA	NorthAmerica	1988
N8g3.2	CY030111	equine/Kentucky/692/1988	Equine	H3	N8	USA	NorthAmerica	1988
N8g3.2	CY030119	equine/Kentucky/694/1988	Equine	H3	N8	USA	NorthAmerica	1988
N8g3.2	CY032231	equine/Kentucky/3/1986	Equine	H3	N8	USA	NorthAmerica	1986
N8g3.2	CY030095	equine/Kentucky/1/1986	Equine	H3	N8	USA	NorthAmerica	1986
N8g3.2	CY032223	equine/Kentucky/2/1986	Equine	H3	N8	USA	NorthAmerica	1986
N8g3.2	CY030103	equine/Kentucky/1/1987	Equine	H3	N8	USA	NorthAmerica	1987
N8g3.2	CY031540	equine/Kentucky/2/1987	Equine	H3	N8	USA	NorthAmerica	1987
N8g3.2	CY030167	equine/Tennessee/5/1986	Equine	H3	N8	USA	NorthAmerica	1986
N8g3.2	L06583	Equine/Tennessee/5/86	Equine	H3	N8	USA	NorthAmerica	1986
N8g3.2	CY030175	equine/Kentucky/1/1991	Equine	H3	N8	USA	NorthAmerica	1991
N8g3.2	CY030151	equine/Kentucky/1/1992	Equine	H3	N8	USA	NorthAmerica	1992
N8g3.2	CY018871	equine/Idaho/37875/1991	Equine	H3	N8	USA	NorthAmerica	1991
N8g3.2	CY030143	equine/Texas/39655/1991	Equine	H3	N8	USA	NorthAmerica	1991
N8g3.2	CY028798	equine/Kentucky/1/1978	Equine	H3	N8	USA	NorthAmerica	1978
N8g3.2	CY028918	equine/NewYork/VR-297/1983	Equine	H3	N8	USA	NorthAmerica	1983
N8g3.2	CY030191	equine/NewYork/1/1983	Equine	H3	N8	USA	NorthAmerica	1983
N8g3.2	GU045764	canine/Sydney/6692/2007	Canine	H3	N8	Australia	Oceania	2007
N8g3.2	GU045765	canine/Sydney/6525/2007	Canine	H3	N8	Australia	Oceania	2007
N8g3.2	GU045766	equine/Sydney/6085/2007	Equine	H3	N8	Australia	Oceania	2007
N8g3.2	EU926630	equine/Lonquen/1/2006	Equine	H3	N8	Chile	SouthAmerica	2006
N8g3.2	AY383754	equine/Santiago/85	Equine	H3	N8	Chile	SouthAmerica	1985
N8g3.2	CY032303	equine/Cordoba/18/1985	Equine	H3	N8	Argentina	SouthAmerica	1985

## Sheet: N9
N9g1.1	AB289342	swan/Shimane/227/01	Avian	H3	N9	Japan	Asia	2001
N9g1.1	AB295616	swan/Shimane/190/2001	Avian	H6	N9	Japan	Asia	2001
N9g1.1	AB481213	duck/Mongolia/119/2008	Avian	H7	N9	Mongolia	Asia	2008
N9g1.1	AB472038	duck/Chiba/21/2006	Avian	H11	N9	Japan	Asia	2006
N9g1.1	AB472040	duck/Chiba/23/2006	Avian	H11	N9	Japan	Asia	2006
N9g1.1	AB472037	duck/Chiba/11/2006	Avian	H11	N9	Japan	Asia	2006
N9g1.1	AB472036	duck/Chiba/7/2006	Avian	H11	N9	Japan	Asia	2006
N9g1.1	EU263337	shorebird/Korea/S8/2006	Avian	H11	N9	SouthKorea	Asia	2006
N9g1.1	GQ184333	Baikalteal/Hongze/14/2005	Avian	H11	N9	China	Asia	2005
N9g1.1	AB472033	duck/Tsukuba/441/2005	Avian	H11	N9	Japan	Asia	2005
N9g1.1	AB298284	duck/Hokkaido/W245/2004	Avian	H11	N9	Japan	Asia	2004
N9g1.1	AB472034	duck/Tsukuba/164/2005	Avian	H11	N9	Japan	Asia	2005
N9g1.1	AB472035	duck/Tsukuba/239/2005	Avian	H11	N9	Japan	Asia	2005
N9g1.1	AB274305	pintail/Shimane/324/98	Avian	H1	N9	Japan	Asia	1998
N9g1.1	CY005432	Duck/Nanchang/2-0486/2000	Avian	H2	N9	China	Asia	2000
N9g1.1	CY005439	Duck/Nanchang/4-184/2000	Avian	H2	N9	China	Asia	2000
N9g1.1	AB292784	duck/Siberia/700/1996	Avian	H11	N9	Russia	Europe	1996
N9g1.1	GU060484	goose/CzechRepublic/1848/2009	Avian	H7	N9	CzechRepublic	Europe	2009
N9g1.1	CY025199	sharp-tailedsandpiper/Australia/6/2004	Avian	H11	N9	Australia	Oceania	2004
N9g1.1	CY029883	sharp-tailedsandpiper/Australia/10/2004	Avian	H11	N9	Australia	Oceania	2004
N9g1.2	CY014859	mallardduck/NewYork/180/1986	Avian	H4	N9	USA	NorthAmerica	1986
N9g1.2	CY004131	mallardduck/ALB/1151/1979	Avian	H6	N9	Canada	NorthAmerica	1979
N9g1.2	CY004139	pintailduck/ALB/1298/1979	Avian	H6	N9	Canada	NorthAmerica	1979
N9g1.2	CY005710	red-neckedstint/AUS/5745/1981	Avian	H12	N9	Australia	Oceania	1981
N9g1.2	CY029875	red-neckedstint/WesternAustralia/5745/1982	Avian	H12	N9	Australia	Oceania	1982
N9g1.3	EU429798	duck/Memphis/546/1974	Avian	H11	N9	USA	NorthAmerica	1974
N9g1.3	CY014689	duck/Memphis/546/1974	Avian	H11	N9	USA	NorthAmerica	1974
N9g1.3	GQ257442	duck/Memphis/546/1974	Avian	H11	N9	USA	NorthAmerica	1974
N9g1.3	AB292780	duck/Memphis/546/74	Avian	H11	N9	USA	NorthAmerica	1974
N9g1.3	M17813	tern/Australia/G70C/1975	Avian	H11	N9	Australia	Oceania	1975
N9g1.4	EU742646	gull/MD/19/1977	Avian	H2	N9	USA	NorthAmerica	1977
N9g1.4	CY014647	gull/Maryland/19/1977	Avian	H2	N9	USA	NorthAmerica	1977
N9g1.4	CY021615	blackduck/Ohio/239/1986	Avian	H11	N9	USA	NorthAmerica	1986
N9g1.4	CY005293	ruddyturnstone/DE/637/1988	Avian	H11	N9	USA	NorthAmerica	1988
N9g1.4	M17812	whale/Maine/1/1984	Whale	H13	N9	USA	NorthAmerica	1984
N9g1.4	M37511	ruddyturnstone/NJ/60/1985	Avian	H0	N9	USA	NorthAmerica	1985
N9g1.4	CY003865	laughinggull/NJ/75/1985	Avian	H2	N9	USA	NorthAmerica	1985
N9g1.4	CY004826	laughinggull/NJ/72/1985	Avian	H4	N9	USA	NorthAmerica	1985
N9g1.4	CY004361	mallardduck/ALB/294/1977	Avian	H11	N9	Canada	NorthAmerica	1977
N9g1.4	CY003857	pintail/Alberta/293/1977	Avian	H2	N9	Canada	NorthAmerica	1977
N9g1.4	EU871838	green-wingedteal/LA/9GW/1987	Avian	H11	N9	USA	NorthAmerica	1987
N9g1.4	CY005265	redheadduck/ALB/357/1983	Avian	H11	N9	Canada	NorthAmerica	1983
N9g1.4	CY021647	green-wingedteal/Ohio/397/1986	Avian	H11	N9	USA	NorthAmerica	1986
N9g1.4	CY020943	mallard/Ohio/568/1987	Avian	H11	N9	USA	NorthAmerica	1987
N9g1.4	CY017277	mallard/Ohio/265/1987	Avian	H1	N9	USA	NorthAmerica	1987
N9g1.4	CY021871	green-wingedteal/Ohio/340/1987	Avian	H11	N9	USA	NorthAmerica	1987
N9g1.4	CY021671	green-wingedteal/Ohio/496/1987	Avian	H11	N9	USA	NorthAmerica	1987
N9g1.5	CY021447	blue-wingedteal/Ohio/96/1993	Avian	H11	N9	USA	NorthAmerica	1993
N9g1.5	CY020967	blue-wingedteal/Ohio/101/1993	Avian	H11	N9	USA	NorthAmerica	1993
N9g1.5	CY021663	mallard/Ohio/173/1990	Avian	H11	N9	USA	NorthAmerica	1990
N9g1.5	CY021135	mallard/Ohio/399/1987	Avian	H11	N9	USA	NorthAmerica	1987
N9g1.5	CY014808	mallardduck/Tennessee/11457/1985	Avian	H11	N9	USA	NorthAmerica	1985
N9g1.6	CY014788	turkey/Minnesota/1/1988	Avian	H7	N9	USA	NorthAmerica	1988
N9g1.7	CY042081	mallard/Minnesota/Sg-00110/2007	Avian	H11	N9	USA	NorthAmerica	2007
N9g1.7	EU557593	northernpintail/Alaska/44184-144/2006	Avian	H5	N9	USA	NorthAmerica	2006
N9g1.7	FJ520153	northernpintail/California/44221-761/2006	Avian	H5	N9	USA	NorthAmerica	2006
N9g1.7	CY024820	blue-wingedteal/Ohio/566/2006	Avian	H7	N9	USA	NorthAmerica	2006
N9g1.7	FJ520142	northernpintail/California/44221-637/2006	Avian	H11	N9	USA	NorthAmerica	2006
N9g1.7	FJ520146	northernpintail/California/44221-664/2006	Avian	H11	N9	USA	NorthAmerica	2006
N9g1.7	FJ520148	northernpintail/California/44221-699/2006	Avian	H11	N9	USA	NorthAmerica	2006
N9g1.7	FJ520149	northernpintail/California/44221-710/2006	Avian	H11	N9	USA	NorthAmerica	2006
N9g1.7	CY043890	shorebird/Delaware/221/2006	Avian	H13	N9	USA	NorthAmerica	2006
N9g1.7	CY043898	shorebird/Delaware/224/2006	Avian	H13	N9	USA	NorthAmerica	2006
N9g1.7	CY042608	laughinggull/NewJersey/Sg-00568/2008	Avian	H13	N9	USA	NorthAmerica	2008
N9g1.7	CY042430	laughinggull/NewJersey/Sg-00485/2008	Avian	H13	N9	USA	NorthAmerica	2008
N9g1.7	CY021471	mallard/Maryland/1124/2005	Avian	H11	N9	USA	NorthAmerica	2005
N9g1.7	CY025095	environment/Maryland/763/2006	Environment	H11	N9	USA	NorthAmerica	2006
N9g1.7	CY021175	green-wingedteal/Ohio/1844/2005	Avian	H11	N9	USA	NorthAmerica	2005
N9g1.7	CY021247	americanblackduck/Ohio/1823/2005	Avian	H11	N9	USA	NorthAmerica	2005
N9g1.7	CY045297	mallard/Quebec/11111/2006	Avian	H11	N9	Canada	NorthAmerica	2006
N9g1.7	CY005332	shorebird/DE/236/2003	Avian	H11	N9	USA	NorthAmerica	2003
[truncated: 48 more rows]
